# Supplementary material for: Structural remodeling of ribosome associated Hsp40-Hsp70 chaperones during co-translational folding
Source: Nat Commun. 2022 Jun 14;13:3410. doi: 10.1038/s41467-022-31127-4 (PMC9197937; doi:10.1038/s41467-022-31127-4)
Supplement: Supplementary file 4 — Supplementary Data 1 [file 41467_2022_31127_MOESM4_ESM.xlsx]

## Sheet: R1
Accession	Description	Score	Coverage	# Proteins	# Unique Peptides	# Peptides	# PSMs	Area	# AAs	MW [kDa]	calc. pI
P38788	Ribosome-associated complex subunit SSZ1 OS=Saccharomyces cerevisiae (strain ATCC 204508 / S288c) GN=SSZ1 PE=1 SV=2 - [SSZ1_YEAST]	433.465	69.14	1	33	33	233	3.93017e+09	538	58.2022	5.04639
	A2	Sequence	# PSMs	# Proteins	# Protein Groups	Protein Group Accessions	Modifications	ΔCn	Area	q-Value	PEP	XCorr	Charge	MH+ [Da]	ΔM [ppm]	RT [min]	# Missed Cleavages
	High	NASNNPNELAASGAALQAR	8	1	1	P38788		0	3.46139e+09	0	1.672e-07	4.67751	2	1868.91	-3.24076	29.8742	0
	High	AIPSALSYVGEDEYHGGQALQQLIR	4	1	1	P38788		0	1.00739e+09	0	8.12831e-09	4.33685	3	2715.37	-2.45702	74.3808	0
	High	LTTNLEYTLPESVEILGPQNK	5	1	1	P38788		0	7.50156e+08	0	2.319e-05	4.32715	3	2359.23	-1.93622	77.5395	0
	High	GEFHPVLLAETSFPVQK	17	1	1	P38788		0	1.2347e+08	0	4.473e-08	4.30055	2	1898.99	-3.47914	64.8409	0
	High	VFAQFSSFVDSVIAK	5	1	1	P38788		0	3.89591e+07	0	5.482e-06	3.86432	2	1644.86	-2.70482	86.9598	0
	High	GDFLIGVYEGDHHIEEK	44	1	1	P38788		0	1.48413e+08	0	8.901e-07	3.84828	3	1957.92	-3.89668	55.0193	0
	High	LISDYDADELAEALQPVIVNTPHLK	5	1	1	P38788		0	36147998	0	7.012e-07	3.82737	3	2764.43	-2.3872	90.2905	0
	High	LAAEDYIGSAVK	7	1	1	P38788		0	3.06928e+09	0	4.584e-05	3.27675	2	1236.64	-3.81656	39.1382	0
	High	DVNVVVADFGGIR	7	1	1	P38788		0	3.90292e+08	0	0.0006908	3.27598	2	1360.72	-3.80448	66.4847	0
	High	NDVDVIANPDGER	11	1	1	P38788		0	3.68814e+09	0	0.0001407	3.23759	2	1413.66	-3.26099	25.1054	0
	High	EAVLTVPTNFSEEQKTALK	2	1	1	P38788		0	4.50949e+07	0	2.997e-05	3.03246	3	2105.11	-3.27076	47.9057	1
	High	EAVLTVPTNFSEEQK	3	1	1	P38788		0	4.64097e+09	0	0.0004438	3.01978	2	1691.84	-3.9263	48.0151	0
	High	LKLAAEDYIGSAVK	9	1	1	P38788		0	1.54665e+08	0	1.042e-07	3.01342	2	1477.82	-2.83815	46.459	1
	High	GEFHPVLLAETSFPVQKK	13	1	1	P38788		0	1.58393e+06	0	0.0001193	2.86332	3	2027.09	-2.33217	66.5932	1
	High	cANGAPAVEVDGK	4	1	1	P38788	C1(Carbamidomethyl)	0	6.26908e+08	0	6.987e-05	2.8154	2	1287.59	-4.13584	15.5407	0
	High	KPIGLIGAK	11	1	1	P38788		0	7.50392e+08	0	0.003544	2.78079	2	896.588	-5.58244	25.2557	0
	High	LKANSSITKK	13	1	1	P38788		0	8362423	0	0.0003324	2.76157	3	1089.66	-4.58248	19.0045	2
	High	NANGVEIIFNINK	5	1	1	P38788		0	6.78679e+07	0	5.049e-05	2.73189	2	1445.77	-3.33818	59.1675	0
	High	SDAAVIAVR	6	1	1	P38788		0	2.60861e+09	0	0.03155	2.5716	2	901.507	-4.02985	18.3842	0
	High	DFIGLPFDKcDVSK	7	1	1	P38788	C10(Carbamidomethyl)	0	7.06151e+08	0	4.468e-05	2.57045	2	1640.79	-3.24757	58.837	1
	High	GEGKEEKLTVDEVVSR	3	1	1	P38788		0	24096946	0	3.131e-05	2.43897	3	1774.91	-3.22357	33.6703	2
	High	TLEPIPKEENAEEDDESEWSDDEPEVVR	1	1	1	P38788		0	3.07337e+08	0	0.0004877	2.40517	3	3286.43	-3.1149	51.9346	1
	High	LKANSSITK	5	1	1	P38788		0	6.31354e+08	0	0.002786	2.20163	2	961.563	-4.48146	10.9887	1
	High	LTVDEVVSR	5	1	1	P38788		0	2.25661e+09	0	0.009102	1.84947	2	1017.55	-4.62707	28.4749	0
	High	DFIGLPFDK	9	1	1	P38788		0	1000660128	0	0.02005	1.61109	2	1051.54	-3.81686	69.8891	0
	High	AELDPLDIDAVLLTGGVSFTPK	1	1	1	P38788		0	794370	0	0.008246	1.32616	3	2271.21	-2.80941	109.577	0
	High	MRYELVANK	4	1	1	P38788		0	5.99538e+06	0.001	0.0502	2.36541	2	1123.59	-4.29962	25.1607	1
	High	mRYELVANK	5	1	1	P38788	M1(Oxidation)	0	3.18934e+07	0.001	0.09709	2.2163	2	1139.58	-4.06185	18.8977	1
	High	LmELGIK	2	1	1	P38788	M2(Oxidation)	0	60194821	0.001	0.07865	1.9143	2	819.459	-6.68041	20.4886	0
	High	LMELGIK	6	1	1	P38788		0	1.56569e+08	0.001	0.04869	1.68169	2	803.466	-4.40626	34.2795	0
	High	EKLYTLGTK	1	1	1	P38788		0	0	0.001	0.07576	1.62917	2	1052.6	-3.23853	18.4875	1
	High	EEKLTVDEVVSR	2	1	1	P38788		0	1.84372e+07	0.001	0.1105	1.16715	2	1403.73	-3.48045	26.51	1
	High	VGFVISR	1	1	1	P38788		0	1.92624e+09	0.007	0.2278	2.19459	2	777.458	-4.88377	27.0988	0
	High	YELVANK	1	1	1	P38788		0	7.68964e+07	0.007	0.2429	1.91978	2	836.448	-4.07528	14.7525	0
	High	NTIINFR	1	1	1	P38788		0	5.86354e+06	0.009	0.2618	1.03784	2	877.484	-5.21681	44.3982	0
P32527	Zuotin OS=Saccharomyces cerevisiae (strain ATCC 204508 / S288c) GN=ZUO1 PE=1 SV=1 - [ZUO1_YEAST]	378.465	54.27	1	24	24	228	2.00181e+09	433	48.9901	8.25049
	A2	Sequence	# PSMs	# Proteins	# Protein Groups	Protein Group Accessions	Modifications	ΔCn	Area	q-Value	PEP	XCorr	Charge	MH+ [Da]	ΔM [ppm]	RT [min]	# Missed Cleavages
	High	QSAAGGSLDQDGFFK	5	1	1	P32527		0	1.19179e+09	0	4.118e-05	4.01049	2	1527.7	-3.54607	38.7022	0
	High	AQYDScDFVADVPPPKK	8	1	1	P32527	C6(Carbamidomethyl)	0	3.59648e+08	0	3.399e-07	3.62243	3	1936.9	-3.48768	33.7569	1
	High	YHPDKQSAAGGSLDQDGFFK	17	1	1	P32527		0	3.2184e+08	0	1.4e-05	3.60512	3	2168	-3.28586	44.1815	1
	High	TFEFLDEDVPDDSSNRDHK	7	1	1	P32527		0	9.7988e+07	0	1.792e-05	3.40737	3	2265.98	-3.91676	46.1349	1
	High	AFETLTDSNKR	9	1	1	P32527		0	1.31954e+09	0	0.002802	3.16145	2	1281.64	-3.47031	16.0453	1
	High	TFEFLDEDVPDDSSNR	6	1	1	P32527		0	9.16325e+08	0	1.737e-06	3.11258	2	1885.8	-3.67265	59.4125	0
	High	TFEFLDEDVPDDSSNRDHKR	67	1	1	P32527		0	1.62114e+06	0	0.0004493	3.00052	3	2422.08	-3.98562	65.953	2
	High	AQYDScDFVADVPPPK	8	1	1	P32527	C6(Carbamidomethyl)	0	7.93409e+08	0	5.765e-07	2.89704	2	1808.81	-2.81655	44.7984	0
	High	EVEQFYAFWHR	6	1	1	P32527		0	3.70633e+07	0	0.0003875	2.89003	3	1511.7	-3.65569	56.6017	0
	High	RPVEPVGK	8	1	1	P32527		0	3.49409e+09	0	0.008812	2.85105	2	881.517	-3.7491	10.6676	0
	High	TADLYAAmGLSK	4	1	1	P32527	M8(Oxidation)	0	1.76674e+08	0	0.0009531	2.79472	2	1256.61	-3.8762	26.8567	0
	High	KGTDYDFYEAWGPVFEAEAR	4	1	1	P32527		0	2.75145e+07	0	0.0001384	2.77916	3	2351.06	-2.19929	77.6195	1
	High	FFLQHAQR	34	1	1	P32527		0	3.33125e+07	0	0.03318	2.68964	2	1046.55	-4.46597	38.2386	0
	High	AFETLTDSNK	2	1	1	P32527		0	2.2861e+08	0	0.01541	2.67959	2	1125.54	-3.91093	18.726	0
	High	KTPIPSLGNK	9	1	1	P32527		0	3.94186e+08	0	0.004051	2.63085	2	1054.62	-4.08477	18.8463	1
	High	TADLYAAMGLSK	4	1	1	P32527		0	2.3682e+08	0	0.001117	2.59836	2	1240.62	-3.69557	48.3461	0
	High	TVDESNVDPDELLFDTELADEDLLTHDAR	3	1	1	P32527		0	7.71468e+08	0	0.002365	2.40562	3	3287.5	-3.04474	91.5275	0
	High	EADYFGDADK	3	1	1	P32527		0	1.05013e+09	0	0.007703	2.10308	2	1130.46	-3.92335	20.2919	0
	High	KEVEQFYAFWHR	6	1	1	P32527		0	382734	0	0.03537	1.65858	3	1639.79	-4.0769	70.2023	1
	High	AEAEAKAKAEAEAK	1	1	1	P32527		0	1.0562e+06	0	0.004065	1.29318	3	1416.73	-4.75063	8.89453	2
	High	NHTWSEFER	12	1	1	P32527		0	4.3723e+08	0.001	0.07654	2.17604	2	1205.53	-3.40666	28.8794	0
	High	TPIPSLGNK	2	1	1	P32527		0	1.16559e+09	0.001	0.1031	1.85301	2	926.526	-5.17726	21.3949	0
	High	GTDYDFYEAWGPVFEAEAR	1	1	1	P32527		0	3.00661e+07	0.002	0.1197	0.959028	2	2222.96	-3.9677	88.084	0
	High	FRATESQIIK	1	1	1	P32527		0	7.46185e+06	0.003	0.1685	2.28966	3	1192.66	-4.58869	26.463	1
	High	ATTIDEQVGLIVDSLNDEELVSTADK	1	1	1	P32527		0	9.82803e+06	0.003	0.166	0.958656	3	2775.37	-2.86298	96.1847	0
P32324	Elongation factor 2 OS=Saccharomyces cerevisiae (strain ATCC 204508 / S288c) GN=EFT1 PE=1 SV=1 - [EF2_YEAST]	203.216	51.9	2	45	45	144	8.45102e+08	842	93.2302	6.31592
	A2	Sequence	# PSMs	# Proteins	# Protein Groups	Protein Group Accessions	Modifications	ΔCn	Area	q-Value	PEP	XCorr	Charge	MH+ [Da]	ΔM [ppm]	RT [min]	# Missed Cleavages
	High	TGTLTTSETAHNMK	2	1	1	P32324		0	4.22631e+07	0	3.416e-07	5.02857	3	1491.71	-3.90196	12.1316	0
	High	KIWcFGPDGNGPNLVIDQTK	3	1	1	P32324	C4(Carbamidomethyl)	0	32474675	0	1.154e-05	3.70467	3	2259.12	-3.05271	64.2414	1
	High	GQVVSEEQRPGTPLFTVK	6	1	1	P32324		0	7.31985e+08	0	3.902e-05	3.23978	3	1972.04	-2.97701	37.3886	0
	High	ETVESESSQTALSK	1	1	1	P32324		0	1.05501e+09	0	0.0001021	3.19796	2	1495.71	-2.98857	14.9081	0
	High	KDEIPVLLEK	2	1	1	P32324		0	4.40301e+07	0	0.000221	3.18138	2	1183.69	-3.64864	37.3237	1
	High	STAISLYSEMSDEDVKEIK	1	1	1	P32324		0	3.48208e+07	0	6.696e-07	3.1452	3	2145.02	-2.96984	51.1695	1
	High	AEPIDEEVSLAIENGIINPR	4	1	1	P32324		0	6.23201e+07	0	2.233e-06	2.99622	2	2179.12	-3.65413	84.0601	0
	High	NMSVIAHVDHGK	11	1	1	P32324		0	4.29428e+06	0	7.47e-05	2.91596	3	1307.65	-4.55914	35.5679	0
	High	ATYAGFLLADPK	3	1	1	P32324		0	5.60258e+08	0	0.0006942	2.87522	2	1266.67	-3.58321	53.6028	0
	High	AEQLYEGPADDANcIAIK	3	1	1	P32324	C14(Carbamidomethyl)	0	3.78095e+08	0	0.0001298	2.84672	2	1977.92	-3.28943	45.6425	0
	High	LWGDSFFNPK	3	1	1	P32324		0	381223699	0	0.01275	2.82714	2	1210.58	-3.65683	61.4284	0
	High	RGQVVSEEQRPGTPLFTVK	10	1	1	P32324		0	1.54664e+06	0	0.0004056	2.82481	4	2128.14	-3.44612	46.2305	1
	High	AGEIVLAAR	3	1	1	P32324		0	6.50367e+08	0	0.03351	2.68594	2	899.527	-4.83967	21.7399	0
	High	IQGPNYVPGKKDDLFIK	8	1	1	P32324		0	1.71809e+07	0	0.0003884	2.66085	4	1932.05	-4.31221	46.6891	2
	High	STLTDSLVQR	3	1	1	P32324		0	7.48311e+08	0	0.0301	2.56157	2	1119.6	-3.4531	28.0507	0
	High	STAISLYSEmSDEDVKEIK	1	1	1	P32324	M10(Oxidation)	0	3.47968e+07	0	3.837e-05	2.48701	3	2161.01	-3.24971	38.4192	1
	High	AYLPVNESFGFTGELR	3	1	1	P32324		0	6.71023e+07	0	0.0001491	2.461	2	1799.89	-3.35849	70.6777	0
	High	IWcFGPDGNGPNLVIDQTK	1	1	1	P32324	C3(Carbamidomethyl)	0	1.39651e+08	0	0.0001149	2.34591	2	2131.02	-4.6623	71.3538	0
	High	ALLELQVSK	2	1	1	P32324		0	5.25976e+07	0	0.0293	2.2157	2	1000.6	-4.05086	39.4556	0
	High	RATYAGFLLADPK	10	1	1	P32324		0	2.44517e+07	0	0.01909	2.21251	3	1422.77	-4.75462	49.7707	1
	High	LEIVLKGDEKDLEGK	4	1	1	P32324		0	1.70312e+06	0	0.01329	2.07529	3	1685.92	-4.91722	41.5069	2
	High	ADLmLYVSK	1	1	1	P32324	M4(Oxidation)	0	1.24665e+07	0	0.02554	2.03992	2	1055.54	-3.20899	31.9287	0
	High	IQGPNYVPGKK	6	1	1	P32324		0	3.73241e+07	0	0.01284	1.98608	2	1200.67	-3.41485	15.008	1
	High	AFNmFILDPIFR	1	1	1	P32324	M4(Oxidation)	0	5.42783e+06	0	0.001186	1.96016	2	1499.77	-4.28866	85.5498	0
	High	AVQYLHEIK	3	1	1	P32324		0	4.91233e+06	0	0.01426	1.86787	2	1100.61	-3.98413	23.165	0
	High	FVEPIDDcPAGNIIGLVGIDQFLLK	1	1	1	P32324	C8(Carbamidomethyl)	0	7.48618e+06	0	0.02895	1.83254	3	2743.42	-5.25379	115.312	0
	High	ImADDYGWDVTDAR	1	1	1	P32324	M2(Oxidation)	0	2.01805e+07	0	0.0008972	1.83085	2	1643.7	-3.32073	45.8487	0
	High	EGPIFGEEMR	2	1	1	P32324		0	5.30756e+07	0	0.007495	1.82896	2	1164.53	-3.47061	34.6787	0
	High	IKPVVVINK	4	1	1	P32324		0	5.55795e+07	0	0.031	1.81736	2	1009.67	-4.06489	26.1069	0
	High	ISPPVVAYR	5	1	1	P32324		0	6.60023e+08	0	0.01767	1.77597	2	1001.57	-4.21866	29.4472	0
	High	DSVVAAFQWATK	1	1	1	P32324		0	0	0	0.01639	1.67405	2	1322.67	-2.85611	63.8817	0
	High	EGPIFGEEmR	2	1	1	P32324	M9(Oxidation)	0	5.0671e+07	0	0.02152	1.51529	2	1180.53	-3.66593	22.9207	0
	High	IMADDYGWDVTDAR	3	1	1	P32324		0	3.41541e+07	0	0.001012	1.4859	2	1627.7	-2.72762	51.8798	0
	High	EEVPGWQEYYDKL	1	1	1	P32324		0	4.11265e+07	0	0.02399	1.26547	2	1655.75	-3.83046	64.9843	1
	High	KWTNKDTDAEGKPLER	5	1	1	P32324		0	630446	0	0.02529	1.09818	3	1887.95	-4.77593	53.6379	2
	High	IKPVVVINKVDR	6	1	1	P32324		0	1.83626e+06	0	0.02807	0.9241	2	1379.87	-3.73923	45.5608	1
	High	LEIVLKGDEK	1	1	1	P32324		0	0	0	0.02261	0.852788	2	1143.66	-2.772	26.6344	1
	High	KDDLFIK	3	1	1	P32324		0	9.00886e+07	0.001	0.08065	3.40354	2	878.493	-6.21164	23.4601	1
	High	EDLYQTFAR	1	1	1	P32324		0	1.59985e+08	0.001	0.06926	2.01748	2	1142.54	-4.2073	37.9963	0
	High	DEIPVLLEK	1	1	1	P32324		0	4.5903e+07	0.001	0.07006	1.67203	2	1055.6	-2.01052	50.2039	0
	High	SLMDKVTNVR	2	1	1	P32324		0	0	0.001	0.06665	1.52979	2	1162.62	-3.67982	29.8269	1
	High	IQGPNYVPGK	1	1	1	P32324		0	286406277	0.001	0.05962	1.48958	2	1072.57	-3.4819	18.3461	0
	High	LFTAIMNFK	1	1	1	P32324		0	8.32354e+06	0.001	0.06505	1.26586	2	1084.58	-4.42285	61.0977	0
	High	GGGQIIPTMR	3	1	1	P32324		0	6.23762e+07	0.001	0.09454	1.23872	2	1029.55	-4.11907	28.1536	0
	High	IMADDYGWDVTDARK	1	1	1	P32324		0	2.37429e+06	0.001	0.06743	0.923904	3	1755.79	-3.89161	40.3797	1
	High	NmSVIAHVDHGK	1	1	1	P32324	M2(Oxidation)	0	7.45919e+06	0.003	0.1593	1.19975	3	1323.67	14.923	24.5709	0
	High	FYAFGR	1	1	1	P32324		0	0	0.007	0.2399	1.25807	2	760.374	-5.10855	27.7854	0
	High	VFAGTVK	1	1	1	P32324		0	3.95616e+06	0.007	0.243	1.16827	2	721.421	-4.96017	12.9206	0
	High	LEIVLK	1	2	1	P32324		0	1.79845e+07	0.007	0.2267	1.1511	2	714.473	-4.75664	31.0643	0
P09440	C-1-tetrahydrofolate synthase, mitochondrial OS=Saccharomyces cerevisiae (strain ATCC 204508 / S288c) GN=MIS1 PE=1 SV=1 - [C1TM_YEAST]	99.6813	34.67	1	30	31	65	7.51742e+07	975	106.151	8.66064
	A2	Sequence	# PSMs	# Proteins	# Protein Groups	Protein Group Accessions	Modifications	ΔCn	Area	q-Value	PEP	XCorr	Charge	MH+ [Da]	ΔM [ppm]	RT [min]	# Missed Cleavages
	High	GAVELAHAVVDATK	4	1	1	P09440		0	9.50427e+06	0	3.67e-07	4.27041	2	1380.74	-4.16592	46.0995	0
	High	YVLVAGITPTPLGEGK	1	1	1	P09440		0	8.05528e+07	0	2.811e-05	3.34595	2	1614.91	-3.10379	62.0173	0
	High	LPAEITEVELLK	2	1	1	P09440		0	1.8687e+07	0	8.651e-06	3.29419	2	1354.78	-4.3226	63.2964	0
	High	HLDETTITNAVDFKK	4	1	1	P09440		0	1.57126e+07	0	0.0001446	3.29018	3	1731.88	-4.61197	42.9575	1
	High	TQYSLSHDPSLK	4	1	1	P09440		0	4.28156e+07	0	0.0007899	2.90685	3	1375.68	-3.11004	19.2097	0
	High	QGFGNLPIcIAK	2	1	1	P09440	C9(Carbamidomethyl)	0	4.36342e+07	0	0.001363	2.90439	2	1317.69	-4.64976	56.414	0
	High	LPAEITEVELLKK	2	1	1	P09440		0	8.38768e+06	0	0.0003592	2.84906	3	1482.87	-4.3694	50.8379	1
	High	SHGGAPNVKPGQSLPK	6	1	1	P09440		0	3.45241e+06	0	5.045e-05	2.80155	3	1573.84	-4.3134	26.2472	0
	High	EYTEENIDFVAK	2	1	1	P09440		0	5.34917e+07	0	0.0006989	2.60397	2	1457.67	-3.11931	39.7078	0
	High	QITIGEAATEK	1	1	1	P09440		0	6.51898e+07	0	0.009266	2.52734	2	1160.61	-3.81314	18.9357	0
	High	SSIVGNPIASLLK	2	1	1	P09440		0	6.36512e+07	0	0.0001775	2.47522	2	1298.76	-3.30614	69.1171	0
	High	LNINPDTITIR	2	1	1	P09440		0	7.978e+07	0	0.001746	2.38401	2	1269.71	-3.80401	48.4664	0
	High	IEVSPEAQKK	2	1	1	P09440		0	4.23973e+06	0	0.01365	2.29553	3	1128.62	-5.5623	11.5807	1
	High	DSNVDcIIEK	1	1	1	P09440	C6(Carbamidomethyl)	0	2.57343e+07	0	0.009205	2.21035	2	1192.55	-3.82601	25.8706	0
	High	SSGLVPDAVVLVATVR	1	1	1	P09440		0	1.98774e+07	0	0.001471	2.14847	2	1582.91	-3.20221	78.7566	0
	High	TFGIPVVVAINR	2	1	1	P09440		0	3.51471e+07	0	0.004202	2.09356	2	1285.76	-3.7092	68.2119	0
	High	QPSLGPTLGVK	2	2	2	P07245;P09440		0	6.33975e+07	0	0.007816	2.03451	2	1096.63	-3.77127	31.0603	0
	High	LDIEKEDPDALTPEEVKR	2	1	1	P09440		0	3.84545e+06	0	0.001436	2.01917	3	2097.06	-3.2799	37.9072	2
	High	LVGDVDFDSVK	1	1	1	P09440		0	3.28257e+07	0	0.002488	2.01399	2	1193.6	-3.58392	41.034	0
	High	IIQVGARPDSSTYVR	4	1	1	P09440		0	1.44479e+07	0	0.008557	1.95368	3	1661.89	-4.15278	28.5765	0
	High	LVGDVDFDSVKEK	3	1	1	P09440		0	32866012	0	0.001441	1.89587	3	1450.74	-4.09166	31.6917	1
	High	ISDINDDDSIHGLLIQLPLPR	2	1	1	P09440		0	7.17287e+06	0	0.001228	1.88727	3	2344.24	-2.67477	85.7164	0
	High	EKANDEIQAIK	1	1	1	P09440		0	2.74105e+07	0	0.003531	1.58171	2	1258.67	1.97516	14.2565	1
	High	ANDEIQAIK	1	1	1	P09440		0	4.08763e+07	0.001	0.04115	3.08953	2	1001.52	-3.61519	15.5188	0
	High	LPVIKPLPLHLESPVPSDIDISR	1	1	1	P09440		0	302467	0.001	0.04464	1.82602	4	2535.45	-3.22604	84.2235	0
	High	LLEEAHVK	4	1	1	P09440		0	3.61083e+07	0.001	0.0576	1.81754	2	938.526	-5.04603	14.315	0
	High	ISPNIFK	1	1	1	P09440		0	2.53622e+07	0.002	0.145	2.00964	2	818.473	-5.14904	28.864	0
	High	GAVELAHAVVDATKEPK	1	1	1	P09440		0	0	0.002	0.1405	1.24898	3	1734.93	-3.27149	53.8002	1
	High	NDSTFYKR	1	1	1	P09440		0	1.50073e+07	0.003	0.1633	2.41324	2	1030.49	-4.95046	11.7584	1
	High	EDPDALTPEEVK	2	1	1	P09440		0	2.96637e+06	0.003	0.1574	0.796859	2	1342.63	-3.7013	26.5086	0
	High	KLAQSIR	1	1	1	P09440		0	2.36194e+06	0.004	0.1995	1.74261	2	815.506	-4.55082	15.6391	1
P15108	ATP-dependent molecular chaperone HSC82 OS=Saccharomyces cerevisiae (strain ATCC 204508 / S288c) GN=HSC82 PE=1 SV=4 - [HSC82_YEAST]	79.4439	35.04	1	6	28	63	1.26079e+08	705	80.8497	4.83057
	A2	Sequence	# PSMs	# Proteins	# Protein Groups	Protein Group Accessions	Modifications	ΔCn	Area	q-Value	PEP	XCorr	Charge	MH+ [Da]	ΔM [ppm]	RT [min]	# Missed Cleavages
	High	NPSDITQEEYNAFYK	1	2	2	P15108;P02829		0	109470147	0	8.613e-07	3.61931	2	1818.81	-3.06997	46.4636	0
	High	GVVDSEDLPLNLSR	1	2	2	P15108;P02829		0	1.47571e+08	0	5.351e-05	3.46319	2	1513.78	-4.79021	56.0782	0
	High	LGVHEDTQNR	3	2	2	P15108;P02829		0	3.2684e+07	0	0.0002017	3.34699	2	1168.57	-3.62797	10.148	0
	High	SVDELTSLTDYVTR	2	2	2	P15108;P02829		0	1.1517e+08	0	3.441e-05	3.20018	2	1598.79	-2.92778	66.3592	0
	High	ELISNASDALDKIR	5	2	2	P15108;P02829		0	1.67841e+07	0	5.433e-05	2.96436	3	1544.82	-3.37532	45.2425	1
	High	LEEVDEEEEEKKPK	3	1	1	P15108		0	1.3524e+07	0	8.331e-06	2.95376	3	1730.83	-3.38372	12.3014	1
	High	HSEFVAYPIQLLVTK	6	1	1	P15108		0	1.82293e+06	0	0.003987	2.64443	3	1744.96	-4.02265	76.0527	0
	High	QLETEPDLFIR	3	2	2	P15108;P02829		0	98830230	0	0.0002828	2.62079	2	1360.71	-3.79016	53.0274	0
	High	LLDAPAAIR	3	2	2	P15108;P02829		0	8.90072e+07	0	0.009675	2.45028	2	939.558	-4.55676	31.5541	0
	High	ALKDILGDQVEK	2	1	1	P15108		0	1.68472e+07	0	0.0003039	2.40449	2	1328.74	-3.6509	36.0783	1
	High	AELINNLGTIAK	2	2	2	P15108;P02829		0	1.15496e+08	0	0.0006086	2.4014	2	1256.72	-3.55135	43.9516	0
	High	DFELEETDEEKAER	1	2	2	P15108;P02829		0	1.17366e+07	0	0.0005211	2.25404	3	1739.75	-3.7222	26.0496	1
	High	RAPFDLFESK	2	1	1	P15108		0	8.50267e+06	0	0.03284	2.14947	2	1209.62	-3.87036	48.9	1
	High	LFLKDDQLEYLEEKR	6	2	2	P15108;P02829		0	2.21661e+06	0	0.004059	2.13649	3	1939.01	-3.345	59.7019	2
	High	VKEEVQELEELNK	4	2	2	P15108;P02829		0	1.96982e+07	0	0.02608	2.07466	3	1586.82	-4.13307	32.2085	1
	High	SISNDWEDPLYVK	2	2	2	P15108;P02829		0	5.82212e+07	0	0.006101	2.06653	2	1565.75	-1.82812	56.2872	0
	High	ELISNASDALDK	2	2	2	P15108;P02829		0	3.30936e+07	0	0.001899	2.03932	2	1275.64	-3.92618	31.0784	0
	High	EEVQELEELNK	1	2	2	P02829;P15108		0	4.70775e+06	0	0.003482	1.78601	2	1359.66	-4.05139	32.3101	0
	High	APFDLFESK	2	2	2	P15108;P02829		0	1.51853e+07	0	0.01479	1.78328	2	1053.52	-3.70516	52.7136	0
	High	DFELEETDEEK	1	2	2	P15108;P02829		0	4.3446e+06	0	0.002519	1.63909	2	1383.57	-3.79361	31.0953	0
	High	DILGDQVEK	1	1	1	P15108		0	2.08119e+07	0	0.03343	1.45956	2	1016.52	-6.65968	24.6057	0
	High	NIYYITGESLK	2	2	2	P15108;P02829		0	7.87191e+07	0	0.01543	1.30289	2	1300.67	-2.89323	42.6271	0
	High	TLVDITKDFELEETDEEKAER	1	2	2	P15108;P02829		0	975411	0	0.014	1.26051	4	2510.2	-4.79083	60.2414	2
	High	EIKEYEPLTK	3	2	2	P15108;P02829		0	2.14685e+07	0.001	0.06558	1.86852	2	1249.66	-3.97557	19.8352	1
	High	LEEVDEEEEEK	1	1	1	P15108		0	1.3181e+06	0.001	0.05283	1.30899	2	1377.59	-3.33066	14.6638	0
	High	TLVDITK	1	2	2	P15108;P02829		0	7.67758e+06	0.002	0.1213	1.70778	2	789.468	-4.50314	21.4871	0
	High	TFEISPK	1	2	2	P15108;P02829		0	2.75344e+07	0.003	0.1604	1.57045	2	821.437	-4.48993	19.0057	0
	High	AILFIPK	1	2	2	P15108;P02829		0	2.70142e+07	0.007	0.2293	1.29311	2	801.52	-4.75782	46.6904	0
P53145	Large subunit GTPase 1 OS=Saccharomyces cerevisiae (strain ATCC 204508 / S288c) GN=LSG1 PE=1 SV=1 - [LSG1_YEAST]	74.1943	33.44	1	18	18	55	1.39049e+08	640	72.6825	8.76318
	A2	Sequence	# PSMs	# Proteins	# Protein Groups	Protein Group Accessions	Modifications	ΔCn	Area	q-Value	PEP	XCorr	Charge	MH+ [Da]	ΔM [ppm]	RT [min]	# Missed Cleavages
	High	DLNQLTFSAHTGGDTQK	2	1	1	P53145		0	7.84689e+07	0	7.863e-07	3.88259	3	1832.87	-3.55592	31.7062	0
	High	SRDEGGNGDIPTAQELLVAYAR	2	1	1	P53145		0	30100522	0	8.799e-06	3.60389	3	2332.15	-2.31384	65.1053	1
	High	LAHLQESNEDLLLTPFER	7	1	1	P53145		0	1.94365e+07	0	1.514e-05	3.26201	3	2125.09	-3.50347	67.1549	0
	High	LLYVNPPPHLEDDTPYTR	3	1	1	P53145		0	8.57304e+07	0	2.633e-06	3.04175	3	2140.06	-3.02	51.7367	0
	High	KANLLLVNK	4	1	1	P53145		0	4.8211e+06	0	0.005583	3.03091	2	1012.65	-4.01509	26.9377	1
	High	SDLVVQIVDAR	5	1	1	P53145		0	7.80295e+07	0	0.0005994	2.6053	2	1214.67	-3.00955	52.1185	0
	High	KLAHLQESNEDLLLTPFER	9	1	1	P53145		0	1.14376e+06	0	0.0003428	2.57298	3	2253.18	-3.7374	82.0726	1
	High	FTTDKHEANWVK	7	1	1	P53145		0	838387	0	0.005232	2.47828	3	1475.72	-4.42137	38.0068	1
	High	GELVcNGVLPIDQLR	2	1	1	P53145	C5(Carbamidomethyl)	0	6.50782e+07	0	0.0005987	2.36144	2	1682.88	-3.44094	63.4042	0
	High	DYIGPAGLVAER	2	1	1	P53145		0	1.60423e+08	0	0.0006646	2.30115	2	1260.65	-4.04192	47.3803	0
	High	GIDIVDLAR	3	1	1	P53145		0	1.2484e+08	0	0.01593	2.15622	2	971.548	-4.05332	51.7263	0
	High	GYmTQGYGSADEPR	1	1	1	P53145	M3(Oxidation)	0	0	0	0.0005757	2.0029	2	1547.64	-3.73447	15.5929	0
	High	QAALYNAAEDLDR	1	1	1	P53145		0	1.01384e+07	0	0.002376	1.86852	2	1449.69	-4.4382	37.5912	0
	High	SSTINSLVGAK	3	1	1	P53145		0	1.31884e+08	0.001	0.05902	1.84233	2	1076.59	-4.20384	22.9656	0
	High	EEcEEFNKDLYVFDR	1	1	1	P53145	C3(Carbamidomethyl)	0	9.69386e+06	0.001	0.03921	1.70282	3	1992.86	-2.96591	50.3856	1
	High	ANLLLVNK	1	1	1	P53145		0	7.13759e+07	0.002	0.1161	1.96512	2	884.553	-4.25232	28.517	0
	High	YILKDYVNGK	1	1	1	P53145		0	749845	0.004	0.2007	1.09074	2	1212.66	-2.761	29.7987	1
	High	LSTPFHK	1	1	1	P53145		0	0	0.009	0.2649	1.26966	2	829.453	-4.83088	18.6768	0
P38861	60S ribosomal export protein NMD3 OS=Saccharomyces cerevisiae (strain ATCC 204508 / S288c) GN=NMD3 PE=1 SV=3 - [NMD3_YEAST]	71.2301	27.22	1	13	13	38	1.07976e+08	518	59.0577	5.46533
	A2	Sequence	# PSMs	# Proteins	# Protein Groups	Protein Group Accessions	Modifications	ΔCn	Area	q-Value	PEP	XCorr	Charge	MH+ [Da]	ΔM [ppm]	RT [min]	# Missed Cleavages
	High	HNAHVDTISISEAK	11	1	1	P38861		0	0	0	1.532e-07	4.23053	3	1521.76	-4.58724	35.5346	0
	High	SEELISQDTHTGASTYK	3	1	1	P38861		0	7.60938e+07	0	9.191e-08	4.19697	3	1866.86	-3.7679	18.9885	0
	High	LTVDITQGIPR	2	1	1	P38861		0	7.00788e+07	0	0.0006019	3.20057	2	1212.69	-3.19768	49.5423	0
	High	TSDLGVNDQVYYVR	2	1	1	P38861		0	1.29535e+08	0	5.235e-05	3.14867	2	1628.79	-3.5039	40.9699	0
	High	DGLDFFYAQK	2	1	1	P38861		0	8.72799e+07	0	0.004845	2.62309	2	1203.56	-3.60845	60.7139	0
	High	VLADITVAR	3	1	1	P38861		0	84167215	0	0.02163	2.4148	2	957.569	-4.40827	30.2778	0
	High	ELLAIcLR	3	1	1	P38861	C6(Carbamidomethyl)	0	2.55392e+07	0	0.02052	2.34637	2	987.562	-3.90979	52.3191	0
	High	DIDASLDYNSR	2	1	1	P38861		0	33139968	0	0.0008708	2.30213	2	1268.57	-3.86193	30.8772	0
	High	FLQPPGQWIR	3	1	1	P38861		0	1.07112e+08	0	0.01513	2.24447	2	1241.67	-3.74276	53.6797	0
	High	LVDASFIWTEPHSR	3	1	1	P38861		0	1.11077e+07	0	0.005212	1.7151	2	1657.83	-2.68199	53.4537	0
	High	EANISFcR	1	1	1	P38861	C7(Carbamidomethyl)	0	7.23009e+07	0.001	0.09728	1.80983	2	996.453	-4.17683	18.8307	0
	High	FSYSVEIVPIcK	1	1	1	P38861	C11(Carbamidomethyl)	0	8.13551e+06	0.001	0.07873	1.2472	2	1441.74	-3.17836	60.3954	0
	High	EHKDIDASLDYNSR	2	1	1	P38861		0	0	0.001	0.08277	1.04983	3	1662.77	-2.81234	30.0763	1
Q02792	5'-3' exoribonuclease 2 OS=Saccharomyces cerevisiae (strain ATCC 204508 / S288c) GN=RAT1 PE=1 SV=3 - [XRN2_YEAST]	65.3619	18.39	1	17	17	49	5.54974e+07	1006	115.861	6.81494
	A2	Sequence	# PSMs	# Proteins	# Protein Groups	Protein Group Accessions	Modifications	ΔCn	Area	q-Value	PEP	XCorr	Charge	MH+ [Da]	ΔM [ppm]	RT [min]	# Missed Cleavages
	High	NLQVIISDATVPGEGEHK	3	1	1	Q02792		0	4.43596e+07	0	9.276e-06	2.99896	3	1906.98	-4.38415	47.0553	0
	High	SGLSGIVSK	1	1	1	Q02792		0	5.70368e+07	0	0.009659	2.99879	2	847.485	-4.33462	18.7168	0
	High	DISKEEIDDAVSK	2	1	1	Q02792		0	5.28934e+07	0	7.657e-08	2.75064	2	1448.71	-4.02789	23.96	1
	High	AQYPLLSDAER	7	1	1	Q02792		0	4.31116e+07	0	0.00444	2.7383	2	1262.63	-4.03713	35.7691	0
	High	NSYNSQPGFNNSR	1	1	1	Q02792		0	5.6562e+07	0	0.0001252	2.69184	2	1484.65	-3.56153	14.1595	0
	High	QREEVGEIIDDAVR	2	1	1	Q02792		0	8.00041e+06	0	0.008783	2.60249	3	1628.82	-4.33668	43.819	1
	High	LEKDNEEEEIAK	2	1	1	Q02792		0	1.49356e+07	0	1.382e-05	2.49541	2	1446.69	-3.25681	12.3476	1
	High	NIRGEPVLLISNK	3	1	1	Q02792		0	612345	0	0.003433	2.48253	3	1452.85	-3.9243	41.9606	1
	High	LFEPGYHER	11	1	1	Q02792		0	1.01358e+07	0	0.005046	2.37897	3	1147.55	-4.26988	26.3572	0
	High	DVEGFELNGK	2	1	1	Q02792		0	4.77984e+07	0	0.01678	2.10215	2	1107.53	-4.3685	33.0573	0
	High	DSPVHSTVNVSEGPK	2	1	1	Q02792		0	3.40463e+07	0	0.00185	1.94848	2	1552.76	-3.26307	16.8083	0
	High	EEVGEIIDDAVR	1	1	1	Q02792		0	7.85742e+06	0	0.00423	1.86456	2	1344.66	-4.26609	50.0872	0
	High	ILREDVFAQDNR	3	1	1	Q02792		0	0	0	0.01422	1.55046	2	1475.75	-5.79826	32.6238	1
	High	GITQYKPR	5	1	1	Q02792		0	2.04193e+07	0	0.03246	1.33991	2	962.537	-4.65563	13.1535	0
	High	QNIVPVGPK	2	1	1	Q02792		0	2.60065e+07	0.001	0.0796	2.71219	2	951.557	-5.2585	21.0798	0
	High	NNVQPAHNYGR	1	1	1	Q02792		0	814269	0.004	0.1986	1.33553	2	1269.6	-3.76344	9.54076	0
	High	WNFGNDLK	1	1	1	Q02792		0	1.84798e+06	0.007	0.232	1.03918	2	993.475	-4.21077	36.8008	0
P24783	ATP-dependent RNA helicase DBP2 OS=Saccharomyces cerevisiae (strain ATCC 204508 / S288c) GN=DBP2 PE=1 SV=1 - [DBP2_YEAST]	64.9916	42.86	1	22	22	53	1.90494e+08	546	60.9616	8.77783
	A2	Sequence	# PSMs	# Proteins	# Protein Groups	Protein Group Accessions	Modifications	ΔCn	Area	q-Value	PEP	XCorr	Charge	MH+ [Da]	ΔM [ppm]	RT [min]	# Missed Cleavages
	High	SNYNQPQELIKPNWDEELPK	1	1	1	P24783		0	1.38946e+08	0	1.467e-06	3.22835	3	2442.18	-4.11247	54.9953	0
	High	NSYNDRPQGGNYR	2	1	1	P24783		0	3.20254e+07	0	0.01375	3.03694	3	1540.68	-4.4145	11.8015	0
	High	AGATGTAISFFTEQNK	3	1	1	P24783		0	2.59008e+08	0	5.248e-06	2.90938	2	1642.8	-3.28456	51.4413	0
	High	DmVGIAATGSGK	1	1	1	P24783	M2(Oxidation)	0	7.13057e+06	0	0.0009911	2.89525	2	1122.54	-4.2038	14.9135	0
	High	ELAVQIQTEcSK	2	1	1	P24783	C10(Carbamidomethyl)	0	5.65718e+07	0	0.0004076	2.8753	2	1405.69	-3.2636	26.837	0
	High	SPIMVATDVAAR	2	1	1	P24783		0	1.43087e+07	0	0.002122	2.68303	2	1230.65	-4.75363	35.5268	0
	High	GSEIVIATPGR	3	1	1	P24783		0	1.53889e+08	0	0.01432	2.66956	2	1099.61	-3.90181	27.0958	0
	High	YLETASQDNEYK	2	1	1	P24783		0	1.37986e+08	0	0.001325	2.46742	2	1460.65	-2.94766	16.1881	0
	High	VTYLVLDEADR	2	1	1	P24783		0	1.58586e+08	0	0.003612	2.40339	2	1293.66	-3.44077	45.1808	0
	High	YLREDGWPALAIHGDKDQR	5	1	1	P24783		0	789971	0	0.02075	2.10635	4	2240.11	-4.26967	79.8461	2
	High	NFYVEHESVR	4	1	1	P24783		0	1.85549e+07	0	0.004375	2.08353	2	1279.6	-4.57619	21.1426	0
	High	EANQNIPPELLK	4	1	1	P24783		0	2.81067e+07	0	0.00181	1.82769	2	1365.73	-3.82069	36.9769	0
	High	DMVGIAATGSGK	1	1	1	P24783		0	1.2503e+07	0	0.01246	1.6803	2	1106.55	-3.2338	23.3754	0
	High	SDSEIAQFR	1	1	1	P24783		0	0	0.001	0.06767	2.67909	2	1052.5	-4.5055	20.7063	0
	High	SNYNQPQELIKPNWDEELPKLPTFEK	1	1	1	P24783		0	3.27831e+06	0.001	0.05193	2.19999	4	3157.58	-2.41404	74.3963	1
	High	SDSEIAQFRK	2	1	1	P24783		0	1.87805e+06	0.001	0.05036	2.05912	2	1180.59	-3.08547	15.0161	1
	High	NTcVYGGVPK	1	1	1	P24783	C3(Carbamidomethyl)	0	6.25498e+07	0.001	0.06337	1.72388	2	1094.53	-3.89478	16.3388	0
	High	ERDWVLQEFR	3	1	1	P24783		0	434057	0.001	0.08879	1.52566	3	1377.69	-3.21022	53.9547	1
	High	KIVDQIRPDR	6	1	1	P24783		0	666233	0.001	0.09377	1.52141	3	1239.71	-4.45542	40.0932	1
	High	LIDMLEIGK	1	1	1	P24783		0	1.11474e+07	0.001	0.04112	1.48888	2	1031.58	-4.84907	55.7974	0
	High	QTLMWSATWPK	1	1	1	P24783		0	5.49922e+06	0.001	0.03791	1.35498	2	1348.67	-4.40446	57.7467	0
	High	TLIFASTK	3	1	1	P24783		0	7.31355e+07	0.001	0.1087	1.342	2	880.51	-4.89741	27.4716	0
	High	EDGWPALAIHGDKDQR	2	1	1	P24783		0	0	0.002	0.1473	1.13006	3	1807.86	-4.0816	42.1229	1
P07149	Fatty acid synthase subunit beta OS=Saccharomyces cerevisiae (strain ATCC 204508 / S288c) GN=FAS1 PE=1 SV=2 - [FAS1_YEAST]	64.8748	19.02	1	31	31	61	4.38503e+07	2051	228.547	5.92236
	A2	Sequence	# PSMs	# Proteins	# Protein Groups	Protein Group Accessions	Modifications	ΔCn	Area	q-Value	PEP	XCorr	Charge	MH+ [Da]	ΔM [ppm]	RT [min]	# Missed Cleavages
	High	VAASFSQEALQYVVER	2	1	1	P07149		0	4.78801e+07	0	2.555e-05	3.38974	2	1796.91	-3.41842	66.0587	0
	High	ALAGSEINWR	2	1	1	P07149		0	2.46377e+07	0	0.00374	2.54329	2	1116.58	-4.09328	33.0087	0
	High	TLSLIQSYSLLDKPDEAIEK	3	1	1	P07149		0	1.12311e+07	0	0.0002308	2.50491	3	2263.2	-2.84939	67.8206	0
	High	QVEISLVNGAK	2	1	1	P07149		0	1.23671e+07	0	0.02628	2.44407	2	1157.65	-3.592	31.2138	0
	High	IDIIELQK	2	1	1	P07149		0	2.77709e+07	0	0.0111	2.44327	2	971.573	-4.10936	41.4339	0
	High	FLGYVSSLVEPSK	3	1	1	P07149		0	1.15303e+07	0	0.0007425	2.43735	2	1425.76	-3.05596	61.4438	0
	High	ALIENWAADSVSSR	2	1	1	P07149		0	4.14418e+07	0	0.0002737	2.35933	2	1518.75	-3.75326	48.5688	0
	High	IVDVVGTLSR	2	1	1	P07149		0	31585705	0	0.01486	2.34245	2	1058.62	-3.42183	39.5563	0
	High	LLQENDTTLVK	2	1	1	P07149		0	4.22289e+07	0	0.002145	2.25543	2	1273.7	-3.34229	28.098	0
	High	VSGDLNPIHVSR	4	1	1	P07149		0	1.53924e+07	0	0.0002319	2.21849	2	1293.69	-2.40977	25.7865	0
	High	TVVTLSEPVQGELKPTVILK	3	1	1	P07149		0	2.60237e+07	0	1.679e-05	2.18947	3	2151.26	-2.95873	61.4646	0
	High	TcILHGPVAAQFTK	3	1	1	P07149	C2(Carbamidomethyl)	0	3.37364e+06	0	0.0004553	2.1648	3	1542.8	-3.39431	39.8024	0
	High	AHPNFPIALQWTGGR	5	1	1	P07149		0	545882	0	0.008628	2.16184	3	1664.86	-4.89185	61.8053	0
	High	NANIFSSVK	2	1	1	P07149		0	20932289	0	0.01834	2.14379	2	979.517	-3.82426	24.7036	0
	High	GNYTDFENTFQK	2	1	1	P07149		0	3.48648e+07	0	0.0003469	2.12701	2	1463.64	-3.29841	38.6468	0
	High	ALDTVTNVLNFIK	2	1	1	P07149		0	1.31641e+07	0	0.0005065	2.04407	2	1447.81	-2.67866	82.3719	0
	High	LLGFTPGELR	2	1	1	P07149		0	2.17163e+07	0	0.02055	2.02471	2	1102.62	-4.24814	55.0423	0
	High	EFDETIFNLPK	2	1	1	P07149		0	3.82416e+07	0	0.00594	1.95166	2	1352.67	-4.10233	66.06	0
	High	GKDFEITAK	1	1	1	P07149		0	1.32046e+07	0	0.02214	1.73289	2	1008.53	-4.02692	14.4542	1
	High	DIQIPVYDTFDGSDLR	2	1	1	P07149		0	3.79145e+07	0	0.03711	1.61166	2	1853.89	-3.29883	78.041	0
	High	YIPNLTAKPFQVTK	1	1	1	P07149		0	1.0072e+07	0	0.02468	1.57294	2	1619.91	-3.7149	45.9989	0
	High	AIFPNTVDGDLLK	1	1	1	P07149		0	3.86026e+07	0	0.009191	1.31153	2	1402.75	-4.17226	62.2976	0
	High	GMTMQVAVPR	1	1	1	P07149		0	2.16714e+06	0.001	0.04258	1.4961	2	1089.55	-4.41756	32.4002	0
	High	VFNAYPAAR	1	1	1	P07149		0	3.50172e+07	0.002	0.1308	1.96415	2	1008.52	-3.94433	19.9658	0
	High	KPTGGIVTVR	2	1	1	P07149		0	760143	0.002	0.1355	1.16418	2	1027.62	-4.04779	19.107	0
	High	AAQDVWNR	1	1	1	P07149		0	12946123	0.003	0.1546	1.86977	2	959.466	-3.42821	15.4214	0
	High	LWIDEPFNLDFDPR	1	1	1	P07149		0	445079	0.003	0.1583	0.714905	2	1776.85	-2.7203	92.9032	0
	High	VIDEPIK	1	1	1	P07149		0	3.00942e+07	0.004	0.1856	1.76738	2	813.467	-5.28295	15.7871	0
	High	TFTGDFLR	1	1	1	P07149		0	1.44618e+07	0.004	0.189	1.25265	2	956.479	-4.3624	40.4823	0
	High	FLPVASPFHSHLLVPASDLINK	1	1	1	P07149		0	420392	0.004	0.1761	0.711817	3	2402.31	-3.79687	97.5459	0
	High	ATHILDFGPGGASGLGVLTHR	2	1	1	P07149		0	0	0.007	0.2375	0.724407	3	2076.09	-4.29004	76.2965	0
P19097	Fatty acid synthase subunit alpha OS=Saccharomyces cerevisiae (strain ATCC 204508 / S288c) GN=FAS2 PE=1 SV=2 - [FAS2_YEAST]	62.9536	25.49	1	39	39	55	4.23156e+07	1887	206.818	5.43994
	A2	Sequence	# PSMs	# Proteins	# Protein Groups	Protein Group Accessions	Modifications	ΔCn	Area	q-Value	PEP	XCorr	Charge	MH+ [Da]	ΔM [ppm]	RT [min]	# Missed Cleavages
	High	ATSNTLEEFEHGR	2	1	1	P19097		0	9.57851e+06	0	1.417e-06	4.07747	3	1490.68	-4.50048	23.8594	0
	High	NAPAVELHGNAK	1	1	1	P19097		0	7.35786e+06	0	5.216e-05	3.32546	3	1220.63	-4.81915	12.097	0
	High	SEGNPVIGVFQK	2	1	1	P19097		0	4.3938e+07	0	0.0005227	3.17674	2	1274.67	-3.34672	41.4327	0
	High	QDGVLLVALSNEPAAR	2	1	1	P19097		0	2.92326e+07	0	0.0002645	2.94649	2	1652.89	-3.72122	60.6435	0
	High	LVAGQIPTGWNAK	1	1	1	P19097		0	3.99691e+07	0	0.000235	2.74707	2	1354.74	-3.40997	42.1308	0
	High	GSTLIVVPFNQGSK	2	1	1	P19097		0	32729378	0	0.004184	2.7226	2	1446.79	-1.82696	52.7485	0
	High	TKEPVDDKDVK	2	1	1	P19097		0	2.78086e+07	0	0.0005484	2.69699	2	1273.66	-3.63537	11.138	2
	High	TLGEQLIENcK	2	1	1	P19097	C10(Carbamidomethyl)	0	3.86514e+07	0	0.0008534	2.55668	2	1304.65	-4.3964	32.8597	0
	High	DSYINANTIETAK	1	1	1	P19097		0	4.05901e+07	0	5.573e-05	2.31815	2	1439.7	-3.11618	33.397	0
	High	DKYVLITGAGK	3	1	1	P19097		0	1.05931e+07	0	0.02287	2.26497	2	1164.66	-3.31122	24.7936	1
	High	KAAEEAGVTDVK	1	1	1	P19097		0	1.99481e+06	0	0.03239	2.26124	3	1217.63	-4.92024	11.6776	1
	High	QVLDVDPVYKDVAKPTGPK	1	1	1	P19097		0	0	0	0.0008284	2.23413	3	2069.12	-3.44622	42.7184	1
	High	GSIGAEVLQGLLQGGAK	1	1	1	P19097		0	2.45918e+07	0	0.0005718	2.22156	2	1597.89	-3.42185	78.7746	0
	High	AVSITSFGFGQK	2	1	1	P19097		0	3.55393e+07	0	0.001888	2.17898	2	1241.65	-3.54562	50.1156	0
	High	LSLETLFNR	2	1	1	P19097		0	1.54593e+07	0	0.00267	2.02044	2	1092.6	-4.28889	63.805	0
	High	QLSSLFLDGLEK	1	1	1	P19097		0	1.1494e+06	0	0.003677	1.89475	2	1349.73	-4.01244	96.602	0
	High	EIYYTPDPSELAAK	1	1	1	P19097		0	2.6097e+07	0	0.02006	1.86634	2	1596.77	-3.21639	48.3125	0
	High	NKYESYDAALSLHR	2	1	1	P19097		0	1.85711e+06	0	0.03366	1.86118	3	1666.81	-5.3875	40.7439	1
	High	EIHNEAESQLR	2	1	1	P19097		0	2.1594e+07	0	0.01264	1.82959	2	1325.64	-3.51015	13.0021	0
	High	LIEPELFNGYNPEKK	1	1	1	P19097		0	1.45327e+07	0	0.008519	1.70832	3	1790.93	-3.77961	48.9584	1
	High	ESQPTIEEDLTR	1	1	1	P19097		0	4.24187e+07	0	0.002513	1.68371	2	1417.68	-3.18712	30.4241	0
	High	QVLDVDPVYK	1	1	1	P19097		0	3.76023e+06	0	0.01458	1.58864	2	1175.63	-3.26009	37.4857	0
	High	YETSILEHSGIR	1	1	1	P19097		0	2.53662e+06	0	0.02492	1.36798	2	1404.71	-3.369	31.5884	0
	High	ETIPFLHLR	1	1	1	P19097		0	0	0	0.0333	1.30757	2	1125.64	-3.60021	58.6703	0
	High	ANIQLDFPELKPYK	4	1	1	P19097		0	5.55554e+06	0	0.02767	0.891807	2	1675.9	-4.22954	57.9435	0
	High	AVSIETALEHK	1	1	1	P19097		0	4.54462e+06	0.001	0.03783	1.72957	2	1197.64	-4.31831	27.3134	0
	High	ELVETSEVR	1	1	1	P19097		0	15016522	0.001	0.04592	1.57327	2	1061.54	-3.19194	17.2409	0
	High	AISAQADKQDISSSTR	1	1	1	P19097		0	2.56368e+07	0.001	0.1139	1.50248	3	1677.83	-3.62948	13.3646	1
	High	SLGGGAALKDIEIVR	2	1	1	P19097		0	1.41287e+06	0.001	0.05802	1.44389	3	1498.85	-3.17723	49.5685	1
	High	ILEQFEYVLYPSK	1	1	1	P19097		0	7.28329e+06	0.001	0.05519	1.2545	2	1628.85	-4.03342	74.1549	0
	High	EHAPYTDELEEDVYLDPLAR	1	1	1	P19097		0	4.14838e+06	0.001	0.1125	1.13551	3	2375.09	-4.93248	69.6918	0
	High	NGNITYSEEPREK	1	1	1	P19097		0	1.94474e+06	0.002	0.1359	1.45955	2	1536.72	-3.09919	12.4641	1
	High	MPGGFTITVAR	1	1	1	P19097		0	0	0.002	0.1418	0.918356	2	1149.6	-4.56002	46.3296	0
	High	AAQQQWGNDFYK	1	1	1	P19097		0	1.40069e+07	0.003	0.1522	1.29281	2	1455.65	-8.21312	30.2465	0
	High	QQLQVLAR	1	1	1	P19097		0	2.45279e+07	0.004	0.1949	1.83226	2	955.564	-4.3804	20.0275	0
	High	AAFNGVTFK	1	1	1	P19097		0	9.38203e+06	0.004	0.1901	1.02467	2	954.5	-4.48682	29.3643	0
	High	QIAPAELEGLLDLER	1	1	1	P19097		0	8.42397e+06	0.004	0.1712	0.981041	2	1666.9	-2.24059	82.2943	0
	High	AFLDSmAQK	1	1	1	P19097	M6(Oxidation)	0	1.05425e+06	0.004	0.2011	0.980497	2	1026.49	-2.29559	15.9689	0
	High	QVTDYYQSIYAK	1	1	1	P19097		0	1.60168e+07	0.009	0.2629	0.978108	2	1478.72	-0.30801	37.3731	0
P02829	ATP-dependent molecular chaperone HSP82 OS=Saccharomyces cerevisiae (strain ATCC 204508 / S288c) GN=HSP82 PE=1 SV=1 - [HSP82_YEAST]	60.5104	35.12	1	3	25	54	1.26079e+08	709	81.356	4.90674
	A2	Sequence	# PSMs	# Proteins	# Protein Groups	Protein Group Accessions	Modifications	ΔCn	Area	q-Value	PEP	XCorr	Charge	MH+ [Da]	ΔM [ppm]	RT [min]	# Missed Cleavages
	High	NPSDITQEEYNAFYK	1	2	2	P15108;P02829		0	109470147	0	8.613e-07	3.61931	2	1818.81	-3.06997	46.4636	0
	High	GVVDSEDLPLNLSR	1	2	2	P15108;P02829		0	1.47571e+08	0	5.351e-05	3.46319	2	1513.78	-4.79021	56.0782	0
	High	LGVHEDTQNR	3	2	2	P15108;P02829		0	3.2684e+07	0	0.0002017	3.34699	2	1168.57	-3.62797	10.148	0
	High	SVDELTSLTDYVTR	2	2	2	P15108;P02829		0	1.1517e+08	0	3.441e-05	3.20018	2	1598.79	-2.92778	66.3592	0
	High	ELISNASDALDKIR	5	2	2	P15108;P02829		0	1.67841e+07	0	5.433e-05	2.96436	3	1544.82	-3.37532	45.2425	1
	High	QLETEPDLFIR	3	2	2	P15108;P02829		0	98830230	0	0.0002828	2.62079	2	1360.71	-3.79016	53.0274	0
	High	LLDAPAAIR	3	2	2	P15108;P02829		0	8.90072e+07	0	0.009675	2.45028	2	939.558	-4.55676	31.5541	0
	High	AELINNLGTIAK	2	2	2	P15108;P02829		0	1.15496e+08	0	0.0006086	2.4014	2	1256.72	-3.55135	43.9516	0
	High	DFELEETDEEKAER	1	2	2	P15108;P02829		0	1.17366e+07	0	0.0005211	2.25404	3	1739.75	-3.7222	26.0496	1
	High	LFLKDDQLEYLEEKR	6	2	2	P15108;P02829		0	2.21661e+06	0	0.004059	2.13649	3	1939.01	-3.345	59.7019	2
	High	VKEEVQEIEELNK	4	2	2	P15108;P02829		0	1.96982e+07	0	0.02608	2.07466	3	1586.82	-4.13307	32.2085	1
	High	SISNDWEDPLYVK	2	2	2	P15108;P02829		0	5.82212e+07	0	0.006101	2.06653	2	1565.75	-1.82812	56.2872	0
	High	ELISNASDALDK	2	2	2	P15108;P02829		0	3.30936e+07	0	0.001899	2.03932	2	1275.64	-3.92618	31.0784	0
	High	HSEFVAYPIQLVVTK	3	1	1	P02829		0	624163	0	0.005387	1.85607	3	1730.94	-4.35814	66.7327	0
	High	EEVQEIEELNK	1	2	2	P02829;P15108		0	4.70775e+06	0	0.003482	1.78601	2	1359.66	-4.05139	32.3101	0
	High	APFDLFESK	2	2	2	P15108;P02829		0	1.51853e+07	0	0.01479	1.78328	2	1053.52	-3.70516	52.7136	0
	High	DFELEETDEEK	1	2	2	P15108;P02829		0	4.3446e+06	0	0.002519	1.63909	2	1383.57	-3.79361	31.0953	0
	High	ALKEILGDQVEK	2	1	1	P02829		0	2.13421e+06	0	0.007107	1.57469	2	1342.75	-3.63141	31.8391	1
	High	NIYYITGESLK	2	2	2	P15108;P02829		0	7.87191e+07	0	0.01543	1.30289	2	1300.67	-2.89323	42.6271	0
	High	TLVDITKDFELEETDEEKAER	1	2	2	P15108;P02829		0	975411	0	0.014	1.26051	4	2510.2	-4.79083	60.2414	2
	High	EIKEYEPLTK	3	2	2	P15108;P02829		0	2.14685e+07	0.001	0.06558	1.86852	2	1249.66	-3.97557	19.8352	1
	High	TLVDITK	1	2	2	P15108;P02829		0	7.67758e+06	0.002	0.1213	1.70778	2	789.468	-4.50314	21.4871	0
	High	LIEAFNEIAEDSEQFEK	1	1	1	P02829		0	1.9578e+07	0.002	0.1195	1.17317	2	2011.94	-4.04458	72.2897	0
	High	TFEISPK	1	2	2	P15108;P02829		0	2.75344e+07	0.003	0.1604	1.57045	2	821.437	-4.48993	19.0057	0
	High	AILFIPK	1	2	2	P15108;P02829		0	2.70142e+07	0.007	0.2293	1.29311	2	801.52	-4.75782	46.6904	0
P07259	Protein URA2 OS=Saccharomyces cerevisiae (strain ATCC 204508 / S288c) GN=URA2 PE=1 SV=5 - [PYR1_YEAST]	36.3893	18.52	2	38	38	46	2.07964e+07	2214	244.887	5.8335
	A2	Sequence	# PSMs	# Proteins	# Protein Groups	Protein Group Accessions	Modifications	ΔCn	Area	q-Value	PEP	XCorr	Charge	MH+ [Da]	ΔM [ppm]	RT [min]	# Missed Cleavages
	High	VFAIANAFAK	2	1	1	P07259		0	13038666	0	0.007235	2.61721	2	1051.59	-3.94473	49.798	0
	High	DGTVLQGYSFGAEK	1	1	1	P07259		0	9.73572e+06	0	0.0008829	2.58547	2	1471.7	-3.85955	46.0393	0
	High	GPAELKETTR	1	1	1	P07259		0	3.46389e+06	0	0.01101	2.30874	2	1101.59	-3.90565	11.6393	1
	High	ELVAPGAIQNLIR	1	1	1	P07259		0	2.01653e+07	0	0.001252	2.2217	2	1393.81	-4.14611	66.2872	0
	High	VTALFLPLR	2	1	1	P07259		0	1.05855e+07	0	0.002718	2.17076	2	1029.64	-4.41172	64.025	0
	High	VVGVNLIELATK	3	1	1	P07259		0	1.33074e+07	0	0.0002097	2.07936	2	1255.76	-3.94473	67.514	0
	High	FNSPEEYAR	1	1	1	P07259		0	1.60851e+07	0	0.01293	2.04729	2	1112.5	-3.59516	18.5457	0
	High	TDVLYcTR	1	1	1	P07259	C6(Carbamidomethyl)	0	9.14616e+06	0	0.01713	1.99236	2	1027.48	-4.53095	17.7306	0
	High	LPDDYVAVK	1	1	1	P07259		0	1.23002e+07	0	0.01135	1.94938	2	1019.54	-4.38217	27.2378	0
	High	SQAANSVDEALAAVK	2	1	1	P07259		0	2.00056e+07	0	0.008505	1.87839	2	1473.75	-4.22376	42.1651	0
	High	LGLNIPLNEVK	1	1	1	P07259		0	2.22183e+07	0	0.01843	1.70125	2	1209.72	-3.48951	55.8038	0
	High	DYcIIEVNAR	1	1	1	P07259	C3(Carbamidomethyl)	0	6.45693e+06	0	0.02814	1.5827	2	1252.59	-4.03448	42.7653	0
	High	LKDTYIVDNK	1	1	1	P07259		0	9.1577e+06	0	0.001672	1.55274	2	1208.65	-3.25185	18.1517	1
	High	SISGPVITDVASLK	1	1	1	P07259		0	9.53103e+06	0	0.000761	1.52908	2	1386.78	-4.10697	53.0913	0
	High	NDLESYLNQAVEVSR	1	1	1	P07259		0	1.23249e+07	0	0.004801	1.49888	2	1736.84	-3.02965	67.1589	0
	High	VPQFSFPR	2	1	1	P07259		0	1.75787e+07	0	0.0351	1.35094	2	977.516	-4.18239	41.9396	0
	High	TADLASVLLLTSLQNR	1	1	1	P07259		0	713805	0	0.02998	0.892547	2	1714.96	-3.88868	89.0063	0
	High	LSNVLEAK	1	1	1	P07259		0	1.27155e+07	0.001	0.09716	1.94526	2	873.499	-5.21239	17.1739	0
	High	VYFVPVTAEFVR	1	1	1	P07259		0	5.57775e+06	0.001	0.05619	1.66531	2	1426.77	-3.74663	69.5205	0
	High	ATGYPLAYTAAK	1	2	1	P07259		0	1.89137e+07	0.001	0.04256	1.65023	2	1226.64	-3.54357	27.4509	0
	High	DELVEELPR	1	1	1	P07259		0	5.81721e+06	0.001	0.05747	1.61343	2	1099.56	-3.77953	40.0643	0
	High	LAVDYSVPLVTNVK	1	1	1	P07259		0	1.29164e+07	0.001	0.09128	1.52535	2	1517.85	-4.23728	60.8924	0
	High	INLVSPPELR	2	1	1	P07259		0	9.39826e+06	0.001	0.1133	1.504	2	1137.66	-3.79596	46.9559	0
	High	TFEEAIQK	1	1	1	P07259		0	1.52436e+07	0.001	0.05186	1.45727	2	965.491	-3.47511	16.685	0
	High	HIELQTGPDGK	1	1	1	P07259		0	2.62965e+06	0.001	0.0998	1.37708	2	1194.61	-3.17239	16.7177	0
	High	EELPSLVLR	1	1	1	P07259		0	2.0077e+06	0.001	0.05284	1.37499	2	1055.6	-5.24799	49.6156	0
	High	EIGFPVIVR	2	1	1	P07259		0	1.51752e+07	0.001	0.04031	1.10245	2	1029.61	-4.05324	57.1921	0
	High	TTAVNVIR	1	1	1	P07259		0	1.53117e+07	0.002	0.1433	2.18285	2	873.511	-4.51305	15.7052	0
	High	EVEYEVVR	1	2	1	P07259		0	6.30482e+06	0.002	0.12	1.99507	2	1022.51	-4.09316	20.4358	0
	High	DYPVVITK	1	1	1	P07259		0	7.26229e+06	0.002	0.1278	1.28735	2	934.52	-4.55004	29.7234	0
	High	YTQVLKPIAFPGGLLEDNVK	1	1	1	P07259		0	4.28055e+06	0.002	0.1401	1.25279	3	2202.21	-1.92517	72.3595	0
	High	YGLFVR	1	1	1	P07259		0	3.04862e+06	0.003	0.1565	1.22387	2	754.421	-4.27743	32.5089	0
	High	VLGTPIDTIITTEDR	1	1	1	P07259		0	4.62076e+06	0.003	0.1696	1.07786	2	1643.88	-3.45474	63.5012	0
	High	YSPVPIINGGNGSR	1	1	1	P07259		0	4.19916e+06	0.004	0.1806	1.12261	2	1430.73	-3.08287	34.8486	0
	High	KGETLQDTIR	1	1	1	P07259		0	0	0.005	0.2088	0.825962	2	1160.62	-3.39199	15.8775	1
	High	SLLATGFK	1	1	1	P07259		0	3.70793e+06	0.005	0.208	0.809115	2	836.484	-4.39452	31.5607	0
	High	QELLSSVQK	1	1	1	P07259		0	4.51679e+06	0.008	0.2444	1.30156	2	1031.57	-3.9279	18.6989	0
	High	LYVPPADNK	1	1	1	P07259		0	9460111	0.008	0.2493	1.1218	2	1016.54	-4.35948	16.2695	0
P11484	Ribosome-associated molecular chaperone SSB1 OS=Saccharomyces cerevisiae (strain ATCC 204508 / S288c) GN=SSB1 PE=1 SV=3 - [SSB1_YEAST]	35.6742	29.69	1	2	16	27	6.03618e+07	613	66.5606	5.43994
	A2	Sequence	# PSMs	# Proteins	# Protein Groups	Protein Group Accessions	Modifications	ΔCn	Area	q-Value	PEP	XCorr	Charge	MH+ [Da]	ΔM [ppm]	RT [min]	# Missed Cleavages
	High	IINEPTAAAIAYGLGAGK	4	2	2	P11484;P40150		0	6.11212e+07	0	3.711e-06	3.93227	2	1729.94	-3.59262	61.7129	0
	High	TGLDISDDAR	2	2	2	P11484;P40150		0	52378677	0	0.001607	2.92151	2	1062.5	-3.42609	21.4117	0
	High	SQIDEVVLVGGSTR	2	2	2	P11484;P40150		0	5.1628e+07	0	1.445e-05	2.86188	2	1459.77	-3.32931	43.5683	0
	High	RFDDESVQK	1	2	2	P11484;P40150		0	2.45358e+07	0	0.005864	2.45635	2	1123.53	-2.70901	11.9169	1
	High	FEDLNAALFK	2	2	2	P11484;P40150		0	1.7405e+07	0	0.003408	2.43942	2	1167.6	-4.57572	54.7164	0
	High	LLSDFFDGKQLEK	2	2	2	P11484;P40150		0	9.14441e+06	0	0.0008162	2.3844	3	1539.8	-3.77751	54.0475	1
	High	VTPSFVAFTPEER	2	1	1	P11484		0	4.94774e+07	0	0.0003613	2.1379	2	1479.74	-2.50251	51.9359	0
	High	LLSDFFDGK	1	2	2	P11484;P40150		0	2.83293e+07	0	0.03058	1.87836	2	1041.52	-4.21667	55.5497	0
	High	STLEPVEQVLK	2	2	2	P11484;P40150		0	5.52216e+07	0	0.00082	1.83891	2	1242.69	-3.76011	43.2109	0
	High	AVITVPAYFNDAQR	1	2	2	P11484;P40150		0	6.47426e+07	0	0.005561	1.43804	2	1564.81	-2.61658	54.7541	0
	High	ENTLLGEFDLK	2	2	2	P11484;P40150		0	2.1755e+07	0.001	0.05066	1.88751	2	1278.65	-3.93837	63.4985	0
	High	NTTVPTIK	2	2	2	P11484;P40150		0	3.01674e+07	0.001	0.05153	1.73725	2	873.5	-4.71182	15.3	0
	High	ARFEDLNAALFK	1	2	2	P11484;P40150		0	1.66151e+06	0.001	0.0514	1.54934	2	1394.74	-4.39612	53.3731	1
	High	VIDVDGNPVIEVQYLEETK	1	2	2	P11484;P40150		0	8.16796e+06	0.004	0.1865	0.753199	2	2160.1	-3.69548	75.5855	0
	High	STSGNTHLGGQDFDTNLLEHFK	1	2	2	P11484;P40150		0	5.91343e+06	0.005	0.2087	0.754109	3	2418.13	-2.55637	56.853	0
	High	NTVFDAKR	1	1	1	P11484		0	1.12179e+07	0.008	0.2445	1.83758	2	950.501	-4.33662	12.1329	1
P40150	Ribosome-associated molecular chaperone SSB2 OS=Saccharomyces cerevisiae (strain ATCC 204508 / S288c) GN=SSB2 PE=1 SV=2 - [SSB2_YEAST]	34.7186	28.38	1	1	15	26	6.03618e+07	613	66.5537	5.49072
	A2	Sequence	# PSMs	# Proteins	# Protein Groups	Protein Group Accessions	Modifications	ΔCn	Area	q-Value	PEP	XCorr	Charge	MH+ [Da]	ΔM [ppm]	RT [min]	# Missed Cleavages
	High	IINEPTAAAIAYGLGAGK	4	2	2	P11484;P40150		0	6.11212e+07	0	3.711e-06	3.93227	2	1729.94	-3.59262	61.7129	0
	High	TGLDISDDAR	2	2	2	P11484;P40150		0	52378677	0	0.001607	2.92151	2	1062.5	-3.42609	21.4117	0
	High	SQIDEVVLVGGSTR	2	2	2	P11484;P40150		0	5.1628e+07	0	1.445e-05	2.86188	2	1459.77	-3.32931	43.5683	0
	High	VTPSFVAFTPQER	2	1	1	P40150		0	2.77614e+07	0	0.0001602	2.46542	2	1478.76	-2.57914	49.7023	0
	High	RFDDESVQK	1	2	2	P11484;P40150		0	2.45358e+07	0	0.005864	2.45635	2	1123.53	-2.70901	11.9169	1
	High	FEDLNAALFK	2	2	2	P11484;P40150		0	1.7405e+07	0	0.003408	2.43942	2	1167.6	-4.57572	54.7164	0
	High	LLSDFFDGKQLEK	2	2	2	P11484;P40150		0	9.14441e+06	0	0.0008162	2.3844	3	1539.8	-3.77751	54.0475	1
	High	LLSDFFDGK	1	2	2	P11484;P40150		0	2.83293e+07	0	0.03058	1.87836	2	1041.52	-4.21667	55.5497	0
	High	STLEPVEQVLK	2	2	2	P11484;P40150		0	5.52216e+07	0	0.00082	1.83891	2	1242.69	-3.76011	43.2109	0
	High	AVITVPAYFNDAQR	1	2	2	P11484;P40150		0	6.47426e+07	0	0.005561	1.43804	2	1564.81	-2.61658	54.7541	0
	High	ENTLLGEFDLK	2	2	2	P11484;P40150		0	2.1755e+07	0.001	0.05066	1.88751	2	1278.65	-3.93837	63.4985	0
	High	NTTVPTIK	2	2	2	P11484;P40150		0	3.01674e+07	0.001	0.05153	1.73725	2	873.5	-4.71182	15.3	0
	High	ARFEDLNAALFK	1	2	2	P11484;P40150		0	1.66151e+06	0.001	0.0514	1.54934	2	1394.74	-4.39612	53.3731	1
	High	VIDVDGNPVIEVQYLEETK	1	2	2	P11484;P40150		0	8.16796e+06	0.004	0.1865	0.753199	2	2160.1	-3.69548	75.5855	0
	High	STSGNTHLGGQDFDTNLLEHFK	1	2	2	P11484;P40150		0	5.91343e+06	0.005	0.2087	0.754109	3	2418.13	-2.55637	56.853	0
P10592	Heat shock protein SSA2 OS=Saccharomyces cerevisiae (strain ATCC 204508 / S288c) GN=SSA2 PE=1 SV=3 - [HSP72_YEAST]	32.2917	29.26	2	1	17	26	6.58035e+07	639	69.4275	5.05908
	A2	Sequence	# PSMs	# Proteins	# Protein Groups	Protein Group Accessions	Modifications	ΔCn	Area	q-Value	PEP	XCorr	Charge	MH+ [Da]	ΔM [ppm]	RT [min]	# Missed Cleavages
	High	IINEPTAAAIAYGLDKK	2	4	3	P10591;P10592;P22202		0	1.96422e+07	0	5.46e-05	3.19052	3	1787.98	-3.68268	47.9948	1
	High	SQVDEIVLVGGSTR	2	2	2	P10591;P10592		0	5.1628e+07	0	6.567e-06	2.90751	2	1459.77	-3.07844	43.9316	0
	High	DAGTIAGLNVLR	1	4	3	P10591;P10592;P22202		0	8.37962e+07	0	0.0005519	2.89983	2	1199.67	-3.33059	54.8944	0
	High	ATAGDTHLGGEDFDNR	3	3	2	P10591;P10592		0	4.05701e+07	0	0.0003479	2.64913	3	1675.72	-4.1912	18.0517	0
	High	LSKEDIEK	1	2	2	P10591;P10592		0	10419561	0	0.03219	2.62873	2	961.514	-5.87553	11.7062	1
	High	IINEPTAAAIAYGLDK	1	4	3	P10591;P10592;P22202		0	1.78635e+07	0	0.0005966	2.44368	2	1659.89	-3.88566	57.3487	0
	High	ITITNDKGR	1	4	3	P10591;P10592;P22202		0	1.4871e+07	0	0.03434	2.1496	2	1017.56	-4.08672	11.3079	1
	High	NTISEAGDKLEQADKDAVTK	2	1	1	P10592		0	2.85647e+07	0	0.001187	2.13075	3	2133.06	-3.48129	32.1004	2
	High	VNDAVVTVPAYFNDSQR	2	2	2	P10591;P10592		0	6.19863e+07	0	0.001869	2.11371	2	1894.92	-3.38804	54.2031	0
	High	NQLESIAYSLK	2	2	2	P10591;P10592		0	4.58346e+07	0	0.004729	2.06991	2	1265.67	-3.76122	46.9519	0
	High	LVTDYFNGKEPNR	2	2	2	P10591;P10592		0	1.6281e+07	0	0.01077	1.91795	2	1552.77	-3.25738	30.2192	1
	High	TKDNNLLGK	1	4	3	P10591;P10592;P22202		0	1.30131e+07	0	0.002545	1.72325	2	1002.55	-5.26898	11.6969	1
	High	VDIIANDQGNR	1	2	2	P10591;P10592		0	6.93312e+06	0	0.001987	1.62698	2	1214.61	-3.49858	17.8137	0
	High	FEELcADLFR	1	4	3	P10591;P10592;P22202	C5(Carbamidomethyl)	0	5.40079e+06	0	0.01233	1.46661	2	1299.6	-3.23817	59.6335	0
	High	LDKSQVDEIVLVGGSTR	2	2	2	P10591;P10592		0	7.69265e+06	0.001	0.0556	1.36423	3	1815.98	-3.08498	47.2467	1
	High	ARFEELcADLFR	1	4	3	P10591;P10592;P22202	C7(Carbamidomethyl)	0	428429	0.005	0.2218	0.882388	3	1526.74	-4.10144	63.8278	1
	High	LIDVDGKPQIQVEFK	1	2	2	P10591;P10592		0	1.22165e+06	0.007	0.2306	1.04236	3	1728.95	-3.77277	49.8187	0
P10591	Heat shock protein SSA1 OS=Saccharomyces cerevisiae (strain ATCC 204508 / S288c) GN=SSA1 PE=1 SV=4 - [HSP71_YEAST]	30.161	31.15	2	2	18	28	6.58035e+07	642	69.6146	5.10986
	A2	Sequence	# PSMs	# Proteins	# Protein Groups	Protein Group Accessions	Modifications	ΔCn	Area	q-Value	PEP	XCorr	Charge	MH+ [Da]	ΔM [ppm]	RT [min]	# Missed Cleavages
	High	IINEPTAAAIAYGLDKK	2	4	3	P10591;P10592;P22202		0	1.96422e+07	0	5.46e-05	3.19052	3	1787.98	-3.68268	47.9948	1
	High	SQVDEIVLVGGSTR	2	2	2	P10591;P10592		0	5.1628e+07	0	6.567e-06	2.90751	2	1459.77	-3.07844	43.9316	0
	High	DAGTIAGLNVLR	1	4	3	P10591;P10592;P22202		0	8.37962e+07	0	0.0005519	2.89983	2	1199.67	-3.33059	54.8944	0
	High	ATAGDTHLGGEDFDNR	3	3	2	P10591;P10592		0	4.05701e+07	0	0.0003479	2.64913	3	1675.72	-4.1912	18.0517	0
	High	LSKEDIEK	1	2	2	P10591;P10592		0	10419561	0	0.03219	2.62873	2	961.514	-5.87553	11.7062	1
	High	IINEPTAAAIAYGLDK	1	4	3	P10591;P10592;P22202		0	1.78635e+07	0	0.0005966	2.44368	2	1659.89	-3.88566	57.3487	0
	High	ITITNDKGR	1	4	3	P10591;P10592;P22202		0	1.4871e+07	0	0.03434	2.1496	2	1017.56	-4.08672	11.3079	1
	High	VNDAVVTVPAYFNDSQR	2	2	2	P10591;P10592		0	6.19863e+07	0	0.001869	2.11371	2	1894.92	-3.38804	54.2031	0
	High	NQLESIAYSLK	2	2	2	P10591;P10592		0	4.58346e+07	0	0.004729	2.06991	2	1265.67	-3.76122	46.9519	0
	High	LVTDYFNGKEPNR	2	2	2	P10591;P10592		0	1.6281e+07	0	0.01077	1.91795	2	1552.77	-3.25738	30.2192	1
	High	NTISEAGDKLEQADKDTVTK	3	1	1	P10591		0	1.92667e+07	0	0.002489	1.85076	3	2163.07	-3.06659	30.0323	2
	High	TKDNNLLGK	1	4	3	P10591;P10592;P22202		0	1.30131e+07	0	0.002545	1.72325	2	1002.55	-5.26898	11.6969	1
	High	VDIIANDQGNR	1	2	2	P10591;P10592		0	6.93312e+06	0	0.001987	1.62698	2	1214.61	-3.49858	17.8137	0
	High	FEELcADLFR	1	4	3	P10591;P10592;P22202	C5(Carbamidomethyl)	0	5.40079e+06	0	0.01233	1.46661	2	1299.6	-3.23817	59.6335	0
	High	LDKSQVDEIVLVGGSTR	2	2	2	P10591;P10592		0	7.69265e+06	0.001	0.0556	1.36423	3	1815.98	-3.08498	47.2467	1
	High	TTPSFVAFTDTER	1	1	1	P10591		0	4.40221e+07	0.004	0.188	0.947268	2	1471.7	-1.78592	46.7362	0
	High	ARFEELcADLFR	1	4	3	P10591;P10592;P22202	C7(Carbamidomethyl)	0	428429	0.005	0.2218	0.882388	3	1526.74	-4.10144	63.8278	1
	High	LIDVDGKPQIQVEFK	1	2	2	P10591;P10592		0	1.22165e+06	0.007	0.2306	1.04236	3	1728.95	-3.77277	49.8187	0
P15424	ATP-dependent RNA helicase MSS116, mitochondrial OS=Saccharomyces cerevisiae (strain ATCC 204508 / S288c) GN=MSS116 PE=1 SV=1 - [MS116_YEAST]	30.1282	34.49	1	20	20	35	3.96733e+07	664	76.2215	8.98291
	A2	Sequence	# PSMs	# Proteins	# Protein Groups	Protein Group Accessions	Modifications	ΔCn	Area	q-Value	PEP	XCorr	Charge	MH+ [Da]	ΔM [ppm]	RT [min]	# Missed Cleavages
	High	TIKPILSSEDHDVIAR	6	1	1	P15424		0	8.28815e+06	0	3.542e-06	3.35762	3	1793.97	-4.2133	44.1827	0
	High	EcLFLDTVDKNEPEAHER	4	1	1	P15424	C2(Carbamidomethyl)	0	2.08215e+07	0	3.142e-05	2.7849	3	2202.01	-2.71478	42.1176	1
	High	IDQSVVISEK	1	1	1	P15424		0	25409118	0	0.00408	2.70259	2	1117.6	-4.97813	21.2203	0
	High	SYDYDDDSEISFR	2	1	1	P15424		0	4.11222e+07	0	9.303e-05	2.31224	2	1611.64	-3.03124	42.2285	0
	High	EGSSVLFIcKDELPFVR	2	1	1	P15424	C9(Carbamidomethyl)	0	4.16879e+06	0	0.005679	2.03135	3	1996.02	-2.8218	71.8631	1
	High	DESGILVcTDVGAR	1	1	1	P15424	C8(Carbamidomethyl)	0	1.17922e+07	0	0.001034	1.94657	2	1491.71	-3.84766	42.9838	0
	High	AIIFAPTVK	2	1	1	P15424		0	3.77034e+07	0	0.01321	1.82873	2	959.589	-3.84392	41.5172	0
	High	DLPILEFHGK	3	1	1	P15424		0	4.01942e+07	0	0.005372	1.6847	2	1168.63	-4.27011	50.4378	0
	High	YAcVSLVGGTDFR	1	1	1	P15424	C3(Carbamidomethyl)	0	2.90862e+06	0	0.01832	1.54394	2	1444.69	-0.741676	47.217	0
	High	DDLETISGILNEK	1	1	1	P15424		0	2.33281e+06	0	0.01904	1.49544	2	1446.73	-3.25883	67.8403	0
	High	AVIVAPTR	1	1	1	P15424		0	2.93404e+07	0.001	0.0862	1.75211	2	826.511	-4.71087	16.844	0
	High	LRPNIVIATPGR	2	1	1	P15424		0	1.51835e+06	0.001	0.05452	1.65466	3	1306.79	-4.44244	40.9304	0
	High	EGSSVLFIcK	1	1	1	P15424	C9(Carbamidomethyl)	0	6.25139e+06	0.001	0.1014	1.58182	2	1139.57	-5.13263	38.3082	0
	High	MEFPGLTPVQQK	2	1	1	P15424		0	1.04208e+07	0.001	0.1066	0.813367	2	1374.7	-4.35511	48.9415	0
	High	LIDVLEK	1	1	1	P15424		0	2.8594e+07	0.003	0.1611	1.97156	2	829.499	-4.65248	32.2073	0
	High	EVTLDSLLEEGVLDKEIHK	1	1	1	P15424		0	758631	0.003	0.1561	0.965285	3	2167.14	-3.81835	72.9214	1
	High	LANNIMNK	1	1	1	P15424		0	2.09878e+06	0.004	0.1857	1.4141	2	917.484	-3.4691	14.4383	0
	High	FANSIFAAVEHIK	1	1	1	P15424		0	751775	0.004	0.1777	1.02218	3	1446.77	-4.4859	64.1576	0
	High	SREDDDEVHFDKTTFSK	1	1	1	P15424		0	0	0.005	0.2139	1.52355	4	2055.92	-4.06453	43.8997	2
	High	DELPFVR	1	1	1	P15424		0	6.31082e+06	0.005	0.2169	1.19896	2	875.457	-5.6306	41.3907	0
P19882	Heat shock protein 60, mitochondrial OS=Saccharomyces cerevisiae (strain ATCC 204508 / S288c) GN=HSP60 PE=1 SV=1 - [HSP60_YEAST]	26.4969	25.35	1	12	12	16	3.26859e+07	572	60.7139	5.31299
	A2	Sequence	# PSMs	# Proteins	# Protein Groups	Protein Group Accessions	Modifications	ΔCn	Area	q-Value	PEP	XCorr	Charge	MH+ [Da]	ΔM [ppm]	RT [min]	# Missed Cleavages
	High	GVETLAEAVAATLGPK	3	1	1	P19882		0	8.44401e+06	0	5.621e-05	3.34593	2	1526.84	-4.13408	83.6229	0
	High	VLDEVVVDNFDQK	2	1	1	P19882		0	2.7954e+07	0	0.0001396	3.13094	2	1519.76	-3.27853	49.2867	0
	High	VGGASEVEVGEKK	1	1	1	P19882		0	6.85559e+06	0	1.76e-06	3.10051	2	1288.67	-4.10215	11.9974	1
	High	AAVEEGILPGGGTALVK	1	1	1	P19882		0	4.10771e+07	0	4.853e-05	2.73018	2	1581.88	-3.27907	51.0939	0
	High	VGGASEVEVGEK	1	1	1	P19882		0	1.30824e+07	0	0.0002828	2.65342	2	1160.57	-4.1348	14.3189	0
	High	GFISPYFITDPK	2	1	1	P19882		0	2.37311e+07	0	0.001204	2.07441	2	1384.71	-4.06385	64.4372	0
	High	NVLIEQPFGPPK	1	1	1	P19882		0	2.90266e+07	0	0.01193	2.04728	2	1338.74	-3.59839	48.6428	0
	High	LIDEYGDDFAK	1	1	1	P19882		0	2.61603e+07	0	0.02538	1.75593	2	1285.59	-5.18907	36.3169	0
	High	VEFEKPLLLLSEK	1	1	1	P19882		0	0	0	0.02911	1.54034	3	1544.89	-4.09166	62.5288	0
	High	TNEAAGDGTTSATVLGR	1	1	1	P19882		0	2.64564e+07	0	0.01159	1.51293	2	1620.78	-3.72446	20.2214	0
	High	APGFGDNRK	1	1	1	P19882		0	6.8826e+06	0.001	0.07794	2.30135	2	961.481	-3.90179	11.3261	1
	High	EDTVILNGSGPK	1	1	1	P19882		0	3.65723e+06	0.002	0.1407	0.902686	2	1229.63	-2.59467	21.7117	0
P22147	5'-3' exoribonuclease 1 OS=Saccharomyces cerevisiae (strain ATCC 204508 / S288c) GN=XRN1 PE=1 SV=1 - [XRN1_YEAST]	25.652	11.19	1	17	17	20	2.51664e+07	1528	175.35	7.47412
	A2	Sequence	# PSMs	# Proteins	# Protein Groups	Protein Group Accessions	Modifications	ΔCn	Area	q-Value	PEP	XCorr	Charge	MH+ [Da]	ΔM [ppm]	RT [min]	# Missed Cleavages
	High	YAANIEGHER	2	1	1	P22147		0	1.19134e+07	0	0.002865	2.69904	2	1159.54	-4.08969	11.9961	0
	High	FTTDSEEKVR	1	1	1	P22147		0	2.47752e+06	0	0.001201	2.65158	3	1211.58	-4.6397	12.0783	1
	High	TNNVTLEDFSK	1	1	1	P22147		0	1.20438e+07	0	0.002034	2.52454	2	1267.61	-2.71107	29.8755	0
	High	TIYEYQESNDK	1	1	1	P22147		0	5.25641e+06	0	0.005438	1.96143	2	1389.61	-4.14484	16.0245	0
	High	VVYIQDSGK	1	1	1	P22147		0	1.17164e+07	0	0.0332	1.8582	2	1008.53	-4.12813	14.8093	0
	High	GPIPIEEEFPLNSK	2	1	1	P22147		0	3.21759e+07	0	0.004912	1.78588	2	1569.81	-4.05361	60.3603	0
	High	SSENVQVDLANFEK	1	1	1	P22147		0	1.2757e+07	0	0.009159	1.72984	2	1579.75	-3.92567	45.9273	0
	High	DLIYSFNPQVDNLYK	1	1	1	P22147		0	2.2085e+07	0	0.004046	1.63597	2	1828.9	-4.52369	74.617	0
	High	QLENISLEGER	1	1	1	P22147		0	9.8805e+06	0	0.01151	1.609	2	1287.65	-4.1736	29.1411	0
	High	TNNVTLEDFSKR	1	1	1	P22147		0	3.03225e+06	0.001	0.04679	1.82598	2	1423.71	-3.04616	24.2199	1
	High	LSPDLPDEEIPTLELPK	1	1	1	P22147		0	2.12383e+07	0.001	0.06628	1.37267	2	1906	-3.70858	75.998	0
	High	LVSLTDGK	1	1	1	P22147		0	1.49918e+07	0.001	0.0672	1.32312	2	832.474	-4.73644	16.84	0
	High	SSFALLR	2	1	1	P22147		0	9429367	0.001	0.1113	1.24466	2	793.453	-4.29342	33.3693	0
	High	YYPSYIVSK	1	1	1	P22147		0	1.62534e+07	0.001	0.09533	1.15272	2	1119.57	-3.72698	29.3499	0
	High	LFNSLK	1	1	1	P22147		0	3.2226e+06	0.004	0.1803	1.00119	2	721.421	-4.35408	20.1582	0
	High	NLQYFIHDK	1	1	1	P22147		0	1.01976e+06	0.005	0.2169	0.853353	2	1177.6	-2.72754	31.8153	0
	High	HINVGIPVK	1	1	1	P22147		0	0	0.007	0.2337	1.00383	2	976.591	-3.38787	32.7477	0
P40010	Nuclear GTP-binding protein NUG1 OS=Saccharomyces cerevisiae (strain ATCC 204508 / S288c) GN=NUG1 PE=1 SV=1 - [NUG1_YEAST]	24.7114	29.23	1	12	12	20	2.04637e+07	520	57.6732	8.88037
	A2	Sequence	# PSMs	# Proteins	# Protein Groups	Protein Group Accessions	Modifications	ΔCn	Area	q-Value	PEP	XCorr	Charge	MH+ [Da]	ΔM [ppm]	RT [min]	# Missed Cleavages
	High	KVEEAVLQSQGK	2	1	1	P40010		0	1.40422e+07	0	2.735e-06	3.38157	2	1315.72	-3.48303	13.9797	1
	High	SIVVGVIGYPNVGK	2	1	1	P40010		0	2.43927e+07	0	9.051e-05	3.08108	2	1401.8	-4.4305	56.4777	0
	High	SSVINALLAR	1	1	1	P40010		0	1.14643e+07	0	0.00389	2.63592	2	1043.62	-3.78723	50.8224	0
	High	QNLSTINTGTK	1	1	1	P40010		0	1.15818e+07	0	0.002452	2.56809	2	1176.62	-3.78378	14.1821	0
	High	EFDLDGLFSSLDK	2	1	1	P40010		0	1.43869e+06	0	0.0031	2.56367	2	1485.71	-2.86108	92.4347	0
	High	QAPIAANESTIVSEWSK	1	1	1	P40010		0	1.40027e+07	0	0.0002305	1.90122	2	1830.92	-4.15327	53.2757	0
	High	ILDSPGIcFPSENK	2	1	1	P40010	C8(Carbamidomethyl)	0	1.43573e+07	0	0.01336	1.71521	2	1576.76	-3.26399	50.4391	0
	High	AcPVGNEAGVTTSLR	2	1	1	P40010	C2(Carbamidomethyl)	0	1.83781e+07	0	0.005878	1.67317	2	1531.75	-3.14186	25.789	0
	High	DPGIPSNFPYK	1	1	1	P40010		0	1.23508e+07	0.001	0.05054	1.89504	2	1234.61	-3.58717	44.8024	0
	High	SSFPTIPLR	2	1	1	P40010		0	1.86202e+07	0.001	0.0651	1.62489	2	1017.57	-3.77862	46.4834	0
	High	SKVEHEAELALLNALPAK	3	1	1	P40010		0	0	0.001	0.08595	0.575205	3	1933.07	-3.43576	81.8709	1
	High	ILEEIEAK	1	1	1	P40010		0	7.03713e+06	0.002	0.1447	1.41461	2	944.526	-4.31521	24.1535	0
P16140	V-type proton ATPase subunit B OS=Saccharomyces cerevisiae (strain ATCC 204508 / S288c) GN=VMA2 PE=1 SV=2 - [VATB_YEAST]	22.8492	32.11	1	12	12	19	1.97849e+07	517	57.7134	5.07178
	A2	Sequence	# PSMs	# Proteins	# Protein Groups	Protein Group Accessions	Modifications	ΔCn	Area	q-Value	PEP	XCorr	Charge	MH+ [Da]	ΔM [ppm]	RT [min]	# Missed Cleavages
	High	DHGDVSNQLYAK	1	1	1	P16140		0	4.85521e+06	0	2.563e-05	2.93674	2	1346.63	-4.23731	14.7922	0
	High	TTVEFTGESLR	1	1	1	P16140		0	1.36158e+07	0	0.02664	2.47772	2	1239.62	-3.92418	31.0615	0
	High	IPIFSASGLPHNEIAAQIcR	3	1	1	P16140	C19(Carbamidomethyl)	0	2.33043e+06	0	0.0004135	2.37665	3	2194.14	-3.5895	64.6791	0
	High	AVEQGFNVKPR	4	1	1	P16140		0	1.20708e+07	0	0.005121	2.35003	3	1244.67	-4.39331	17.4769	0
	High	YNEIVNLTLPDGTVR	1	1	1	P16140		0	2.65628e+07	0	0.008023	2.10747	2	1703.89	-3.4702	62.8202	0
	High	LNYNTVSGVNGPLVILEK	1	1	1	P16140		0	1.59365e+07	0	0.0007818	1.73022	2	1930.06	-3.78476	69.6539	0
	High	GIYPPINVLPSLSR	2	1	1	P16140		0	1.36398e+07	0	0.006129	1.69995	2	1525.87	-2.99048	74.4887	0
	High	QDFEENGSLER	1	1	1	P16140		0	5.13136e+06	0	0.01053	1.54544	2	1323.58	-2.11137	18.4143	0
	High	TSLFLNLANDPTIER	2	1	1	P16140		0	16855537	0	0.01881	1.36866	2	1703.89	-3.97757	67.2629	0
	High	AIVQVFEGTSGIDVK	1	1	1	P16140		0	1.02543e+07	0	0.03232	0.764506	2	1562.84	-3.17326	58.2902	0
	High	QAGLVRPTK	1	1	1	P16140		0	7.34399e+06	0.001	0.05633	1.80796	2	969.58	-4.47908	11.5622	0
	High	LALTTAEYLAYQTER	1	1	1	P16140		0	8.37524e+06	0.001	0.07505	1.10786	2	1742.89	-2.98162	59.2255	0
P38764	26S proteasome regulatory subunit RPN1 OS=Saccharomyces cerevisiae (strain ATCC 204508 / S288c) GN=RPN1 PE=1 SV=3 - [RPN1_YEAST]	22.7698	17.62	1	16	16	21	2.23186e+07	993	109.424	4.62744
	A2	Sequence	# PSMs	# Proteins	# Protein Groups	Protein Group Accessions	Modifications	ΔCn	Area	q-Value	PEP	XCorr	Charge	MH+ [Da]	ΔM [ppm]	RT [min]	# Missed Cleavages
	High	VGQAVETVGQAGRPK	4	1	1	P38764		0	2.51354e+07	0	9.874e-08	4.75208	3	1496.81	-4.46069	15.624	0
	High	SDGSAATSGFEFSKEDTLR	1	1	1	P38764		0	1.31277e+07	0	6.61e-05	2.39278	3	2004.91	-3.29599	36.0217	1
	High	SDGSAATSGFEFSK	2	1	1	P38764		0	4.4162e+06	0	0.007861	2.0805	2	1390.61	-3.65167	27.2471	0
	High	QLAYILAAQK	2	1	1	P38764		0	1.34535e+07	0	0.006363	2.02694	2	1118.65	-3.01373	37.2987	0
	High	EQDALFITR	1	1	1	P38764		0	2.39059e+07	0	0.02239	1.93737	2	1092.56	-3.50415	35.3701	0
	High	YLYVDEPEVK	1	1	1	P38764		0	17914406	0	0.01237	1.64779	2	1254.62	-4.07814	34.9812	0
	High	LKEDDSSLYEASLNALK	1	1	1	P38764		0	1.1274e+07	0	0.009925	1.43671	3	1895.95	-3.11757	52.5838	1
	High	TSFEYEGVQDIIGNGK	1	1	1	P38764		0	1.34311e+07	0	0.006655	1.18084	2	1756.83	-3.87769	57.5848	0
	High	QLASYYSR	1	1	1	P38764		0	9.65076e+06	0.001	0.07417	2.06405	2	987.486	-3.95962	15.9596	0
	High	TDLELLVER	1	1	1	P38764		0	2.81019e+06	0.001	0.0721	1.38767	2	1087.59	-4.3851	48.7637	0
	High	VFDTLTR	1	1	1	P38764		0	1.24709e+07	0.001	0.09564	1.30221	2	851.46	-2.05003	22.5138	0
	High	LGEEDMIR	1	1	1	P38764		0	977686	0.001	0.07473	1.26603	2	962.458	-3.66988	22.7469	0
	High	QQTIDEQSQISPEK	1	1	1	P38764		0	1.73156e+07	0.001	0.1021	0.861043	2	1630.78	-4.27499	17.4081	0
	High	LSEHFLYLAK	1	1	1	P38764		0	769586	0.004	0.1914	0.891889	3	1220.66	-5.52374	45.913	0
	High	NGESLEGEEIKSEEK	1	1	1	P38764		0	3.91068e+06	0.005	0.2195	1.26055	2	1677.78	-3.22017	15.0542	1
	High	ELNLTGPK	1	1	1	P38764		0	1.43728e+07	0.009	0.2667	2.07047	2	871.485	-4.21525	18.5804	0
P00549	Pyruvate kinase 1 OS=Saccharomyces cerevisiae (strain ATCC 204508 / S288c) GN=CDC19 PE=1 SV=2 - [KPYK1_YEAST]	22.3463	26	2	12	12	18	3.00539e+07	500	54.5103	7.6792
	A2	Sequence	# PSMs	# Proteins	# Protein Groups	Protein Group Accessions	Modifications	ΔCn	Area	q-Value	PEP	XCorr	Charge	MH+ [Da]	ΔM [ppm]	RT [min]	# Missed Cleavages
	High	TNNPETLVALR	1	1	1	P00549		0	2.19543e+07	0	0.004788	2.5076	2	1227.66	-3.97263	35.4423	0
	High	EVLGEQGKDVK	2	1	1	P00549		0	1.05354e+07	0	0.001708	2.37381	2	1201.64	-3.84341	11.9567	1
	High	YRPNcPIILVTR	2	1	1	P00549	C5(Carbamidomethyl)	0	2.12708e+06	0	0.01089	2.12241	3	1501.83	-3.59044	45.4996	0
	High	TSIIGTIGPK	2	2	1	P00549		0	3.11286e+07	0	0.004547	2.03989	2	986.584	-3.83561	32.6101	0
	High	GDLGIEIPAPEVLAVQK	2	1	1	P00549		0	1.97432e+07	0	0.002774	1.94985	2	1748.97	-3.60854	76.968	0
	High	LTSLNVVAGSDLR	1	1	1	P00549		0	8.27946e+06	0	0.02041	1.78663	2	1344.74	-2.45448	43.6371	0
	High	TANDVLTIR	2	1	1	P00549		0	2.90226e+07	0	0.01501	1.77521	2	1002.55	-3.86874	25.1371	0
	High	IENQQGVNNFDEILK	1	1	1	P00549		0	3.00105e+07	0	0.02299	1.74667	2	1760.88	-3.348	49.2998	0
	High	GVNLPGTDVDLPALSEK	1	1	1	P00549		0	1.17169e+07	0	0.03113	1.40601	2	1724.9	-4.49301	66.2889	0
	High	LTSLNVVAGSDLRR	1	1	1	P00549		0	0	0.001	0.04199	1.73793	3	1500.84	-3.62135	36.6556	1
	High	EPVSDWTDDVEAR	1	1	1	P00549		0	3.05626e+06	0.001	0.1149	1.29181	2	1518.67	-3.2609	39.1761	0
	High	TNNPETLVALRK	2	1	1	P00549		0	3.21482e+06	0.004	0.1747	1.53857	3	1355.76	-4.1019	25.5215	1
Q03862	Probable metalloprotease ARX1 OS=Saccharomyces cerevisiae (strain ATCC 204508 / S288c) GN=ARX1 PE=1 SV=1 - [ARX1_YEAST]	22.0771	29.68	1	13	13	21	4.3508e+07	593	65.1719	7.1958
	A2	Sequence	# PSMs	# Proteins	# Protein Groups	Protein Group Accessions	Modifications	ΔCn	Area	q-Value	PEP	XCorr	Charge	MH+ [Da]	ΔM [ppm]	RT [min]	# Missed Cleavages
	High	DKNILQESVLNK	3	1	1	Q03862		0	1.68386e+07	0	5.445e-05	3.22544	2	1400.77	-3.55128	33.5404	1
	High	FLAGQNEGIVAER	3	1	1	Q03862		0	4.80283e+07	0	0.0006394	2.7819	2	1403.72	-3.82668	32.2429	0
	High	GVVWTESHQEADLLSNTDAK	2	1	1	Q03862		0	2.9132e+07	0	0.0002612	2.50522	3	2200.04	-3.34293	45.9544	0
	High	SYNcGVVPGSR	1	1	1	Q03862	C4(Carbamidomethyl)	0	2.18042e+07	0	0.004697	2.45945	2	1195.55	-3.82765	16.0009	0
	High	NILQESVLNK	1	1	1	Q03862		0	9.04992e+06	0	0.01863	2.26384	2	1157.65	-2.95068	36.3299	0
	High	TAGQIAQTALK	2	1	1	Q03862		0	5.05935e+07	0	0.01455	2.1716	2	1101.62	-4.12991	17.8907	0
	High	DSTFASSVTGTLRPGDLVK	1	1	1	Q03862		0	5.60854e+06	0	0.001451	1.75247	3	1951.01	-4.1785	57.1016	0
	High	YVTSLINDSYHSK	1	1	1	Q03862		0	1.6665e+07	0	0.01418	1.46948	2	1526.74	-4.15014	28.8961	0
	High	AGELIARPGAYVR	3	1	1	Q03862		0	1.38286e+06	0.001	0.05998	1.48323	3	1372.76	-4.36077	35.0942	0
	High	EcNTIVLcDSSVSTTDRPELLR	1	1	1	Q03862	C2(Carbamidomethyl); C8(Carbamidomethyl)	0	1.3187e+07	0.001	0.0807	1.24458	3	2565.22	-3.26421	52.2853	0
	High	ESISLPVAR	1	1	1	Q03862		0	3.19022e+07	0.002	0.1185	2.06223	2	971.549	-3.66609	32.4572	0
	High	LPASLGGTSSGITGQLIR	1	1	1	Q03862		0	0	0.002	0.1341	1.23854	2	1727.96	-3.16499	56.331	0
	High	KGLVTLETVDSYTGK	1	1	1	Q03862		0	1.88192e+06	0.007	0.2256	0.71609	2	1610.86	-4.58919	44.504	1
P32565	26S proteasome regulatory subunit RPN2 OS=Saccharomyces cerevisiae (strain ATCC 204508 / S288c) GN=RPN2 PE=1 SV=4 - [RPN2_YEAST]	20.5885	16.4	2	15	15	18	2.68998e+07	945	104.167	6.17627
	A2	Sequence	# PSMs	# Proteins	# Protein Groups	Protein Group Accessions	Modifications	ΔCn	Area	q-Value	PEP	XCorr	Charge	MH+ [Da]	ΔM [ppm]	RT [min]	# Missed Cleavages
	High	VATAVLSTTAR	1	1	1	P32565		0	3.80911e+07	0	0.0006991	2.4471	2	1089.62	-3.39118	19.0429	0
	High	SQFVETIVSK	1	1	1	P32565		0	2.29037e+07	0	0.02245	2.32559	2	1137.61	-3.77627	32.8	0
	High	QELADDLITK	1	1	1	P32565		0	1.63416e+07	0	0.02022	2.25336	2	1145.6	-4.47124	33.0816	0
	High	LDIIESALK	1	1	1	P32565		0	8.4451e+06	0	0.002525	2.1493	2	1001.58	-4.24089	49.2006	0
	High	SKLDQDSTSENVK	1	1	1	P32565		0	2.73028e+06	0	0.0008383	1.98174	2	1450.7	-3.26607	11.5212	1
	High	NIDIGLLNK	2	1	1	P32565		0	1.47732e+07	0	0.02848	1.93481	2	999.58	-3.61331	45.2018	0
	High	LNPQVADINK	1	1	1	P32565		0	1.97046e+07	0	0.009956	1.85359	2	1111.61	-3.96051	19.7388	0
	High	IVQLLSK	1	2	1	P32565		0	2.97767e+06	0	0.02206	1.50218	2	800.52	-5.05322	24.2007	0
	High	cGTAFALGIAcAGK	2	1	1	P32565	C1(Carbamidomethyl); C11(Carbamidomethyl)	0	7.17907e+06	0	0.02248	1.44446	2	1396.66	-4.4998	44.9524	0
	High	EDAFSYPR	2	1	1	P32565		0	1.5795e+07	0.001	0.05983	2.0056	2	984.438	-3.82879	23.0574	0
	High	EPVALIETVR	1	1	1	P32565		0	1.20545e+07	0.001	0.05114	1.67217	2	1126.64	-4.27642	41.1954	0
	High	FGAcVAQGIMNAGGR	1	1	1	P32565	C4(Carbamidomethyl)	0	2.34676e+06	0.001	0.07992	1.18481	2	1508.7	-4.13368	42.9482	0
	High	LTSIFER	1	1	1	P32565		0	1.02626e+07	0.002	0.1247	1.96522	2	865.474	-4.65504	28.6806	0
	High	DVNAPLPTPFK	1	1	1	P32565		0	4.65897e+06	0.003	0.1579	1.26488	2	1198.64	-3.30666	52.3742	0
	High	QYTKDEQFYTK	1	1	1	P32565		0	4.31437e+06	0.003	0.153	1.0972	3	1450.68	-4.48197	14.6197	1
P12695	Dihydrolipoyllysine-residue acetyltransferase component of pyruvate dehydrogenase complex, mitochondrial OS=Saccharomyces cerevisiae (strain ATCC 204508 / S288c) GN=LAT1 PE=1 SV=1 - [ODP2_YEAST]	20.3075	17.43	1	8	8	11	5.16852e+07	482	51.786	7.79639
	A2	Sequence	# PSMs	# Proteins	# Protein Groups	Protein Group Accessions	Modifications	ΔCn	Area	q-Value	PEP	XCorr	Charge	MH+ [Da]	ΔM [ppm]	RT [min]	# Missed Cleavages
	High	LLQSTQGIPSYIVSSK	1	1	1	P12695		0	5.71473e+07	0	4.544e-06	3.87672	2	1720.94	-3.11268	51.9022	0
	High	QSLNATANDKYK	2	1	1	P12695		0	7.88822e+06	0	0.0003558	3.45616	2	1352.67	-4.18357	11.8201	1
	High	DFKLEDSGSDSK	1	1	1	P12695		0	2.54689e+07	0	0.000297	2.89419	2	1327.6	-2.51078	16.1295	1
	High	LSINDLLVK	2	1	1	P12695		0	4.78956e+07	0	0.003566	2.55417	2	1014.62	-4.26017	60.6891	0
	High	GLSQISNEIK	1	1	1	P12695		0	5.00128e+07	0	0.008307	2.54098	2	1088.59	-3.93322	27.1372	0
	High	RVPDANAYWLPNENVIR	2	1	1	P12695		0	1.9252e+06	0	0.03094	1.25392	3	2027.04	-3.43792	58.0847	1
	High	VPDANAYWLPNENVIR	1	1	1	P12695		0	1.20488e+07	0.003	0.1545	0.48489	2	1870.94	-3.62785	63.2979	0
	High	IFASPLAK	1	1	1	P12695		0	3.24363e+07	0.007	0.2281	1.20042	2	846.504	-4.8331	28.6556	0
P06105	Protein SCP160 OS=Saccharomyces cerevisiae (strain ATCC 204508 / S288c) GN=SCP160 PE=1 SV=3 - [SC160_YEAST]	20.0256	8.76	1	11	11	13	7.10392e+06	1222	134.727	5.84619
	A2	Sequence	# PSMs	# Proteins	# Protein Groups	Protein Group Accessions	Modifications	ΔCn	Area	q-Value	PEP	XCorr	Charge	MH+ [Da]	ΔM [ppm]	RT [min]	# Missed Cleavages
	High	KEEALDTAVK	1	1	1	P06105		0	4.63018e+06	0	0.001472	2.64441	2	1103.59	-4.14286	12.3491	1
	High	SGDIVILGPR	2	1	1	P06105		0	6.474e+06	0	0.001135	2.6255	2	1026.59	-3.91952	37.2242	0
	High	VGEAITYAR	1	1	1	P06105		0	4.31813e+06	0	0.005818	2.35252	2	979.517	-3.38808	17.4953	0
	High	IFESILNSPSSK	1	1	1	P06105		0	7.95482e+06	0	0.004116	2.23291	2	1321.69	-4.05214	45.1473	0
	High	KVVEEINK	1	1	1	P06105		0	4.60051e+06	0	0.01281	2.21194	2	958.552	-4.72338	11.5781	1
	High	GLEESHPNVK	1	1	1	P06105		0	5.80632e+06	0	0.0008914	2.07609	2	1109.55	-4.2636	11.7375	0
	High	EAADVIINVPR	1	1	1	P06105		0	0	0	0.01037	1.68091	2	1196.66	-2.49303	41.3723	0
	High	APIEIPLEK	2	1	1	P06105		0	6.22651e+06	0	0.02181	1.59307	2	1009.59	-2.96155	40.4365	0
	High	DNEIVTIR	1	1	1	P06105		0	6.88295e+06	0.001	0.05124	2.01188	2	959.51	-6.1157	25.5462	0
	High	EISDAYEVK	1	1	1	P06105		0	5.8314e+06	0.001	0.06111	1.52453	2	1053.51	-3.34696	18.2109	0
	High	SYVVESLDISK	1	1	1	P06105		0	2.59549e+06	0.001	0.07293	1.27257	2	1239.64	-4.31276	41.4732	0
P16521	Elongation factor 3A OS=Saccharomyces cerevisiae (strain ATCC 204508 / S288c) GN=YEF3 PE=1 SV=4 - [EF3A_YEAST]	19.0518	8.91	2	9	9	16	5.23567e+07	1044	115.872	6.04932
	A2	Sequence	# PSMs	# Proteins	# Protein Groups	Protein Group Accessions	Modifications	ΔCn	Area	q-Value	PEP	XCorr	Charge	MH+ [Da]	ΔM [ppm]	RT [min]	# Missed Cleavages
	High	LVEDPQVIAPFLGK	1	1	1	P16521		0	5.91992e+07	0	3.869e-06	3.17244	2	1525.86	-4.04393	68.9526	0
	High	YGIcGPNGcGK	1	1	1	P16521	C4(Carbamidomethyl); C9(Carbamidomethyl)	0	1.00115e+07	0	0.001695	2.71772	2	1182.5	-3.70781	14.8518	0
	High	SNFATIADPEAR	3	1	1	P16521		0	5.94687e+07	0	0.001446	2.53843	2	1291.62	-3.33736	31.6727	0
	High	VLEELFQK	2	1	1	P16521		0	3.84023e+07	0	0.02834	1.91703	2	1005.56	-4.30981	43.1511	0
	High	IAVIGPNGAGK	1	2	1	P16521		0	2.95596e+07	0	0.02612	1.86076	2	996.58	-3.60791	19.1569	0
	High	AKDILDEFR	2	1	1	P16521		0	4.81234e+06	0	0.01724	1.74822	2	1106.58	-3.93265	40.0474	1
	High	EALASGQFRPLTR	4	1	1	P16521		0	3.42141e+06	0	0.02833	1.55803	3	1445.78	-4.30391	32.5501	0
	High	GNFTEFVK	1	1	1	P16521		0	9.24919e+06	0.001	0.04733	1.64768	2	941.469	-4.39399	30.3497	0
	High	IAGIHSR	1	1	1	P16521		0	0	0.003	0.1627	0.718514	2	753.433	-4.45449	13.0543	0
Q05022	rRNA biogenesis protein RRP5 OS=Saccharomyces cerevisiae (strain ATCC 204508 / S288c) GN=RRP5 PE=1 SV=1 - [RRP5_YEAST]	17.2183	10.7	1	16	16	21	1.82789e+07	1729	193.016	6.18896
	A2	Sequence	# PSMs	# Proteins	# Protein Groups	Protein Group Accessions	Modifications	ΔCn	Area	q-Value	PEP	XCorr	Charge	MH+ [Da]	ΔM [ppm]	RT [min]	# Missed Cleavages
	High	SLFEGLVADAPK	2	1	1	Q05022		0	1.64198e+07	0	9.254e-05	2.13542	2	1246.66	-3.29472	60.1757	0
	High	VGEIENSENLSSR	1	1	1	Q05022		0	2.14139e+07	0	9.621e-05	2.09214	2	1433.68	-3.26911	18.1594	0
	High	APESVADFER	1	1	1	Q05022		0	1.19362e+07	0	0.008315	2.05035	2	1120.52	-1.93073	23.249	0
	High	GGASALTPLELK	2	1	1	Q05022		0	1.37047e+07	0	0.02319	1.93094	2	1156.65	-2.85568	41.8776	0
	High	LLPGAVFLGNITK	2	1	1	Q05022		0	1.70032e+07	0	0.0003156	1.91051	2	1342.8	-3.54353	72.8851	0
	High	KVEAFVPVSK	2	1	1	Q05022		0	2.06055e+06	0	0.01641	1.85276	2	1103.64	-3.7041	24.8111	1
	High	IGTELTGLVIDKDTR	2	1	1	Q05022		0	5.4878e+06	0	0.001348	1.70061	3	1630.89	-3.78914	46.4849	1
	High	FIGLVLPSYAVDSR	1	1	1	Q05022		0	6.27023e+06	0	0.01947	1.51831	2	1536.84	-4.15161	75.0516	0
	High	IIAcLENK	1	1	1	Q05022	C4(Carbamidomethyl)	0	8.5346e+06	0	0.03343	1.49493	2	960.515	-3.90555	18.524	0
	High	VGDELPGR	1	1	1	Q05022		0	4.4898e+06	0.001	0.08563	1.62991	2	842.433	-4.29621	14.5204	0
	High	ATEYVASHESQKADE	1	1	1	Q05022		0	3.20043e+06	0.001	0.0973	1.42811	2	1664.73	-5.92482	11.7652	1
	High	NGSSLLGQISAITK	1	1	1	Q05022		0	0	0.001	0.07964	1.3152	2	1388.77	-3.14247	58.0284	0
	High	GVIYVGHLSDSR	1	1	1	Q05022		0	532287	0.001	0.1155	0.572924	2	1302.68	-0.952417	29.7795	0
	High	GLFVAFNGK	1	1	1	Q05022		0	3.6322e+06	0.004	0.1859	0.736778	2	952.517	-8.32827	12.669	0
	High	QPSTSSLVR	1	1	1	Q05022		0	6.2019e+06	0.005	0.2138	1.55956	2	974.523	-4.16898	13.8544	0
	High	IELSLRPATAK	1	1	1	Q05022		0	962476	0.007	0.2396	1.22175	2	1198.71	-3.42867	30.7235	0
Q06698	Putative ATP-dependent RNA helicase YLR419W OS=Saccharomyces cerevisiae (strain ATCC 204508 / S288c) GN=YLR419W PE=1 SV=1 - [YL419_YEAST]	16.9641	14.98	1	18	18	19	1.71414e+07	1435	162.943	9.1001
	A2	Sequence	# PSMs	# Proteins	# Protein Groups	Protein Group Accessions	Modifications	ΔCn	Area	q-Value	PEP	XCorr	Charge	MH+ [Da]	ΔM [ppm]	RT [min]	# Missed Cleavages
	High	IIDNPGPLIPDSDSK	1	1	1	Q06698		0	1.28361e+07	0	0.002519	2.12867	2	1580.81	-2.32502	43.8547	0
	High	ILTTIGLVDESDK	1	1	1	Q06698		0	1.07531e+07	0	0.0005075	2.07454	2	1403.76	-2.96113	50.0586	0
	High	ISQETQKVDLEDLPLPATR	1	1	1	Q06698		0	2.37539e+07	0	0.0008321	2.06737	3	2153.14	-2.07383	53.8746	1
	High	SSTPVNDVPTTAGK	1	1	1	Q06698		0	8.35684e+06	0	0.01754	1.83979	2	1373.69	-3.13924	16.6836	0
	High	NKVEITNLPLSTR	2	1	1	Q06698		0	2.23232e+06	0	0.002242	1.77078	2	1484.84	-4.18877	37.5768	1
	High	KLESPDYAK	1	1	1	Q06698		0	5.55289e+06	0	0.009984	1.76069	2	1050.54	-3.45055	12.021	1
	High	ALSYDDDSVDER	1	1	1	Q06698		0	3.98575e+06	0	0.01275	1.64006	2	1384.58	-4.32003	20.495	0
	High	SSTAQYYSILK	1	1	1	Q06698		0	1.48342e+07	0	0.02247	1.49715	2	1260.64	-3.71217	36.1705	0
	High	YPFVLFTTSQVTNK	1	1	1	Q06698		0	9.05041e+06	0	0.009794	1.21925	2	1644.86	-3.28029	65.7293	0
	High	TQLDEAIR	1	1	1	Q06698		0	7.69388e+06	0.001	0.1143	1.95047	2	945.496	-4.50151	17.7787	0
	High	ccNLLANK	1	1	1	Q06698	C1(Carbamidomethyl); C2(Carbamidomethyl)	0	3.81718e+06	0.001	0.06165	1.7317	2	992.461	-3.85602	14.694	0
	High	YLSTSSGAVEKDPEAK	1	1	1	Q06698		0	8.67014e+06	0.001	0.08307	1.58613	2	1681.82	-3.52131	14.4778	1
	High	AFLSTALDAPPLPALQK	1	1	1	Q06698		0	1.20435e+07	0.001	0.09633	1.21916	2	1752.98	-4.1038	77.6012	0
	High	NNDDQYLKPR	1	1	1	Q06698		0	4.1088e+06	0.001	0.04709	1.04054	2	1262.61	-3.92982	13.0673	0
	High	DNLLSYNK	1	1	1	Q06698		0	8.73344e+06	0.002	0.1395	1.59079	2	966.485	-3.84086	23.237	0
	High	LIESFISK	1	1	1	Q06698		0	9.99476e+06	0.002	0.1273	1.275	2	936.536	-4.25176	36.7375	0
	High	AILTGAFYPHIAR	1	1	1	Q06698		0	718571	0.002	0.1413	0.717361	2	1429.79	-3.67801	57.3799	0
	High	VQLPDVK	1	1	1	Q06698		0	0	0.009	0.2594	1.52275	2	798.468	-5.18396	21.93	0
Q12024	Ribosome biogenesis protein YTM1 OS=Saccharomyces cerevisiae (strain ATCC 204508 / S288c) GN=YTM1 PE=1 SV=1 - [YTM1_YEAST]	15.3844	15.65	1	7	7	10	1.01218e+07	460	51.3272	6.96143
	A2	Sequence	# PSMs	# Proteins	# Protein Groups	Protein Group Accessions	Modifications	ΔCn	Area	q-Value	PEP	XCorr	Charge	MH+ [Da]	ΔM [ppm]	RT [min]	# Missed Cleavages
	High	VTQQQLIGHK	2	1	1	Q12024		0	1.1215e+07	0	0.01013	2.22732	2	1151.65	-4.06912	12.4455	0
	High	APVVSIDVSDNSR	2	1	1	Q12024		0	9.32892e+06	0	0.0126	2.14343	2	1358.68	-5.67026	31.9391	0
	High	QYSGHSGPIR	2	1	1	Q12024		0	3.29844e+06	0	0.0376	2.02447	2	1101.54	-3.53219	11.4194	0
	High	TWDLSGNVQK	1	1	1	Q12024		0	9.82145e+06	0.001	0.04273	1.65799	2	1147.57	-6.05887	26.7512	0
	High	VGIISAGQDKK	1	1	1	Q12024		0	7.75049e+06	0.001	0.04377	1.60111	2	1115.64	-3.89056	13.6492	1
	High	TWDLVTAR	1	1	1	Q12024		0	5.64624e+06	0.002	0.1341	1.67267	2	961.506	-4.78365	35.7572	0
	High	STSPmYTITR	1	1	1	Q12024	M5(Oxidation)	0	1.52865e+06	0.007	0.242	0.766335	2	1172.56	-1.72135	16.1764	0
P36049	rRNA-processing protein EBP2 OS=Saccharomyces cerevisiae (strain ATCC 204508 / S288c) GN=EBP2 PE=1 SV=1 - [EBP2_YEAST]	15.2948	15.22	1	8	8	12	4.77351e+07	427	49.7043	6.41748
	A2	Sequence	# PSMs	# Proteins	# Protein Groups	Protein Group Accessions	Modifications	ΔCn	Area	q-Value	PEP	XCorr	Charge	MH+ [Da]	ΔM [ppm]	RT [min]	# Missed Cleavages
	High	KNDATSSADVSGFSSR	2	1	1	P36049		0	2.81443e+07	0	1.05e-07	4.07741	2	1628.75	-3.59445	14.9675	1
	High	EVAADTEEYQSQALSK	2	1	1	P36049		0	7.32829e+07	0	0.0004334	2.75894	2	1768.82	-3.91975	24.8965	0
	High	NDATSSADVSGFSSR	2	1	1	P36049		0	3.50356e+07	0	0.0009073	2.04039	2	1500.65	-2.76291	19.5517	0
	High	EEPTIVTASNLK	2	1	1	P36049		0	3.48867e+07	0	0.01296	1.88621	2	1301.69	-3.49404	30.5571	0
	High	AEKLENDLK	1	1	1	P36049		0	7.03566e+06	0.001	0.08008	2.02198	2	1059.56	-3.07142	12.3913	1
	High	SQELKKEEPTIVTASNLK	1	1	1	P36049		0	0	0.001	0.07853	1.63326	3	2015.1	-1.62439	35.4451	2
	High	KEEPTIVTASNLK	1	1	1	P36049		0	5.37956e+06	0.001	0.1125	1.28636	2	1429.79	-3.09514	23.193	1
	High	LKVPFK	1	1	1	P36049		0	0	0.004	0.2007	1.50915	2	731.477	-5.46389	29.7627	1
Q01560	Nucleolar protein 3 OS=Saccharomyces cerevisiae (strain ATCC 204508 / S288c) GN=NPL3 PE=1 SV=1 - [NOP3_YEAST]	15.1715	16.18	1	8	8	13	9.17807e+07	414	45.3798	5.5415
	A2	Sequence	# PSMs	# Proteins	# Protein Groups	Protein Group Accessions	Modifications	ΔCn	Area	q-Value	PEP	XCorr	Charge	MH+ [Da]	ΔM [ppm]	RT [min]	# Missed Cleavages
	High	SFANQPLEVVYSK	2	1	1	Q01560		0	9.66837e+07	0	5.672e-05	3.29142	2	1481.76	-3.3263	47.488	0
	High	ENSLETTFSSVNTR	2	1	1	Q01560		0	9.01189e+07	0	9.784e-05	2.55283	2	1584.74	-3.62898	38.0135	0
	High	NLPEGcSWQDLK	1	1	1	Q01560	C6(Carbamidomethyl)	0	22125917	0	0.001231	1.95049	2	1446.66	-4.21545	38.4497	0
	High	GSVITVERDDNPPPIR	1	1	1	Q01560		0	1.81709e+07	0	0.003548	1.683	3	1764.92	-3.45652	30.4423	1
	High	NLPEGcSWQDLKDLAR	1	1	1	Q01560	C6(Carbamidomethyl)	0	1.18614e+07	0	0.0003525	1.415	3	1901.91	-3.53042	53.7351	1
	High	LNNIEFR	2	1	1	Q01560		0	88539379	0.001	0.03966	2.08326	2	905.481	-3.69183	21.6898	0
	High	GSVITVERDDNPPPIRR	3	1	1	Q01560		0	0	0.001	0.07441	1.86875	3	1921.02	-2.91352	37.4844	2
	High	DDNPPPIRR	1	1	1	Q01560		0	1.69958e+06	0.009	0.2626	1.76625	3	1079.55	-4.28944	11.9462	1
P89105	RNA polymerase-associated protein CTR9 OS=Saccharomyces cerevisiae (strain ATCC 204508 / S288c) GN=CTR9 PE=1 SV=3 - [CTR9_YEAST]	15.1312	11.98	1	12	12	16	2.89495e+07	1077	124.632	6.30322
	A2	Sequence	# PSMs	# Proteins	# Protein Groups	Protein Group Accessions	Modifications	ΔCn	Area	q-Value	PEP	XCorr	Charge	MH+ [Da]	ΔM [ppm]	RT [min]	# Missed Cleavages
	High	SLNEQEEFEKEQSAK	1	1	1	P89105		0	2.5153e+07	0	4.278e-05	2.63385	3	1795.83	-3.28198	16.1501	1
	High	AIENYELVLK	1	1	1	P89105		0	2.22627e+07	0	0.006184	2.47822	2	1191.66	-4.385	45.4425	0
	High	ALETSDLFVK	1	1	1	P89105		0	27367564	0	0.006827	2.34438	2	1122.6	-4.45627	42.0373	0
	High	LGPALEILR	2	1	1	P89105		0	1.67078e+07	0	0.008408	1.98524	2	981.606	-3.754	52.3035	0
	High	SESIYSQVTSLHPAYIAAR	1	1	1	P89105		0	3.4328e+07	0	0.003625	1.92034	3	2093.05	-6.70413	54.7256	0
	High	LGLGQTQIK	3	1	1	P89105		0	2.3216e+07	0	0.02368	1.87787	2	957.568	-5.09897	22.5321	0
	High	IVLSESSFWcGR	1	1	1	P89105	C10(Carbamidomethyl)	0	2.78785e+06	0	0.03733	1.02097	2	1440.69	-3.34473	55.8877	0
	High	TALDLFVK	2	1	1	P89105		0	9.27909e+06	0.001	0.08332	1.41983	2	906.525	-4.8628	49.9065	0
	High	KNEDNLLAK	1	1	1	P89105		0	6.19043e+06	0.002	0.1303	1.48694	2	1044.56	-4.13262	12.2519	1
	High	EHELTQAELNLK	1	1	1	P89105		0	3.35747e+06	0.004	0.1772	0.853877	2	1424.73	-2.79695	28.801	0
	High	AHYALGDYR	1	1	1	P89105		0	0	0.004	0.1942	0.797179	2	1065.51	-2.82963	23.1703	0
	High	ALQLNPK	1	1	1	P89105		0	0	0.005	0.2187	0.832327	2	783.469	-4.30214	14.5733	0
Q12460	Nucleolar protein 56 OS=Saccharomyces cerevisiae (strain ATCC 204508 / S288c) GN=NOP56 PE=1 SV=1 - [NOP56_YEAST]	14.8951	32.94	1	14	14	21	2.36279e+07	504	56.8289	8.89502
	A2	Sequence	# PSMs	# Proteins	# Protein Groups	Protein Group Accessions	Modifications	ΔCn	Area	q-Value	PEP	XCorr	Charge	MH+ [Da]	ΔM [ppm]	RT [min]	# Missed Cleavages
	High	DKPAAEVEETKEK	2	1	1	Q12460		0	8.23781e+06	0	5.719e-07	3.53606	3	1473.74	-3.79837	11.3274	1
	High	LIELVSFAPFK	2	1	1	Q12460		0	1.19868e+07	0	0.0005218	2.54195	2	1263.73	-3.48731	80.7002	0
	High	LEFYNTGKPTLK	2	1	1	Q12460		0	5.02106e+06	0	0.01418	1.82107	2	1410.76	-0.380411	31.6188	0
	High	QLYDYLcEK	1	1	1	Q12460	C7(Carbamidomethyl)	0	6.74595e+06	0	0.02351	1.81995	2	1231.56	-3.50448	38.0923	0
	High	LVPDNYTFAK	2	1	1	Q12460		0	3.13324e+07	0	0.01364	1.42157	2	1167.6	-3.51311	32.831	0
	High	GLQSGDLER	1	1	1	Q12460		0	1.57364e+06	0.001	0.07744	1.8051	2	974.487	-3.4873	14.391	0
	High	VASLADYR	1	1	1	Q12460		0	7.29e+06	0.001	0.07909	1.74116	2	894.466	-2.51039	18.7939	0
	High	AQLGLGHAYSR	2	1	1	Q12460		0	2.05439e+06	0.001	0.07614	1.50994	2	1172.61	-2.92188	20.5999	0
	High	AILDLNLPK	2	1	1	Q12460		0	27033723	0.001	0.06	1.50248	2	996.605	-3.90753	55.3739	0
	High	IDNYSEEPSNVFGSVLKK	1	1	1	Q12460		0	1.25176e+07	0.001	0.04154	1.27162	3	2026	-4.39333	51.3323	1
	High	YGLIYHSGFISK	1	1	1	Q12460		0	2.93174e+06	0.001	0.09901	1.14503	2	1384.72	-4.22535	46.7702	0
	High	GAAEALENANDISEGLVSESLK	2	1	1	Q12460		0	1.05006e+07	0.001	0.0946	1.05793	3	2217.08	-2.47826	71.6931	0
	High	NITLAISDK	1	1	1	Q12460		0	9.88624e+06	0.001	0.06932	0.966888	2	974.549	-2.86752	29.5542	0
	High	LISHAGSLTNLSK	1	1	1	Q12460		0	3.43112e+06	0.009	0.2648	1.10238	2	1340.75	-3.32978	26.9403	0
Q08208	Nucleolar protein 12 OS=Saccharomyces cerevisiae (strain ATCC 204508 / S288c) GN=NOP12 PE=1 SV=1 - [NOP12_YEAST]	14.4395	19.83	1	8	8	9	1.54506e+07	459	51.9103	9.43701
	A2	Sequence	# PSMs	# Proteins	# Protein Groups	Protein Group Accessions	Modifications	ΔCn	Area	q-Value	PEP	XCorr	Charge	MH+ [Da]	ΔM [ppm]	RT [min]	# Missed Cleavages
	High	LLNEEAEAEDDKPTVTK	1	1	1	Q08208		0	6681559	0	3.225e-06	3.85503	3	1901.93	-3.98364	20.7236	0
	High	RNDEDEDLEAR	2	1	1	Q08208		0	4.19614e+06	0	0.0002235	2.41151	2	1361.59	-5.13245	11.9436	1
	High	SISFDEALPR	1	1	1	Q08208		0	19307454	0	0.003858	2.28923	2	1134.57	-3.76059	44.8298	0
	High	GFAYVQFK	1	1	1	Q08208		0	6.76473e+06	0	0.03093	1.78151	2	959.494	-4.55769	38.5281	0
	High	KVAFVQQK	1	1	1	Q08208		0	5.80863e+06	0	0.03467	1.42482	2	947.563	-4.32933	13.1016	1
	High	GTTIGTGLDR	1	1	1	Q08208		0	14231932	0.001	0.06102	1.74326	2	990.517	-4.09754	16.3467	0
	High	SDNNEFAIESIR	1	1	1	Q08208		0	1.28125e+07	0.001	0.07784	1.19691	2	1394.65	-3.23896	39.3289	0
	High	TVFIGNILSTVITSK	1	1	1	Q08208		0	1.49438e+06	0.003	0.1659	1.08286	2	1592.92	-2.23645	87.7622	0
P22202	Heat shock protein SSA4 OS=Saccharomyces cerevisiae (strain ATCC 204508 / S288c) GN=SSA4 PE=1 SV=3 - [HSP74_YEAST]	14.0473	10.9	2	1	8	9	4.0434e+07	642	69.6086	5.13525
	A2	Sequence	# PSMs	# Proteins	# Protein Groups	Protein Group Accessions	Modifications	ΔCn	Area	q-Value	PEP	XCorr	Charge	MH+ [Da]	ΔM [ppm]	RT [min]	# Missed Cleavages
	High	IINEPTAAAIAYGLDKK	2	4	3	P10591;P10592;P22202		0	1.96422e+07	0	5.46e-05	3.19052	3	1787.98	-3.68268	47.9948	1
	High	DAGTIAGLNVLR	1	4	3	P10591;P10592;P22202		0	8.37962e+07	0	0.0005519	2.89983	2	1199.67	-3.33059	54.8944	0
	High	IINEPTAAAIAYGLDK	1	4	3	P10591;P10592;P22202		0	1.78635e+07	0	0.0005966	2.44368	2	1659.89	-3.88566	57.3487	0
	High	ITITNDKGR	1	4	3	P10591;P10592;P22202		0	1.4871e+07	0	0.03434	2.1496	2	1017.56	-4.08672	11.3079	1
	High	TKDNNLLGK	1	4	3	P10591;P10592;P22202		0	1.30131e+07	0	0.002545	1.72325	2	1002.55	-5.26898	11.6969	1
	High	VEIIANDQGNR	1	2	1	P22202		0	3.69664e+06	0	0.01422	1.64045	2	1228.62	-2.98224	16.5617	0
	High	FEELcADLFR	1	4	3	P10591;P10592;P22202	C5(Carbamidomethyl)	0	5.40079e+06	0	0.01233	1.46661	2	1299.6	-3.23817	59.6335	0
	High	ARFEELcADLFR	1	4	3	P10591;P10592;P22202	C7(Carbamidomethyl)	0	428429	0.005	0.2218	0.882388	3	1526.74	-4.10144	63.8278	1
P39730	Eukaryotic translation initiation factor 5B OS=Saccharomyces cerevisiae (strain ATCC 204508 / S288c) GN=FUN12 PE=1 SV=2 - [IF2P_YEAST]	14.0201	12.77	1	11	11	13	2.15009e+07	1002	112.199	5.75732
	A2	Sequence	# PSMs	# Proteins	# Protein Groups	Protein Group Accessions	Modifications	ΔCn	Area	q-Value	PEP	XCorr	Charge	MH+ [Da]	ΔM [ppm]	RT [min]	# Missed Cleavages
	High	KGQTAAGVAVR	2	1	1	P39730		0	3.97088e+06	0	2.311e-05	3.4746	2	1057.61	-3.65147	11.3477	1
	High	SKGESDKPSASAK	2	1	1	P39730		0	3.56365e+06	0	0.0001745	2.40994	3	1291.64	-5.2943	8.84179	1
	High	STPAATPAATPTPSSASPNKK	1	1	1	P39730		0	2.42293e+07	0	0.003407	1.80413	3	1982.01	-2.82564	13.9746	1
	High	VPAGLAALR	1	1	1	P39730		0	3.4964e+06	0	0.02364	1.72682	2	867.537	-4.21786	30.2023	0
	High	LEDPSGQQPIWGR	1	1	1	P39730		0	1.88474e+07	0	0.009634	1.54354	2	1482.73	-2.68386	36.719	0
	High	EAEQYAEQEGIK	1	1	1	P39730		0	4.17725e+06	0	0.01908	1.52892	2	1394.64	-3.75732	16.4229	0
	High	AALLSSGNVK	1	1	1	P39730		0	2.08098e+07	0.001	0.07657	2.48124	2	959.546	-5.87463	16.2026	0
	High	ALLTPQPLR	1	1	1	P39730		0	1.94637e+07	0.001	0.06457	2.25597	2	1008.62	-3.92105	35.0865	0
	High	AIPNNSFR	1	1	1	P39730		0	1.70991e+07	0.001	0.09136	1.54782	2	918.476	-3.98356	14.7948	0
	High	VISLEINHQPVQEVK	1	1	1	P39730		0	0	0.001	0.04202	1.1457	3	1732.95	-3.32146	37.3784	0
	High	SDWLLLK	1	1	1	P39730		0	2.35383e+06	0.004	0.1865	0.969276	2	874.5	-4.02269	53.4226	0
P05748	60S ribosomal protein L15-A OS=Saccharomyces cerevisiae (strain ATCC 204508 / S288c) GN=RPL15A PE=1 SV=3 - [RL15A_YEAST]	13.9217	27.94	2	5	5	9	2.42769e+07	204	24.4073	11.3853
	A2	Sequence	# PSMs	# Proteins	# Protein Groups	Protein Group Accessions	Modifications	ΔCn	Area	q-Value	PEP	XCorr	Charge	MH+ [Da]	ΔM [ppm]	RT [min]	# Missed Cleavages
	High	YFEVILVDPQHK	2	2	1	P05748		0	7.39233e+06	0	0.000678	2.33086	2	1487.78	-6.47315	52.0181	0
	High	VLNSYWVNQDSTYK	1	2	1	P05748		0	2.72731e+07	0	0.0002342	2.20413	2	1716.82	-3.06312	41.5581	0
	High	GATYGKPTNQGVNELK	3	2	1	P05748		0	2.62856e+07	0	0.001267	2.06524	3	1676.85	-4.05674	15.2227	0
	High	QNTLSLWR	2	2	1	P05748		0	1.31658e+07	0	0.03229	1.69399	2	1017.54	-4.36527	37.923	0
	High	QGFVIYR	1	2	1	P05748		0	1.92721e+07	0.001	0.1122	2.00302	2	882.479	-5.09357	29.3316	0
P10664	60S ribosomal protein L4-A OS=Saccharomyces cerevisiae (strain ATCC 204508 / S288c) GN=RPL4A PE=1 SV=4 - [RL4A_YEAST]	13.7786	36.46	2	8	8	11	2.16458e+07	362	39.0682	10.6382
	A2	Sequence	# PSMs	# Proteins	# Protein Groups	Protein Group Accessions	Modifications	ΔCn	Area	q-Value	PEP	XCorr	Charge	MH+ [Da]	ΔM [ppm]	RT [min]	# Missed Cleavages
	High	AGHQTSAESWGTGR	1	2	1	P10664		0	5.08514e+06	0	0.0007067	3.02301	3	1444.65	-4.05907	12.2359	0
	High	VGYTLPSHIISTSDVTR	2	2	1	P10664		0	13943789	0	0.0001444	2.55681	3	1845.96	-3.74011	47.5877	0
	High	IINSSEIQSAIRPAGQATQK	1	2	1	P10664		0	3.95023e+07	0	0.0001348	2.35613	3	2112.13	-3.41417	35.6458	0
	High	GPLVVYAEDNGIVK	1	2	1	P10664		0	3.47016e+06	0	0.01812	1.79554	2	1473.79	-4.05441	50.4118	0
	High	IPEIPLVVSTDLESIQK	1	2	1	P10664		0	6.46958e+06	0	0.0001483	1.70468	2	1881.05	-4.0779	84.3388	0
	High	NVPGVETANVASLNLLQLAPGAHLGR	2	2	1	P10664		0	3.42986e+06	0.001	0.06862	0.702157	3	2611.43	-1.65084	82.1305	0
	High	LDQVWGSETVASSK	2	2	1	P10664		0	1.14913e+07	0.002	0.144	1.17219	2	1506.74	-3.93889	33.1932	0
	High	AVGAHSDLLK	1	2	1	P10664		0	3.28446e+06	0.004	0.1848	1.19298	2	1010.56	-3.86193	17.2396	0
P17883	Superkiller protein 3 OS=Saccharomyces cerevisiae (strain ATCC 204508 / S288c) GN=SKI3 PE=1 SV=2 - [SKI3_YEAST]	13.4402	9.01	1	10	10	13	1.40028e+07	1432	163.623	5.37646
	A2	Sequence	# PSMs	# Proteins	# Protein Groups	Protein Group Accessions	Modifications	ΔCn	Area	q-Value	PEP	XCorr	Charge	MH+ [Da]	ΔM [ppm]	RT [min]	# Missed Cleavages
	High	NGISLIAYNIK	1	1	1	P17883		0	6.48092e+06	0	0.008286	2.26488	2	1205.69	-2.83565	52.1803	0
	High	DTEFAQQVLNK	2	1	1	P17883		0	6.93765e+06	0	0.01299	2.00362	2	1292.65	-2.11037	35.7427	0
	High	AFDLDAGDYTAAK	1	1	1	P17883		0	1.18169e+07	0	0.00338	1.94139	2	1357.62	-4.12025	42.2835	0
	High	LYDNILSGDFSNIQAK	1	1	1	P17883		0	7.78098e+06	0	0.01461	1.83178	2	1797.89	-4.36778	65.5736	0
	High	ILSNIETTEIGK	2	1	1	P17883		0	1.54308e+07	0	0.0119	1.81145	2	1317.72	-4.50849	35.1046	0
	High	ALSSLPASNNVSSNR	1	1	1	P17883		0	1.47606e+07	0	0.002208	1.69443	2	1516.77	-3.50115	20.2568	0
	High	ELFNFAIIK	1	1	1	P17883		0	1.91226e+06	0	0.03538	1.33486	2	1094.62	-5.08599	71.4191	0
	High	YITETYASKPNWQAASSIASR	2	1	1	P17883		0	8.72111e+06	0	0.02401	1.11573	3	2344.15	-3.84361	43.8746	0
	High	SAYFFPNNLK	1	1	1	P17883		0	1.12044e+07	0.001	0.07403	1.89262	2	1200.6	-3.99643	45.7555	0
	High	SEIENQWLEYR	1	1	1	P17883		0	8.05335e+06	0.001	0.04381	1.36879	2	1466.69	-3.40805	47.3334	0
Q06218	ATP-dependent RNA helicase DBP9 OS=Saccharomyces cerevisiae (strain ATCC 204508 / S288c) GN=DBP9 PE=1 SV=1 - [DBP9_YEAST]	13.3972	20.2	1	12	12	17	1.7137e+07	594	68.0173	9.18799
	A2	Sequence	# PSMs	# Proteins	# Protein Groups	Protein Group Accessions	Modifications	ΔCn	Area	q-Value	PEP	XCorr	Charge	MH+ [Da]	ΔM [ppm]	RT [min]	# Missed Cleavages
	High	ScILNSELPVNSR	3	1	1	Q06218	C2(Carbamidomethyl)	0	1.75121e+07	0	0.009814	2.08976	2	1488.74	-4.48229	39.4766	0
	High	VPDYLLPESAR	1	1	1	Q06218		0	1.68058e+07	0	0.001419	1.79578	2	1259.65	-6.83898	43.114	0
	High	INSISLNELK	1	1	1	Q06218		0	1.48642e+07	0	0.00486	1.74137	2	1130.64	-4.50109	38.3332	0
	High	LLDLLQTK	2	1	1	Q06218		0	1.06477e+07	0	0.02891	1.60828	2	943.578	-4.76369	47.4761	0
	High	ELAQQVYNVLEK	2	1	1	Q06218		0	1.70931e+07	0	0.02073	1.55568	2	1433.76	-3.01196	54.4702	0
	High	NVAcVLNFDLPTTAK	1	1	1	Q06218	C4(Carbamidomethyl)	0	1.44057e+07	0	0.008577	1.47942	2	1662.85	-1.36287	65.328	0
	High	HFEENPK	1	1	1	Q06218		0	4.79609e+06	0.001	0.05512	2.69627	2	900.417	-4.44407	9.19773	0
	High	IGEYLPLKK	1	1	1	Q06218		0	1.91233e+06	0.001	0.06946	1.80188	2	1060.64	-2.84616	30.2624	1
	High	LGLELQPYK	2	1	1	Q06218		0	9.68127e+06	0.001	0.04194	1.58358	2	1060.6	-3.52453	42.0386	0
	High	TLIFVNNIDR	1	1	1	Q06218		0	1.16993e+07	0.001	0.04251	1.31414	2	1204.66	-3.34117	48.7754	0
	High	TGTAISFVVPLK	1	1	1	Q06218		0	3.07757e+06	0.001	0.05716	0.970191	2	1232.72	-4.10886	60.1785	0
	High	TGTAISFVVPLKEFGK	1	1	1	Q06218		0	873759	0.004	0.1889	1.14136	3	1693.94	-4.42865	66.7782	1
P47079	T-complex protein 1 subunit theta OS=Saccharomyces cerevisiae (strain ATCC 204508 / S288c) GN=CCT8 PE=1 SV=1 - [TCPQ_YEAST]	13.1622	17.43	1	9	9	11	1.66621e+07	568	61.6231	5.71924
	A2	Sequence	# PSMs	# Proteins	# Protein Groups	Protein Group Accessions	Modifications	ΔCn	Area	q-Value	PEP	XCorr	Charge	MH+ [Da]	ΔM [ppm]	RT [min]	# Missed Cleavages
	High	GATQNNLDDIER	1	1	1	P47079		0	1.87029e+07	0	0.0005536	2.84706	2	1345.63	-3.52779	18.2436	0
	High	VcGATPLPR	1	1	1	P47079	C2(Carbamidomethyl)	0	14693459	0	0.01202	2.24398	2	970.509	-5.54742	15.7123	0
	High	TPGLLQLAIK	2	1	1	P47079		0	7.8629e+06	0	0.007796	2.23594	2	1053.66	-3.85896	57.3761	0
	High	LPQNPNAGLFK	2	1	1	P47079		0	1.659e+07	0	0.004528	1.78614	2	1198.65	-2.89888	32.7092	0
	High	LLPGAGATEIELISR	1	1	1	P47079		0	1.18825e+07	0	0.02127	0.914973	2	1539.87	-4.66296	62.0045	0
	High	VLVMATEQQK	1	1	1	P47079		0	0	0.003	0.1541	1.2612	2	1146.61	-3.79711	18.0126	0
	High	AIDDGVAAVK	1	1	1	P47079		0	5.71663e+06	0.004	0.1845	1.80421	2	958.535	15.136	17.9886	0
	High	TSTIILR	1	1	1	P47079		0	6.3387e+06	0.004	0.2012	1.23923	2	803.494	-5.13872	19.3962	0
	High	QGYNSYSNADGQIIK	1	1	1	P47079		0	8.45688e+06	0.006	0.2221	0.521586	2	1657.78	-2.07233	26.2672	0
Q03690	Clustered mitochondria protein 1 OS=Saccharomyces cerevisiae (strain ATCC 204508 / S288c) GN=CLU1 PE=1 SV=1 - [CLU_YEAST]	12.2659	10.26	1	13	13	14	1.78251e+07	1277	145.076	6.39209
	A2	Sequence	# PSMs	# Proteins	# Protein Groups	Protein Group Accessions	Modifications	ΔCn	Area	q-Value	PEP	XCorr	Charge	MH+ [Da]	ΔM [ppm]	RT [min]	# Missed Cleavages
	High	LQTAALDTTPER	1	1	1	Q03690		0	2.26288e+07	0	0.002064	2.51608	2	1315.68	-4.86494	21.517	0
	High	NNDISFEIGK	1	1	1	Q03690		0	6.2944e+06	0	0.01214	2.22722	2	1136.55	-3.44234	34.589	0
	High	ISELEIVSR	1	1	1	Q03690		0	1.55905e+07	0	0.003743	2.11275	2	1045.58	-4.60922	33.9503	0
	High	SELLEAVSK	1	1	1	Q03690		0	2.20101e+06	0	0.03001	2.00171	2	975.532	-3.43922	26.3717	0
	High	GGDEAAIAASNQDLK	1	1	1	Q03690		0	1.52561e+07	0	0.007767	1.73267	2	1459.7	-3.3253	20.0288	0
	High	DDVKPELANK	2	1	1	Q03690		0	2.79652e+06	0	0.01427	1.53052	2	1128.59	-3.51981	12.3836	0
	High	DSLAYGYTESR	1	1	1	Q03690		0	2.45698e+06	0	0.005387	1.29818	2	1261.56	-5.74513	24.0906	0
	High	FGIQLLNK	1	1	1	Q03690		0	6.94888e+06	0.001	0.05277	1.67543	2	932.555	-1.80815	46.16	0
	High	DLTTSTLQDR	1	1	1	Q03690		0	2.95157e+06	0.001	0.1143	1.48184	2	1149.57	-2.56481	23.1332	0
	High	LQLILKPYSAR	1	1	1	Q03690		0	427953	0.001	0.1123	1.38742	3	1301.79	-3.83755	45.5245	0
	High	YLSLSAIYNK	1	1	1	Q03690		0	3.35699e+06	0.001	0.05849	1.15886	2	1171.63	-4.36013	47.2648	0
	High	IIELSQK	1	1	1	Q03690		0	7.9927e+06	0.002	0.1295	1.49354	2	830.494	-4.72129	16.1308	0
	High	YGLDEGLGK	1	1	1	Q03690		0	1.21046e+07	0.002	0.1212	1.4604	2	951.474	-3.94906	24.2377	0
P07245	C-1-tetrahydrofolate synthase, cytoplasmic OS=Saccharomyces cerevisiae (strain ATCC 204508 / S288c) GN=ADE3 PE=1 SV=1 - [C1TC_YEAST]	12.257	17.55	1	11	12	16	3.53773e+07	946	102.141	6.84424
	A2	Sequence	# PSMs	# Proteins	# Protein Groups	Protein Group Accessions	Modifications	ΔCn	Area	q-Value	PEP	XCorr	Charge	MH+ [Da]	ΔM [ppm]	RT [min]	# Missed Cleavages
	High	AALEAGAFEAVTSNHWAEGGK	1	1	1	P07245		0	8.32135e+06	0	0.0008318	2.44222	3	2116	-2.98361	53.5466	0
	High	LLTPVPSDIDISR	1	1	1	P07245		0	20548913	0	0.01031	2.34253	2	1425.79	-3.33474	56.6379	0
	High	QPSLGPTLGVK	2	2	2	P07245;P09440		0	6.33975e+07	0	0.007816	2.03451	2	1096.63	-3.77127	31.0603	0
	High	YILVSGITPTPLGEGK	1	1	1	P07245		0	1.05025e+07	0	0.01377	1.85111	2	1644.92	-2.93641	63.3301	0
	High	SDIVGSPVAELLK	2	1	1	P07245		0	2.09264e+07	0	0.00672	1.7967	2	1327.74	-3.92136	63.8063	0
	High	TNPDDLTPEEINK	2	1	1	P07245		0	21808031	0	0.01404	1.78994	2	1485.7	-3.35294	26.9362	0
	High	GVPTGFTFPIR	2	1	1	P07245		0	1.45515e+07	0	0.033	1.34677	2	1191.65	-3.67443	59.0645	0
	High	SLNSTVTITHSK	1	1	1	P07245		0	5.52592e+06	0	0.001977	1.16936	2	1287.69	-3.87592	14.49	0
	High	FETDTEGEIAAIR	1	1	1	P07245		0	2.51815e+06	0.001	0.08193	1.27536	2	1451.69	-5.38148	39.9105	0
	High	SSGLTPNAVVLVATVR	1	1	1	P07245		0	4.56196e+06	0.001	0.04542	1.25754	2	1583.9	-4.20257	63.0932	0
	High	TQYSLSHDATLK	1	1	1	P07245		0	4.31189e+06	0.001	0.05309	1.25003	3	1363.68	-3.6745	18.9726	0
	High	DVDGFGPTNIGELNK	1	1	1	P07245		0	2.50608e+06	0.004	0.1881	0.690021	2	1575.76	-2.36916	54.3088	0
P39077	T-complex protein 1 subunit gamma OS=Saccharomyces cerevisiae (strain ATCC 204508 / S288c) GN=CCT3 PE=1 SV=2 - [TCPG_YEAST]	11.6307	16.1	1	8	8	9	1.16461e+07	534	58.7768	6.11279
	A2	Sequence	# PSMs	# Proteins	# Protein Groups	Protein Group Accessions	Modifications	ΔCn	Area	q-Value	PEP	XCorr	Charge	MH+ [Da]	ΔM [ppm]	RT [min]	# Missed Cleavages
	High	GVSDLAQHYLLK	1	1	1	P39077		0	5.36813e+06	0	0.0007212	3.07961	2	1343.73	-2.78803	48.2454	0
	High	VTGATIVNR	1	1	1	P39077		0	1.03488e+07	0	0.0304	2.33084	2	930.533	-4.48341	14.1931	0
	High	TLIQNAGGDPIR	2	1	1	P39077		0	1.36046e+07	0	0.01697	2.23359	2	1254.67	-4.7992	27.7659	0
	High	QAQISNITAAK	1	1	1	P39077		0	1.04277e+07	0	0.01277	2.08257	2	1144.63	-4.25155	15.8984	0
	High	IPGGDVLDSR	1	1	1	P39077		0	9.39824e+06	0	0.008656	1.54735	2	1028.53	-4.03946	27.1293	0
	High	EIDVAHPAAK	1	1	1	P39077		0	9.50215e+06	0.001	0.0594	1.40684	2	1050.55	-4.05009	12.6836	0
	High	TAIESAcLLLR	1	1	1	P39077	C7(Carbamidomethyl)	0	5.22593e+06	0.001	0.06302	1.24199	2	1246.68	-3.7406	50.4528	0
	High	VVLLDcPLEYK	1	1	1	P39077	C6(Carbamidomethyl)	0	1.09061e+07	0.004	0.1826	0.949972	2	1348.71	-2.42005	54.3469	0
Q07793	Transposon Ty1-DR4 Gag-Pol polyprotein OS=Saccharomyces cerevisiae (strain ATCC 204508 / S288c) GN=TY1B-DR4 PE=3 SV=2 - [YD13B_YEAST]	11.3455	5.36	60	6	6	11	2.85999e+07	1604	181.548	7.53271
	A2	Sequence	# PSMs	# Proteins	# Protein Groups	Protein Group Accessions	Modifications	ΔCn	Area	q-Value	PEP	XCorr	Charge	MH+ [Da]	ΔM [ppm]	RT [min]	# Missed Cleavages
	High	AHNVSTSNNSPSTDNDSISK	1	44	1	Q07793		0	2.35915e+07	0	1.049e-05	3.73581	3	2074.92	-4.5503	11.8404	0
	High	EVHTNQDPLDVSASK	3	48	1	Q07793		0	4.32029e+07	0	1.796e-05	3.3887	2	1639.79	-2.44891	19.2836	0
	High	FLQNSNLGGIIPTVNGKPVR	2	41	1	Q07793		0	2.99811e+06	0	0.000143	1.90598	3	2124.19	-2.71191	58.5615	0
	High	STTEPIQLNNK	1	46	1	Q07793		0	1.41072e+07	0	0.008069	1.81574	2	1244.64	-4.14526	17.9531	0
	High	YDEAITYNK	1	41	1	Q07793		0	1.32343e+06	0	0.01377	1.39344	2	1116.52	-3.50017	16.7345	0
	High	LNNNGIHINNK	3	46	1	Q07793		0	1.90054e+07	0.001	0.08646	1.63575	3	1250.65	-4.1834	12.333	0
Q03195	Translation initiation factor RLI1 OS=Saccharomyces cerevisiae (strain ATCC 204508 / S288c) GN=RLI1 PE=1 SV=1 - [RLI1_YEAST]	11.3141	17.76	1	8	8	12	9.63332e+06	608	68.297	8.66064
	A2	Sequence	# PSMs	# Proteins	# Protein Groups	Protein Group Accessions	Modifications	ΔCn	Area	q-Value	PEP	XCorr	Charge	MH+ [Da]	ΔM [ppm]	RT [min]	# Missed Cleavages
	High	IADATEDLQNDSASR	2	1	1	Q03195		0	1.80193e+07	0	3.169e-06	3.17596	2	1605.73	-3.42489	19.3269	0
	High	AIIKPQYVDNIPR	3	1	1	Q03195		0	3.56528e+06	0	0.0001776	2.30295	3	1526.86	-3.98374	39.8601	0
	High	VIVFEGIPSK	1	1	1	Q03195		0	4.80635e+06	0	0.02321	1.95309	2	1088.63	-2.04036	45.6778	0
	High	IDDIIDQEVQHLSGGELQR	1	1	1	Q03195		0	0	0	0.001739	1.6652	3	2165.08	-2.56218	64.1821	0
	High	IAIVSADK	1	1	1	Q03195		0	5.00838e+06	0.001	0.06611	1.95001	2	816.479	-4.03642	16.2131	0
	High	LcIEVTPTSK	2	1	1	Q03195	C2(Carbamidomethyl)	0	5.87226e+06	0.001	0.05159	1.93206	2	1147.6	-4.53427	28.702	0
	High	GQFLNPQFQTDVVKPLR	1	1	1	Q03195		0	677853	0.001	0.09952	1.43462	3	1987.07	-2.01586	56.6056	0
	High	LLAGALKPDEGQDIPK	1	1	1	Q03195		0	0	0.004	0.1706	0.968199	3	1664.92	-3.89384	38.9603	0
P32563	V-type proton ATPase subunit a, vacuolar isoform OS=Saccharomyces cerevisiae (strain ATCC 204508 / S288c) GN=VPH1 PE=1 SV=3 - [VPH1_YEAST]	10.7498	8.45	1	6	6	11	3.3527e+07	840	95.4672	5.47803
	A2	Sequence	# PSMs	# Proteins	# Protein Groups	Protein Group Accessions	Modifications	ΔCn	Area	q-Value	PEP	XCorr	Charge	MH+ [Da]	ΔM [ppm]	RT [min]	# Missed Cleavages
	High	DSAYTLGQLGLVQFR	2	1	1	P32563		0	2.20616e+07	0	0.0006315	2.8033	2	1667.86	-7.12436	77.5866	0
	High	ELDSWFQDVTR	2	1	1	P32563		0	1.93432e+07	0	0.003278	2.44291	2	1395.65	-3.6757	63.9373	0
	High	TVEIEQPVYDVK	2	1	1	P32563		0	3.72231e+07	0	0.002498	2.11114	2	1419.73	-3.45435	37.1548	0
	High	TTSTTLESELYAIAK	2	1	1	P32563		0	4.12964e+07	0	0.0005313	1.76973	2	1627.84	-3.36494	63.8345	0
	High	NLSDLYTVLK	2	1	1	P32563		0	1.54114e+07	0	0.01388	1.59629	2	1165.64	-3.51033	60.1082	0
	High	AIFEILNK	1	1	1	P32563		0	1.78185e+07	0.001	0.09854	1.49718	2	947.552	-4.20105	49.6571	0
Q12499	Nucleolar protein 58 OS=Saccharomyces cerevisiae (strain ATCC 204508 / S288c) GN=NOP58 PE=1 SV=1 - [NOP58_YEAST]	10.7311	20.35	1	9	9	15	2.14696e+07	511	56.9213	8.93896
	A2	Sequence	# PSMs	# Proteins	# Protein Groups	Protein Group Accessions	Modifications	ΔCn	Area	q-Value	PEP	XCorr	Charge	MH+ [Da]	ΔM [ppm]	RT [min]	# Missed Cleavages
	High	YDALAEDRDDSGDIGLESR	1	1	1	Q12499		0	1.88687e+07	0	0.0004632	2.61501	3	2096.93	-4.19119	35.4885	1
	High	SPASTIQILGAEK	2	1	1	Q12499		0	24362610	0	0.005849	2.26837	2	1314.72	-3.4775	38.7228	0
	High	SSSLIQDLDSSDK	1	1	1	Q12499		0	1.32797e+07	0	0.007226	2.08915	2	1394.66	-2.6279	37.5143	0
	High	STLIVSETK	1	1	1	Q12499		0	1.76114e+07	0	0.03426	1.94332	2	977.547	-4.07184	16.6113	0
	High	EQLSNYLSAR	2	1	1	Q12499		0	1.50316e+07	0	0.01781	1.81525	2	1180.59	-5.44669	31.0108	0
	High	IVTDSVAYAR	1	1	1	Q12499		0	14475743	0.001	0.04672	1.54077	2	1094.58	-4.5151	20.6561	0
	High	LIAHSGSLISLAK	5	1	1	Q12499		0	1.40237e+06	0.001	0.05388	1.33179	3	1309.78	-4.39844	45.0764	0
	High	ASETDLSEILPEEIEER	1	1	1	Q12499		0	2.11774e+07	0.001	0.07006	0.851571	2	1959.93	-3.19819	67.2988	0
	High	DDSGDIGLESR	1	1	1	Q12499		0	924271	0.001	0.07255	0.763295	2	1163.51	-2.76875	20.5258	0
P40327	26S protease regulatory subunit 4 homolog OS=Saccharomyces cerevisiae (strain ATCC 204508 / S288c) GN=RPT2 PE=1 SV=3 - [PRS4_YEAST]	10.1536	15.1	1	6	6	12	2.13215e+07	437	48.7975	6.03662
	A2	Sequence	# PSMs	# Proteins	# Protein Groups	Protein Group Accessions	Modifications	ΔCn	Area	q-Value	PEP	XCorr	Charge	MH+ [Da]	ΔM [ppm]	RT [min]	# Missed Cleavages
	High	AVANQTSATFLR	1	1	1	P40327		0	2.58567e+07	0	0.0003578	2.40457	2	1278.67	-4.60584	25.4775	0
	High	GVILYGAPGTGK	2	1	1	P40327		0	1.78403e+07	0	0.01646	2.39197	2	1132.63	-3.6514	30.7208	0
	High	ILFENPDLSTK	2	1	1	P40327		0	1.46412e+07	0	0.006321	1.9416	2	1276.68	-2.58866	44.2951	0
	High	LPNIYPSTR	2	1	1	P40327		0	1.11754e+07	0	0.01527	1.73737	2	1060.58	-2.59108	29.6018	0
	High	IVGSELIQK	2	1	1	P40327		0	2.02675e+07	0.001	0.04974	1.52368	2	986.584	-3.83561	26.4644	0
	High	IETLDPALIRPGR	3	1	1	P40327		0	853905	0.001	0.07331	1.3647	3	1450.83	-4.67666	44.0859	0
P05750	40S ribosomal protein S3 OS=Saccharomyces cerevisiae (strain ATCC 204508 / S288c) GN=RPS3 PE=1 SV=5 - [RS3_YEAST]	9.78084	27.5	1	6	6	7	1.07252e+07	240	26.4862	9.40771
	A2	Sequence	# PSMs	# Proteins	# Protein Groups	Protein Group Accessions	Modifications	ΔCn	Area	q-Value	PEP	XCorr	Charge	MH+ [Da]	ΔM [ppm]	RT [min]	# Missed Cleavages
	High	ELAEEGYSGVEVR	1	1	1	P05750		0	1.55025e+07	0	0.0009065	2.20353	2	1437.68	-1.07928	29.7769	0
	High	YAPGTIVLYAER	2	1	1	P05750		0	9.8645e+06	0	0.001301	2.11028	2	1352.72	-4.27718	47.4394	0
	High	ALPDAVTIIEPK	1	1	1	P05750		0	3.8167e+06	0	0.00321	1.85053	2	1266.73	-3.41785	54.8519	0
	High	INELTLLVQK	1	1	1	P05750		0	1.84828e+06	0	0.01711	1.76089	2	1170.7	-4.29662	50.851	0
	High	ALPDAVTIIEPKEEEPILAPSVK	1	1	1	P05750		0	6.80871e+06	0	0.005863	1.63599	3	2459.36	-2.85248	69.8931	1
	High	LLNGLAIR	1	1	1	P05750		0	3.19813e+06	0.004	0.1774	1.17953	2	869.553	-4.01476	39.0242	0
Q04660	Ribosome biogenesis protein ERB1 OS=Saccharomyces cerevisiae (strain ATCC 204508 / S288c) GN=ERB1 PE=1 SV=1 - [ERB1_YEAST]	9.56731	12.27	1	9	9	14	1.69017e+07	807	91.648	5.17334
	A2	Sequence	# PSMs	# Proteins	# Protein Groups	Protein Group Accessions	Modifications	ΔCn	Area	q-Value	PEP	XCorr	Charge	MH+ [Da]	ΔM [ppm]	RT [min]	# Missed Cleavages
	High	LNIDPNSLIPELPSPK	1	1	1	Q04660		0	8.20627e+06	0	0.0003718	2.27672	2	1746.96	-3.79657	80.8702	0
	High	LQTIVDPNIYSK	2	1	1	Q04660		0	2.50823e+07	0	0.005734	2.00172	2	1390.75	-3.13341	43.7569	0
	High	SLDLYLAPR	1	1	1	Q04660		0	1.38554e+07	0	0.01505	1.89607	2	1047.58	-4.02083	47.5149	0
	High	QVAQWNKPSQK	2	1	1	Q04660		0	2.62731e+06	0	0.03656	1.70177	2	1313.69	-3.54532	11.9262	0
	High	GDNLIASSFDKR	4	1	1	Q04660		0	1.17675e+07	0	0.036	1.69103	2	1322.67	-3.50844	27.8483	1
	High	IEDGFGYDTFGTVK	1	1	1	Q04660		0	7.37077e+06	0.001	0.06215	1.40705	2	1548.72	-3.78597	52.5191	0
	High	VPGYGESIR	1	1	1	Q04660		0	2.35716e+06	0.003	0.1686	1.50611	2	977.501	-4.55585	17.5754	0
	High	VWEILTGR	1	1	1	Q04660		0	4.59165e+06	0.003	0.1687	1.34627	2	973.541	-5.9291	47.5619	0
	High	EELELISK	1	1	1	Q04660		0	1.84252e+06	0.007	0.231	1.28398	2	960.522	-2.9474	28.9791	0
P33892	eIF-2-alpha kinase activator GCN1 OS=Saccharomyces cerevisiae (strain ATCC 204508 / S288c) GN=GCN1 PE=1 SV=1 - [GCN1_YEAST]	9.35125	4.75	1	12	12	14	9.05579e+06	2672	296.513	5.2749
	A2	Sequence	# PSMs	# Proteins	# Protein Groups	Protein Group Accessions	Modifications	ΔCn	Area	q-Value	PEP	XCorr	Charge	MH+ [Da]	ΔM [ppm]	RT [min]	# Missed Cleavages
	High	LGEEQFPDLIPR	1	1	1	P33892		0	1.15129e+07	0	0.005772	2.09939	2	1413.73	-2.74823	63.075	0
	High	TIEADLTADDFSR	1	1	1	P33892		0	6.45988e+06	0	0.018	1.81346	2	1453.68	-3.0311	45.4478	0
	High	NIAAQTLGDLVR	2	1	1	P33892		0	9.19459e+06	0	0.008939	1.71615	2	1270.71	-3.52915	54.8012	0
	High	FISDVVISNPATK	1	1	1	P33892		0	4.86455e+06	0	0.02411	1.28848	2	1390.75	-3.93775	45.6883	0
	High	SHVSEISTR	1	1	1	P33892		0	4.64031e+06	0.001	0.05437	2.00503	2	1015.51	-5.00932	11.4152	0
	High	QSLALTGR	1	1	1	P33892		0	4.12428e+06	0.001	0.04191	1.71723	2	845.478	-6.91363	15.4711	0
	High	LLYLcSEPNISK	1	1	1	P33892	C5(Carbamidomethyl)	0	2.51016e+06	0.001	0.06131	1.5223	2	1436.74	-3.49489	45.4504	0
	High	VNLLNAFASSK	2	1	1	P33892		0	4.42722e+06	0.001	0.06409	1.32945	2	1163.64	-2.35773	51.7483	0
	High	YSPEVFIcR	1	1	1	P33892	C8(Carbamidomethyl)	0	4.6343e+06	0.001	0.04103	1.09452	2	1170.56	-2.64167	39.7105	0
	High	ILALDNTELNDR	1	1	1	P33892		0	3.14143e+06	0.002	0.1362	0.950593	2	1386.72	-1.36633	41.5238	0
	High	IAVLER	1	1	1	P33892		0	4.12114e+06	0.004	0.1791	1.12751	2	700.432	-4.54986	17.1108	0
	High	LINQYFSSFK	1	1	1	P33892		0	5.06398e+06	0.009	0.2604	1.15794	2	1246.64	-3.54696	51.0967	0
P06634	ATP-dependent RNA helicase DED1 OS=Saccharomyces cerevisiae (strain ATCC 204508 / S288c) GN=DED1 PE=1 SV=2 - [DED1_YEAST]	8.72066	11.75	1	5	7	9	1.7181e+07	604	65.5125	7.82568
	A2	Sequence	# PSMs	# Proteins	# Protein Groups	Protein Group Accessions	Modifications	ΔCn	Area	q-Value	PEP	XCorr	Charge	MH+ [Da]	ΔM [ppm]	RT [min]	# Missed Cleavages
	High	YLVLDEADR	2	2	2	P24784;P06634		0	2.09948e+07	0	0.007692	2.47684	2	1093.55	-3.39047	32.785	0
	High	GcDLLVATPGR	1	2	2	P24784;P06634	C2(Carbamidomethyl)	0	1.5074e+07	0	0.003886	2.4528	2	1158.59	-3.65292	32.0022	0
	High	TGGFLFPVLSESFK	1	1	1	P06634		0	1.19817e+07	0	0.001705	1.86123	2	1528.8	-3.87732	85.8716	0
	High	VLYVENQDKK	2	1	1	P06634		0	1.17784e+07	0	0.01495	1.4647	2	1235.66	-4.29638	12.3529	1
	High	ELATQIFDEAK	1	1	1	P06634		0	1.54742e+07	0	0.004122	1.40175	2	1264.64	-2.90046	46.0509	0
	High	AcVVYGGSPIGNQLR	1	1	1	P06634	C2(Carbamidomethyl)	0	1.31323e+07	0.001	0.08176	1.26035	2	1590.8	-3.09684	39.3459	0
	High	ELATQIFDEAKK	1	1	1	P06634		0	1.11987e+06	0.001	0.09456	1.02546	2	1392.73	-2.80849	36.6238	1
P21576	Vacuolar protein sorting-associated protein 1 OS=Saccharomyces cerevisiae (strain ATCC 204508 / S288c) GN=VPS1 PE=1 SV=2 - [VPS1_YEAST]	8.44246	14.2	1	8	8	8	1.80503e+07	704	78.6877	7.91357
	A2	Sequence	# PSMs	# Proteins	# Protein Groups	Protein Group Accessions	Modifications	ΔCn	Area	q-Value	PEP	XCorr	Charge	MH+ [Da]	ΔM [ppm]	RT [min]	# Missed Cleavages
	High	ELSSQELSGGAR	1	1	1	P21576		0	1.61545e+07	0	0.001586	2.51735	2	1233.6	-4.1967	16.0494	0
	High	VPVGDQPPDIER	1	1	1	P21576		0	2.36159e+07	0	0.002229	2.4254	2	1321.67	-3.41816	24.6824	0
	High	YGYIPVINR	1	1	1	P21576		0	1.43804e+07	0	0.01814	1.75516	2	1094.59	-4.38635	42.9603	0
	High	TGKPLPTQPSSSK	1	1	1	P21576		0	5.9107e+06	0	0.02862	1.74454	2	1327.72	-2.80044	11.349	0
	High	LAALESPPPVLK	1	1	1	P21576		0	1.00396e+07	0.001	0.1089	1.30689	2	1234.74	-3.33958	45.1054	0
	High	DATIPTNEFVVDIIK	1	1	1	P21576		0	6.49218e+06	0.001	0.08381	0.820253	2	1674.89	-3.3623	82.725	0
	High	AHYcGTPYLAK	1	1	1	P21576	C4(Carbamidomethyl)	0	1.20291e+06	0.003	0.1684	0.656502	2	1280.61	-2.72122	20.2175	0
	High	VTGANSGISSVPINLR	1	1	1	P21576		0	2.39786e+06	0.004	0.1979	0.73285	2	1584.87	-2.65812	44.1144	0
P37292	Serine hydroxymethyltransferase, mitochondrial OS=Saccharomyces cerevisiae (strain ATCC 204508 / S288c) GN=SHM1 PE=1 SV=2 - [GLYM_YEAST]	7.84073	16.94	1	7	7	9	2.25709e+07	490	53.6525	8.71924
	A2	Sequence	# PSMs	# Proteins	# Protein Groups	Protein Group Accessions	Modifications	ΔCn	Area	q-Value	PEP	XCorr	Charge	MH+ [Da]	ΔM [ppm]	RT [min]	# Missed Cleavages
	High	VETILSALNIAANK	2	1	1	P37292		0	2.49438e+07	0	0.0002982	2.28834	2	1456.83	-3.23875	68.6923	0
	High	SALFPSGLR	2	1	1	P37292		0	1.73723e+07	0	0.02577	1.94872	2	947.526	-5.2281	39.0478	0
	High	VIVAGTSAYSR	1	1	1	P37292		0	2.53968e+07	0	0.0207	1.76146	2	1123.61	-4.56117	18.4469	0
	High	YYGGNEIIDKSESLcQAR	1	1	1	P37292	C15(Carbamidomethyl)	0	9.87097e+06	0	0.004777	1.44906	3	2102.97	-4.57616	37.874	1
	High	YYGGNEIIDK	1	1	1	P37292		0	0	0.002	0.132	1.15995	2	1171.56	-4.56359	21.9473	0
	High	HSITLIPSENFTSK	1	1	1	P37292		0	1.45318e+06	0.004	0.1785	1.39297	3	1573.82	-3.28667	45.0897	0
	High	LcNESSEVAALSGEISK	1	1	1	P37292	C2(Carbamidomethyl)	0	9.15258e+06	0.008	0.2491	0.591034	2	1793.85	-4.47181	46.6394	0
P33299	26S protease regulatory subunit 7 homolog OS=Saccharomyces cerevisiae (strain ATCC 204508 / S288c) GN=RPT1 PE=1 SV=1 - [PRS7_YEAST]	7.76334	15.63	2	7	7	9	1.67265e+07	467	51.9504	5.46533
	A2	Sequence	# PSMs	# Proteins	# Protein Groups	Protein Group Accessions	Modifications	ΔCn	Area	q-Value	PEP	XCorr	Charge	MH+ [Da]	ΔM [ppm]	RT [min]	# Missed Cleavages
	High	GILLYGPPGTGK	2	2	1	P33299		0	2.09097e+07	0	0.03598	1.40045	2	1172.66	-3.2571	43.215	0
	High	FATLGIDPPK	2	1	1	P33299		0	1.23175e+07	0.001	0.05383	2.04336	2	1058.58	-4.21841	41.1153	0
	High	VIGSELVQK	1	1	1	P33299		0	1.48311e+07	0.001	0.0439	1.62813	2	972.569	-4.05345	21.8145	0
	High	EVVELPLLSPER	1	1	1	P33299		0	8.56873e+06	0.001	0.05177	1.51555	2	1380.77	-2.57705	66.0202	0
	High	TDATFIR	1	1	1	P33299		0	1.44387e+07	0.002	0.1359	2.04164	2	823.427	-4.87579	17.4055	0
	High	VEFSLPDLEGR	1	1	1	P33299		0	2.95731e+06	0.002	0.1199	1.0316	2	1261.64	-5.78926	61.2446	0
	High	SKYNIELPLPPR	1	1	1	P33299		0	0	0.004	0.1766	1.17751	2	1426.8	-1.70119	49.8793	1
Q06709	Cytoplasmic 60S subunit biogenesis factor REH1 OS=Saccharomyces cerevisiae (strain ATCC 204508 / S288c) GN=REH1 PE=1 SV=1 - [REH1_YEAST]	7.6311	16.2	1	7	7	11	6.21625e+07	432	49.6587	7.66455
	A2	Sequence	# PSMs	# Proteins	# Protein Groups	Protein Group Accessions	Modifications	ΔCn	Area	q-Value	PEP	XCorr	Charge	MH+ [Da]	ΔM [ppm]	RT [min]	# Missed Cleavages
	High	QNLPSQPNPNESRR	1	1	1	Q06709		0	2.89612e+07	0	0.0002362	2.54308	3	1636.81	-3.33993	12.5429	1
	High	ITITEcIYcGK	1	1	1	Q06709	C6(Carbamidomethyl); C9(Carbamidomethyl)	0	9.16714e+06	0	0.001503	1.83632	2	1357.64	-5.293	38.8023	0
	High	IANLPPIGAEQFAEK	3	1	1	Q06709		0	9.15657e+07	0	0.000604	1.64094	2	1597.85	-3.17936	54.3726	0
	High	LPYETKEER	2	1	1	Q06709		0	1.20369e+07	0	0.01416	1.50787	3	1164.58	-4.32255	12.3147	1
	High	VNFQTHYRDELLQ	2	1	1	Q06709		0	0	0.001	0.09834	1.75686	3	1662.82	-4.35045	44.6544	1
	High	QNLPSQPNPNESR	1	1	1	Q06709		0	4.57624e+07	0.001	0.078	1.4515	2	1480.71	-1.09638	14.5431	0
	High	NAINTQIR	1	1	1	Q06709		0	4.91593e+07	0.002	0.1298	1.61076	2	929.512	-4.98755	14.0199	0
P20967	2-oxoglutarate dehydrogenase, mitochondrial OS=Saccharomyces cerevisiae (strain ATCC 204508 / S288c) GN=KGD1 PE=1 SV=2 - [ODO1_YEAST]	7.52009	11.64	1	9	9	14	1.59264e+07	1014	114.345	7.21045
	A2	Sequence	# PSMs	# Proteins	# Protein Groups	Protein Group Accessions	Modifications	ΔCn	Area	q-Value	PEP	XCorr	Charge	MH+ [Da]	ΔM [ppm]	RT [min]	# Missed Cleavages
	High	FGLEGLESVVPGIK	2	1	1	P20967		0	1.49891e+07	0	0.0003251	2.29221	2	1444.8	-3.51824	79.0624	0
	High	ELATEILPHEPTNVPESTLK	2	1	1	P20967		0	2.09965e+07	0	0.0004062	1.94725	3	2218.15	-3.68711	53.0178	0
	High	SVIDVYTEK	1	1	1	P20967		0	1.17936e+07	0	0.03754	1.74872	2	1053.54	-3.69734	27.3953	0
	High	AKDYVPSQR	1	1	1	P20967		0	4.71809e+06	0.001	0.06669	1.83432	2	1063.55	-3.64757	11.4631	1
	High	LNVLSNVVR	1	1	1	P20967		0	1.05622e+07	0.001	0.0654	1.64483	2	1013.61	-4.3101	39.2817	0
	High	SGLVLSLPHGYDGQGPEHSSGR	4	1	1	P20967		0	5.15278e+06	0.001	0.08239	1.59063	4	2250.08	-4.28891	45.388	0
	High	KPNESIFSEFK	1	1	1	P20967		0	0	0.001	0.05839	1.43978	2	1325.67	-3.51399	42.2163	0
	High	FLQLANEDPR	1	1	1	P20967		0	0	0.001	0.08589	1.27673	2	1202.61	-2.51151	33.4549	0
	High	AHIDPLGISFGSNK	1	1	1	P20967		0	1.17858e+06	0.004	0.2065	0.95149	3	1455.75	-4.02011	49.9206	0
P14126	60S ribosomal protein L3 OS=Saccharomyces cerevisiae (strain ATCC 204508 / S288c) GN=RPL3 PE=1 SV=4 - [RL3_YEAST]	7.325	20.41	1	7	7	16	1.07973e+07	387	43.7304	10.2866
	A2	Sequence	# PSMs	# Proteins	# Protein Groups	Protein Group Accessions	Modifications	ΔCn	Area	q-Value	PEP	XCorr	Charge	MH+ [Da]	ΔM [ppm]	RT [min]	# Missed Cleavages
	High	KALEEVSLK	1	1	1	P14126		0	6.09504e+06	0	0.000788	2.79677	2	1016.59	-4.6337	20.2581	1
	High	VGKGDDEANGATSFDR	2	1	1	P14126		0	1.94079e+07	0	0.0003635	2.39176	3	1638.73	-3.46597	13.9574	1
	High	SKPVALTSFLGYK	5	1	1	P14126		0	5.82734e+06	0	0.005778	2.13647	3	1410.79	-4.24959	52.4968	0
	High	VLVHTQIR	2	1	1	P14126		0	2.98158e+06	0.002	0.1404	1.45941	2	965.586	-2.79515	22.9366	0
	High	GHGFEGVTHR	4	1	1	P14126		0	0	0.003	0.1694	1.26964	3	1096.52	-4.46929	37.8143	0
	High	AGMTTIVR	1	1	1	P14126		0	2.98304e+06	0.004	0.1948	0.977951	2	848.464	-2.62905	16.9631	0
	High	SLTTVWAEHLSDEVK	1	1	1	P14126		0	6.88902e+06	0.004	0.1712	0.830689	3	1714.86	-4.69353	54.7779	0
P38333	Essential nuclear protein 1 OS=Saccharomyces cerevisiae (strain ATCC 204508 / S288c) GN=ENP1 PE=1 SV=1 - [ENP1_YEAST]	7.23781	20.91	1	11	11	11	6.67366e+06	483	55.1026	4.94482
	A2	Sequence	# PSMs	# Proteins	# Protein Groups	Protein Group Accessions	Modifications	ΔCn	Area	q-Value	PEP	XCorr	Charge	MH+ [Da]	ΔM [ppm]	RT [min]	# Missed Cleavages
	High	ILDDGSNGEDATR	1	1	1	P38333		0	6.8206e+06	0	0.0003643	1.78801	2	1362.61	-3.34735	14.6809	0
	High	AYTTVGSILK	1	1	1	P38333		0	5.45121e+06	0	0.01116	1.6851	2	1052.6	-3.47047	34.7233	0
	High	YKNDITQDQR	1	1	1	P38333		0	1.39252e+06	0	0.01062	1.67924	2	1280.62	-4.68551	11.6005	1
	High	DLDAAQGTLKK	1	1	1	P38333		0	1.20516e+06	0	0.01963	1.57305	2	1159.63	-4.44694	14.218	1
	High	SGEGVALPEK	1	1	1	P38333		0	7.74916e+06	0.001	0.0413	2.08547	2	986.512	-3.45849	16.285	0
	High	DLDAAQGTLK	1	1	1	P38333		0	655021	0.001	0.05198	1.4977	2	1031.53	-3.93478	19.4632	0
	High	FINLILLER	1	1	1	P38333		0	341909	0.001	0.0853	1.48115	2	1130.69	-3.97368	73.8503	0
	High	ELLAGASR	1	1	1	P38333		0	3.04886e+06	0.001	0.04845	1.24595	2	816.454	-4.03224	14.5615	0
	High	GFLFPLVETGcNVR	1	1	1	P38333	C11(Carbamidomethyl)	0	1.02234e+06	0.002	0.1304	0.78074	2	1608.81	-6.59824	75.1529	0
	High	AFLTFAQR	1	1	1	P38333		0	3.13384e+06	0.003	0.1622	1.00566	2	953.516	-4.22364	39.6934	0
	High	DFLLETVR	1	1	1	P38333		0	4.14845e+06	0.007	0.2382	1.58072	2	992.537	-3.98302	52.5543	0
P24784	ATP-dependent RNA helicase DBP1 OS=Saccharomyces cerevisiae (strain ATCC 204508 / S288c) GN=DBP1 PE=1 SV=2 - [DBP1_YEAST]	6.85943	6.97	1	2	4	5	1.37528e+07	617	67.875	8.86572
	A2	Sequence	# PSMs	# Proteins	# Protein Groups	Protein Group Accessions	Modifications	ΔCn	Area	q-Value	PEP	XCorr	Charge	MH+ [Da]	ΔM [ppm]	RT [min]	# Missed Cleavages
	High	YLVLDEADR	2	2	2	P24784;P06634		0	2.09948e+07	0	0.007692	2.47684	2	1093.55	-3.39047	32.785	0
	High	GcDLLVATPGR	1	2	2	P24784;P06634	C2(Carbamidomethyl)	0	1.5074e+07	0	0.003886	2.4528	2	1158.59	-3.65292	32.0022	0
	High	ELATQIFEEAR	1	1	1	P24784		0	5189480	0	0.02478	1.51361	2	1306.66	-3.329	49.0272	0
	High	SALLDLLSAEHK	1	1	1	P24784		0	1.86552e+06	0.001	0.03828	1.40011	2	1296.71	-2.81134	55.8449	0
P09624	Dihydrolipoyl dehydrogenase, mitochondrial OS=Saccharomyces cerevisiae (strain ATCC 204508 / S288c) GN=LPD1 PE=1 SV=1 - [DLDH_YEAST]	6.78483	17.03	1	7	7	7	1.73758e+07	499	53.9764	8.03076
	A2	Sequence	# PSMs	# Proteins	# Protein Groups	Protein Group Accessions	Modifications	ΔCn	Area	q-Value	PEP	XCorr	Charge	MH+ [Da]	ΔM [ppm]	RT [min]	# Missed Cleavages
	High	LGGTcLNVGcIPSK	1	1	1	P09624	C5(Carbamidomethyl); C10(Carbamidomethyl)	0	1.29735e+07	0	0.001246	2.68685	2	1475.73	-4.40078	38.091	0
	High	AKTNQDTEGFVK	1	1	1	P09624		0	4.38709e+06	0	0.00149	2.21724	2	1337.67	-3.12367	12.1396	1
	High	LVIDDQFNSK	1	1	1	P09624		0	1.75113e+07	0	0.01865	1.56207	2	1178.6	-3.48675	32.2771	0
	High	AAQLGFNTAcVEK	1	1	1	P09624	C10(Carbamidomethyl)	0	1.19326e+07	0	0.03206	1.11023	2	1408.68	-3.45405	30.41	0
	High	INVANFQK	1	1	1	P09624		0	21642590	0.001	0.08137	1.88074	2	933.511	-4.15759	20.5834	0
	High	FPFAANSR	1	1	1	P09624		0	4.99306e+06	0.001	0.06136	1.4401	2	909.454	-4.51966	24.9165	0
	High	VTPVDGLEGTVKEDHILDVK	1	1	1	P09624		0	2.78806e+06	0.001	0.06464	1.19643	3	2164.14	-3.64231	56.5239	1
P53297	PAB1-binding protein 1 OS=Saccharomyces cerevisiae (strain ATCC 204508 / S288c) GN=PBP1 PE=1 SV=1 - [PBP1_YEAST]	6.51757	5.26	1	3	3	4	5.62078e+06	722	78.7321	6.91748
	A2	Sequence	# PSMs	# Proteins	# Protein Groups	Protein Group Accessions	Modifications	ΔCn	Area	q-Value	PEP	XCorr	Charge	MH+ [Da]	ΔM [ppm]	RT [min]	# Missed Cleavages
	High	TVSPTTQISAGK	2	1	1	P53297		0	8.15675e+06	0	0.0009681	2.50301	2	1189.64	-2.83925	15.4381	0
	High	EIESQGTSGNIHIAEDR	1	1	1	P53297		0	3.93836e+06	0	0.005521	2.26583	3	1855.87	-3.58171	19.9279	0
	High	EAQIEELKK	1	1	1	P53297		0	4.76722e+06	0.001	0.0805	1.74873	2	1087.6	-4.04838	12.7006	1
P41805	60S ribosomal protein L10 OS=Saccharomyces cerevisiae (strain ATCC 204508 / S288c) GN=RPL10 PE=1 SV=1 - [RL10_YEAST]	6.45575	5.88	1	1	1	2	1.26437e+07	221	25.3454	10.0229
	A2	Sequence	# PSMs	# Proteins	# Protein Groups	Protein Group Accessions	Modifications	ΔCn	Area	q-Value	PEP	XCorr	Charge	MH+ [Da]	ΔM [ppm]	RT [min]	# Missed Cleavages
	High	EAGEVKDDGAFVK	2	1	1	P41805		0	1.26437e+07	0	1.601e-05	3.32551	2	1364.66	-3.90812	15.2987	1
P53549	26S protease subunit RPT4 OS=Saccharomyces cerevisiae (strain ATCC 204508 / S288c) GN=RPT4 PE=1 SV=4 - [PRS10_YEAST]	6.40844	13.04	3	5	5	7	1.03778e+07	437	49.3775	5.73193
	A2	Sequence	# PSMs	# Proteins	# Protein Groups	Protein Group Accessions	Modifications	ΔCn	Area	q-Value	PEP	XCorr	Charge	MH+ [Da]	ΔM [ppm]	RT [min]	# Missed Cleavages
	High	LYDKTENDIK	2	1	1	P53549		0	1.00872e+07	0	0.001549	2.74189	2	1238.62	-3.41782	12.4938	1
	High	KVEIPLPNEAGR	2	1	1	P53549		0	2.67143e+06	0	0.02437	1.97387	3	1322.74	-4.59944	33.4706	1
	High	TGEFDFEAAVK	1	1	1	P53549		0	5.14921e+06	0	0.01964	1.71193	2	1213.57	-2.07551	45.0265	0
	High	NcATEAGFFAIR	1	1	1	P53549	C2(Carbamidomethyl)	0	2.53086e+06	0	0.02858	1.44638	2	1356.63	-4.17087	47.397	0
	High	GVLLYGPPGTGK	1	3	1	P53549		0	1.5897e+07	0.001	0.03871	1.95462	2	1158.65	-3.90706	37.0477	0
P39076	T-complex protein 1 subunit beta OS=Saccharomyces cerevisiae (strain ATCC 204508 / S288c) GN=CCT2 PE=1 SV=1 - [TCPB_YEAST]	6.26326	16.7	1	8	8	9	8.66591e+06	527	57.1679	6.11279
	A2	Sequence	# PSMs	# Proteins	# Protein Groups	Protein Group Accessions	Modifications	ΔCn	Area	q-Value	PEP	XCorr	Charge	MH+ [Da]	ΔM [ppm]	RT [min]	# Missed Cleavages
	High	GATDQTLDEAER	1	1	1	P39076		0	8.94774e+06	0	0.001396	2.8654	2	1305.59	-3.22406	15.2659	0
	High	LASAAALDALTK	2	1	1	P39076		0	1.18814e+07	0	0.02142	1.75325	2	1144.65	-3.09891	42.6711	0
	High	VLVNISK	1	1	1	P39076		0	5.16857e+06	0.001	0.09065	1.64461	2	772.489	-5.17186	19.0801	0
	High	SIPLDNPAAK	1	1	1	P39076		0	4.2879e+06	0.001	0.07107	1.28174	2	1025.56	-5.44764	20.6436	0
	High	SLAVEAFAR	1	1	1	P39076		0	4.61892e+06	0.001	0.05254	1.21256	2	963.522	-4.1765	34.6283	0
	High	ILIANTTLDTDKVK	1	1	1	P39076		0	2.14454e+06	0.001	0.07133	1.11717	3	1544.88	-4.44616	36.0112	1
	High	AVVSSASEAAEVLLR	1	1	1	P39076		0	0	0.003	0.1669	0.591008	2	1501.82	-2.80501	59.344	0
	High	FGINTFINR	1	1	1	P39076		0	4.64016e+06	0.004	0.1898	1.37495	2	1081.58	-2.86437	51.6259	0
P53742	Nucleolar GTP-binding protein 2 OS=Saccharomyces cerevisiae (strain ATCC 204508 / S288c) GN=NOG2 PE=1 SV=1 - [NOG2_YEAST]	6.19276	17.08	1	7	7	7	9.51192e+06	486	55.4542	9.49561
	A2	Sequence	# PSMs	# Proteins	# Protein Groups	Protein Group Accessions	Modifications	ΔCn	Area	q-Value	PEP	XCorr	Charge	MH+ [Da]	ΔM [ppm]	RT [min]	# Missed Cleavages
	High	ATNEDITKYEEK	1	1	1	P53742		0	8.27213e+06	0	0.0002564	2.23493	2	1440.68	-1.9356	14.7986	1
	High	LAASNLEDLVK	1	1	1	P53742		0	2.95822e+06	0	0.0003582	2.12147	2	1172.65	-3.26464	48.0422	0
	High	DSEEDILFR	1	1	1	P53742		0	7.79683e+06	0	0.02658	1.83636	2	1123.52	-3.47	45.7645	0
	High	VISQDALQHFR	1	1	1	P53742		0	1871306	0	0.03431	1.24435	2	1313.69	-3.08071	31.7416	0
	High	VcQVAPIPGETK	1	1	1	P53742	C2(Carbamidomethyl)	0	4.61861e+06	0.001	0.07079	1.58223	2	1298.67	-3.533	23.092	0
	High	AASFQDSTIPDAR	1	1	1	P53742		0	1.24668e+07	0.004	0.1882	0.983175	2	1378.66	-1.56741	26.3439	0
	High	IFLIDcPGIVPPSSK	1	1	1	P53742	C6(Carbamidomethyl)	0	1.52361e+06	0.005	0.2101	1.2209	2	1642.88	-4.08579	68.257	0
P40016	26S proteasome regulatory subunit RPN3 OS=Saccharomyces cerevisiae (strain ATCC 204508 / S288c) GN=RPN3 PE=1 SV=5 - [RPN3_YEAST]	6.05712	11.09	1	5	5	6	1.29774e+07	523	60.3547	5.60498
	A2	Sequence	# PSMs	# Proteins	# Protein Groups	Protein Group Accessions	Modifications	ΔCn	Area	q-Value	PEP	XCorr	Charge	MH+ [Da]	ΔM [ppm]	RT [min]	# Missed Cleavages
	High	SSEEINSDNQNIILR	1	1	1	P40016		0	2.14694e+07	0	0.0012	2.21778	2	1731.85	-3.15663	33.6793	0
	High	YAEEDQVQELLK	1	1	1	P40016		0	1.29425e+07	0	0.0001383	1.95577	2	1464.72	-3.32954	46.8377	0
	High	DDTYQLcVR	1	1	1	P40016	C7(Carbamidomethyl)	0	2.6827e+06	0	0.03282	1.88357	2	1169.52	-3.57018	28.322	0
	High	LEYPHTDVSSSLEAR	2	1	1	P40016		0	4.52031e+06	0	0.01909	1.16547	3	1703.82	-2.74647	33.209	0
	High	VLNEISK	1	1	1	P40016		0	4.11274e+06	0.005	0.2157	1.12523	2	802.463	-4.36754	13.4504	0
P38922	Protein HRB1 OS=Saccharomyces cerevisiae (strain ATCC 204508 / S288c) GN=HRB1 PE=1 SV=2 - [HRB1_YEAST]	6.01354	14.1	1	6	6	6	1.80712e+07	454	52.1103	7.59131
	A2	Sequence	# PSMs	# Proteins	# Protein Groups	Protein Group Accessions	Modifications	ΔCn	Area	q-Value	PEP	XCorr	Charge	MH+ [Da]	ΔM [ppm]	RT [min]	# Missed Cleavages
	High	SDLYDLFETIGK	1	1	1	P38922		0	1.95813e+07	0	0.0001932	2.5023	2	1400.69	-3.4401	83.902	0
	High	YNGYSIEGNVLDVK	1	1	1	P38922		0	1.55508e+07	0	0.0203	1.84355	2	1570.77	-3.098	50.2949	0
	High	FTENVVGGGER	1	1	1	P38922		0	4898612	0	0.005348	1.66768	2	1164.56	-3.72253	17.7096	0
	High	GDYGPLLAR	1	1	1	P38922		0	1.90816e+07	0	0.02498	1.5694	2	961.507	-3.83146	29.7782	0
	High	KFTENVVGGGER	1	1	1	P38922		0	582348	0.001	0.05652	1.53027	2	1292.66	-3.25867	19.2532	1
	High	LNNYNYGGcDLDISYAK	1	1	1	P38922	C9(Carbamidomethyl)	0	8.2059e+06	0.005	0.2108	0.887074	2	1979.87	-3.26603	46.5418	0
P20447	ATP-dependent RNA helicase DBP3 OS=Saccharomyces cerevisiae (strain ATCC 204508 / S288c) GN=DBP3 PE=1 SV=2 - [DBP3_YEAST]	6.01195	12.24	1	6	6	6	8.47734e+06	523	58.7903	9.12939
	A2	Sequence	# PSMs	# Proteins	# Protein Groups	Protein Group Accessions	Modifications	ΔCn	Area	q-Value	PEP	XCorr	Charge	MH+ [Da]	ΔM [ppm]	RT [min]	# Missed Cleavages
	High	SQVVVATPGR	1	1	1	P20447		0	7.38184e+06	0	0.006252	2.58678	2	1013.57	-4.72877	15.3057	0
	High	DVVGVAETGSGK	1	1	1	P20447		0	1.03951e+07	0	0.005343	1.72078	2	1118.56	-4.88055	17.3847	0
	High	SNLLLATDVAAR	1	1	1	P20447		0	7.65513e+06	0	0.01412	1.70439	2	1243.7	-3.57706	44.1855	0
	High	TQALNEFK	1	1	1	P20447		0	7.32875e+06	0.001	0.06779	1.50788	2	950.49	-4.39086	16.5237	0
	High	VSIGNTDQLTANK	1	1	1	P20447		0	3.85317e+06	0.004	0.196	1.24526	2	1360.7	-3.25067	23.3418	0
	High	VVDEEVIEK	1	1	1	P20447		0	2.25284e+06	0.004	0.1744	1.02003	2	1059.55	-3.64794	17.7799	0
P33322	H/ACA ribonucleoprotein complex subunit 4 OS=Saccharomyces cerevisiae (strain ATCC 204508 / S288c) GN=CBF5 PE=1 SV=1 - [CBF5_YEAST]	5.98443	12.22	1	5	5	8	1.23898e+07	483	54.6706	8.89502
	A2	Sequence	# PSMs	# Proteins	# Protein Groups	Protein Group Accessions	Modifications	ΔCn	Area	q-Value	PEP	XCorr	Charge	MH+ [Da]	ΔM [ppm]	RT [min]	# Missed Cleavages
	High	VNENTPEQWK	1	1	1	P33322		0	7.69991e+06	0	0.0137	2.10348	2	1244.59	-3.0546	16.2549	0
	High	SGHYTPIPAGSSPLKR	4	1	1	P33322		0	0	0	0.01511	2.08386	3	1667.88	-3.72878	38.1974	1
	High	DSAVNAVcYGAK	1	1	1	P33322	C8(Carbamidomethyl)	0	2.26236e+07	0	0.008129	1.79708	2	1254.57	-3.1699	19.5933	0
	High	TIYESNLIEFDNKR	1	1	1	P33322		0	6.84582e+06	0.001	0.04001	1.33726	3	1741.87	-5.30129	42.9444	1
	High	EYVcIVR	1	1	1	P33322	C4(Carbamidomethyl)	0	3.63387e+06	0.009	0.2687	1.03811	2	938.472	-5.22245	23.4627	0
P0CG63	Polyubiquitin OS=Saccharomyces cerevisiae (strain ATCC 204508 / S288c) GN=UBI4 PE=1 SV=1 - [UBI4P_YEAST]	5.82414	28.87	3	2	2	9	4.54849e+07	381	42.7999	7.57666
	A2	Sequence	# PSMs	# Proteins	# Protein Groups	Protein Group Accessions	Modifications	ΔCn	Area	q-Value	PEP	XCorr	Charge	MH+ [Da]	ΔM [ppm]	RT [min]	# Missed Cleavages
	High	IQDKEGIPPDQQR	8	3	1	P0CG63		0	2.94575e+07	0	0.0004644	2.4498	2	1523.78	-2.97964	12.5197	1
	High	TLSDYNIQK	1	3	1	P0CG63		0	6.15124e+07	0.001	0.08218	1.76812	2	1081.55	-4.31253	18.266	0
P53064	RNA polymerase-associated protein RTF1 OS=Saccharomyces cerevisiae (strain ATCC 204508 / S288c) GN=RTF1 PE=1 SV=2 - [RTF1_YEAST]	5.81303	11.29	1	6	6	8	1.60643e+07	558	65.8282	5.38916
	A2	Sequence	# PSMs	# Proteins	# Protein Groups	Protein Group Accessions	Modifications	ΔCn	Area	q-Value	PEP	XCorr	Charge	MH+ [Da]	ΔM [ppm]	RT [min]	# Missed Cleavages
	High	LSGTNAVLEK	1	1	1	P53064		0	1.51485e+07	0	0.003198	2.21889	2	1031.57	-3.22759	16.2197	0
	High	VYYQEIQKEENAK	2	1	1	P53064		0	1.24148e+07	0	0.0008972	1.99155	3	1641.81	-3.38146	18.3502	1
	High	ELLVAQFR	1	1	1	P53064		0	3.76599e+06	0	0.03077	1.93688	2	975.558	-3.87784	43.2848	0
	High	FcFYPGFEDAVK	1	1	1	P53064	C2(Carbamidomethyl)	0	1.65766e+07	0	0.0214	1.65727	2	1479.66	-2.93668	64.1793	0
	High	FYTNQYFGVTQGK	2	1	1	P53064		0	1.64678e+07	0.001	0.07953	1.32486	2	1552.73	-5.74654	42.3953	0
	High	ETLLFER	1	1	1	P53064		0	1.05272e+07	0.004	0.1719	1.4367	2	907.485	-4.2498	33.6611	0
P23248	40S ribosomal protein S1-B OS=Saccharomyces cerevisiae (strain ATCC 204508 / S288c) GN=RPS1B PE=1 SV=3 - [RS3A2_YEAST]	5.60262	11.76	1	1	3	3	5.91869e+06	255	28.7947	10.0229
	A2	Sequence	# PSMs	# Proteins	# Protein Groups	Protein Group Accessions	Modifications	ΔCn	Area	q-Value	PEP	XCorr	Charge	MH+ [Da]	ΔM [ppm]	RT [min]	# Missed Cleavages
	High	LRVDEVQGK	1	2	2	P33442;P23248		0	6.34917e+06	0	0.03104	1.94051	2	1043.58	-4.95417	13.6933	1
	High	EVQNSTLAQLTSK	1	1	1	P23248		0	6.86219e+06	0	0.01228	1.91769	2	1418.74	-3.02451	29.7742	0
	High	TSDDYVLR	1	2	2	P33442;P23248		0	4.54471e+06	0	0.02029	1.74442	2	968.465	-3.09941	17.6199	0
P05030	Plasma membrane ATPase 1 OS=Saccharomyces cerevisiae (strain ATCC 204508 / S288c) GN=PMA1 PE=1 SV=2 - [PMA1_YEAST]	5.58917	6.32	2	5	5	5	4.16551e+06	918	99.5562	5.10986
	A2	Sequence	# PSMs	# Proteins	# Protein Groups	Protein Group Accessions	Modifications	ΔCn	Area	q-Value	PEP	XCorr	Charge	MH+ [Da]	ΔM [ppm]	RT [min]	# Missed Cleavages
	High	ADTGIAVEGATDAAR	1	2	1	P05030		0	4.45182e+06	0	0.01093	1.91771	2	1417.69	-3.72456	23.3782	0
	High	TLANTAVVIR	1	1	1	P05030		0	0	0	0.01204	1.907	2	1057.63	-3.06816	28.4776	0
	High	QLGLGTNIYNAER	1	2	1	P05030		0	4.12984e+06	0	0.03297	1.76446	2	1448.75	-2.91879	40.0828	0
	High	VTAVVESPEGER	1	2	1	P05030		0	3.91488e+06	0	0.01778	1.36972	2	1272.64	-2.95565	16.6218	0
	High	VVEILQNR	1	2	1	P05030		0	3.75186e+06	0.005	0.2116	1.10283	2	970.564	-4.28712	22.6478	0
P53914	RNA cytidine acetyltransferase OS=Saccharomyces cerevisiae (strain ATCC 204508 / S288c) GN=NAT10 PE=1 SV=1 - [NAT10_YEAST]	5.53612	5.78	1	6	6	6	7.32957e+06	1056	119.273	7.79639
	A2	Sequence	# PSMs	# Proteins	# Protein Groups	Protein Group Accessions	Modifications	ΔCn	Area	q-Value	PEP	XCorr	Charge	MH+ [Da]	ΔM [ppm]	RT [min]	# Missed Cleavages
	High	NNSFVPVYLR	1	1	1	P53914		0	3.10041e+06	0	0.01088	1.9897	2	1208.64	-4.75668	48.0751	0
	High	LFVLLPPIDPK	1	1	1	P53914		0	8.87956e+06	0.001	0.1014	1.82122	2	1251.77	-4.01866	80.1961	0
	High	SVLWAYK	1	1	1	P53914		0	2.05454e+06	0.001	0.04925	1.30103	2	866.474	-3.93652	35.3307	0
	High	FTAVQALSVIESSK	1	1	1	P53914		0	7.29608e+06	0.001	0.0591	1.24818	2	1479.8	-3.1724	66.7742	0
	High	TNLLKDDVK	1	1	1	P53914		0	5.81306e+06	0.002	0.1324	1.72521	2	1045.58	-3.79198	15.1652	1
	High	ELINSLNLDK	1	1	1	P53914		0	2.4454e+06	0.002	0.1249	1.5061	2	1158.63	-5.17036	42.0862	0
P42943	T-complex protein 1 subunit eta OS=Saccharomyces cerevisiae (strain ATCC 204508 / S288c) GN=CCT7 PE=1 SV=1 - [TCPH_YEAST]	5.412	8.91	1	4	4	5	1.24999e+07	550	59.6978	5.5542
	A2	Sequence	# PSMs	# Proteins	# Protein Groups	Protein Group Accessions	Modifications	ΔCn	Area	q-Value	PEP	XCorr	Charge	MH+ [Da]	ΔM [ppm]	RT [min]	# Missed Cleavages
	High	INELAVDITSEK	1	1	1	P42943		0	1.14847e+07	0	0.008598	2.04484	2	1331.7	-4.01932	39.0438	0
	High	LPIGDLATQFFADR	1	1	1	P42943		0	9.16112e+06	0	0.01122	1.75161	2	1563.81	-4.18536	84.0824	0
	High	YNLFQGcPQAK	2	1	1	P42943	C7(Carbamidomethyl)	0	1.26936e+07	0	0.01979	1.61555	2	1325.62	-4.55929	31.5831	0
	High	TFSYAGFEQQPK	1	1	1	P42943		0	1.33215e+07	0	0.02219	1.54914	2	1402.66	-3.52204	35.6137	0
P53261	Pescadillo homolog OS=Saccharomyces cerevisiae (strain ATCC 204508 / S288c) GN=NOP7 PE=1 SV=1 - [PESC_YEAST]	5.21081	15.87	1	7	7	10	1.38256e+07	605	69.8339	5.60498
	A2	Sequence	# PSMs	# Proteins	# Protein Groups	Protein Group Accessions	Modifications	ΔCn	Area	q-Value	PEP	XCorr	Charge	MH+ [Da]	ΔM [ppm]	RT [min]	# Missed Cleavages
	High	ELELEAQGIK	2	1	1	P53261		0	8.38589e+06	0	0.01508	1.72655	2	1129.61	-4.06958	31.9117	0
	High	LDPTEIEEDVKVESLDASTLK	2	1	1	P53261		0	1.26031e+07	0	0.0102	1.66688	3	2331.17	-4.6474	71.3878	1
	High	SALNADEANTDETEKEEEQEK	1	1	1	P53261		0	8.35062e+06	0	0.03703	1.65052	3	2380.02	-2.36249	15.5241	1
	High	IISGLSSYILESR	1	1	1	P53261		0	8.34056e+06	0	0.01225	1.63739	2	1437.79	-3.4628	61.4929	0
	High	GSTAPTTFYYAK	1	1	1	P53261		0	2.04879e+07	0	0.004192	1.53243	2	1306.63	-3.19635	26.6663	0
	High	DSYTLDHIIK	2	1	1	P53261		0	5.25433e+06	0	0.03512	1.21709	2	1204.62	-2.80758	36.2144	0
	High	GDILIQPSK	1	1	1	P53261		0	2.41462e+06	0.001	0.08942	1.84688	2	970.552	-4.85364	22.0866	0
P31539	Heat shock protein 104 OS=Saccharomyces cerevisiae (strain ATCC 204508 / S288c) GN=HSP104 PE=1 SV=2 - [HS104_YEAST]	5.13191	9.58	1	7	8	9	7.99818e+06	908	101.972	5.45264
	A2	Sequence	# PSMs	# Proteins	# Protein Groups	Protein Group Accessions	Modifications	ΔCn	Area	q-Value	PEP	XCorr	Charge	MH+ [Da]	ΔM [ppm]	RT [min]	# Missed Cleavages
	High	ISSIVIFNK	1	1	1	P31539		0	5.36902e+06	0	0.00926	1.84651	2	1020.61	-3.32742	42.7235	0
	High	LNLTQEAK	1	1	1	P31539		0	5.24956e+06	0	0.03158	1.67856	2	916.506	-3.71521	15.033	0
	High	VIGATTNNEYR	1	1	1	P31539		0	1.06318e+07	0	0.01202	1.60684	2	1237.61	-3.21144	14.4224	0
	High	ILDSALVTAAQLAK	2	1	1	P31539		0	7.99374e+06	0	0.002649	1.57358	2	1413.83	-4.14925	63.5642	0
	High	SNPcLIGEPGIGK	1	1	1	P31539	C4(Carbamidomethyl)	0	3.96837e+06	0.001	0.06868	1.37656	2	1341.68	-3.66336	32.9738	0
	High	QPASFLFLGLSGSGK	1	1	1	P31539		0	2.76661e+06	0.001	0.04908	1.07659	2	1508.81	-3.63589	72.4101	0
	High	LDPVIGR	1	2	2	P31539;P33416		0	1.36527e+06	0.002	0.1425	1.20523	2	769.453	-4.67831	19.8731	0
	High	EAQVDIEAIK	1	1	1	P31539		0	4.09652e+06	0.002	0.1361	1.10181	2	1115.59	-4.53599	28.9994	0
P53877	Pre-rRNA-processing protein IPI3 OS=Saccharomyces cerevisiae (strain ATCC 204508 / S288c) GN=IPI3 PE=1 SV=1 - [IPI3_YEAST]	5.09771	7.03	1	4	4	4	5.57743e+06	555	61.7345	5.74463
	A2	Sequence	# PSMs	# Proteins	# Protein Groups	Protein Group Accessions	Modifications	ΔCn	Area	q-Value	PEP	XCorr	Charge	MH+ [Da]	ΔM [ppm]	RT [min]	# Missed Cleavages
	High	GNLLFEGESK	1	1	1	P53877		0	6.91324e+06	0	0.03065	1.65057	2	1093.55	-3.39962	29.4781	0
	High	LFTVSQDATIR	1	1	1	P53877		0	3.47764e+06	0	0.0195	1.47318	2	1250.67	-3.59816	37.6827	0
	High	SIVLDPADR	1	1	1	P53877		0	4.08034e+06	0.001	0.07556	1.77899	2	985.528	-3.38864	26.8859	0
	High	YLFIAQAQK	1	1	1	P53877		0	5.7387e+06	0.001	0.07881	1.66815	2	1081.6	-2.63259	35.1792	0
P0CX37	40S ribosomal protein S6-A OS=Saccharomyces cerevisiae (strain ATCC 204508 / S288c) GN=RPS6A PE=1 SV=1 - [RS6A_YEAST]	4.98084	8.9	1	2	2	2	1.15357e+07	236	26.9799	10.4478
	A2	Sequence	# PSMs	# Proteins	# Protein Groups	Protein Group Accessions	Modifications	ΔCn	Area	q-Value	PEP	XCorr	Charge	MH+ [Da]	ΔM [ppm]	RT [min]	# Missed Cleavages
	High	EAAAEYAQLLAK	1	1	1	P0CX37		0	1.75196e+07	0	0.0001244	2.9045	2	1277.67	-3.83709	43.1698	0
	High	TFEIDDEHR	1	1	1	P0CX37		0	5.55176e+06	0	0.01703	2.07634	2	1161.51	-4.20716	15.9637	0
P40069	Importin subunit beta-4 OS=Saccharomyces cerevisiae (strain ATCC 204508 / S288c) GN=KAP123 PE=1 SV=1 - [IMB4_YEAST]	4.77061	8.45	1	8	8	9	1.06009e+07	1113	122.525	4.62744
	A2	Sequence	# PSMs	# Proteins	# Protein Groups	Protein Group Accessions	Modifications	ΔCn	Area	q-Value	PEP	XCorr	Charge	MH+ [Da]	ΔM [ppm]	RT [min]	# Missed Cleavages
	High	ALYELLSAADQK	1	1	1	P40069		0	1.12286e+07	0	0.0003434	2.412	2	1321.7	-2.75911	53.859	0
	High	VLNEQVDESYGLR	1	1	1	P40069		0	1.22811e+07	0	0.002599	2.35861	2	1521.75	-2.55326	34.7206	0
	High	EVASAALSELALGTK	1	1	1	P40069		0	6.99697e+06	0	0.02508	1.47196	2	1459.8	-3.42213	58.1308	0
	High	TSLLQTAFSEPK	1	1	1	P40069		0	8.29292e+06	0	0.03065	0.979432	2	1321.69	-4.42158	48.3821	0
	High	TILPEIFK	1	1	1	P40069		0	3.56077e+06	0.001	0.09738	1.48652	2	960.572	-4.41311	59.1148	0
	High	VYGENFAPFLK	1	1	1	P40069		0	7.89663e+06	0.001	0.03773	1.3921	2	1284.66	-4.42725	58.9789	0
	High	FTVNTGISYEK	1	1	1	P40069		0	3.28272e+06	0.001	0.06225	1.02212	2	1258.63	-4.87799	33.237	0
	High	ESGYAFIANLAK	2	1	1	P40069		0	2.10346e+06	0.003	0.1587	1.1126	2	1283.66	-3.85823	58.5341	0
P47912	Long-chain-fatty-acid--CoA ligase 4 OS=Saccharomyces cerevisiae (strain ATCC 204508 / S288c) GN=FAA4 PE=1 SV=1 - [LCF4_YEAST]	4.70739	3.31	2	2	2	3	7.10956e+06	694	77.2179	6.55127
	A2	Sequence	# PSMs	# Proteins	# Protein Groups	Protein Group Accessions	Modifications	ΔCn	Area	q-Value	PEP	XCorr	Charge	MH+ [Da]	ΔM [ppm]	RT [min]	# Missed Cleavages
	High	DILAAVKPDVER	2	1	1	P47912		0	6.15019e+06	0	0.001253	2.45184	2	1325.74	-3.54731	40.7689	0
	High	TLNGEYIALEK	1	2	1	P47912		0	8.06892e+06	0.001	0.1103	0.92821	2	1250.66	-3.88339	35.6016	0
Q12532	Ribosome quality control complex subunit 2 OS=Saccharomyces cerevisiae (strain ATCC 204508 / S288c) GN=RQC2 PE=1 SV=1 - [RQC2_YEAST]	4.65468	4.14	1	4	4	4	2.63529e+06	1038	118.996	5.73193
	A2	Sequence	# PSMs	# Proteins	# Protein Groups	Protein Group Accessions	Modifications	ΔCn	Area	q-Value	PEP	XCorr	Charge	MH+ [Da]	ΔM [ppm]	RT [min]	# Missed Cleavages
	High	SPAETDQIYSK	1	1	1	Q12532		0	5.89954e+06	0	0.0001525	2.85749	2	1238.58	-4.39295	14.9453	0
	High	ISALDLLLLAR	1	1	1	Q12532		0	641194	0	0.02089	1.54551	2	1197.75	-3.73909	94.2149	0
	High	VVLEHENK	1	1	1	Q12532		0	1.18882e+06	0.001	0.03965	1.79719	2	967.513	-7.90912	9.44805	0
	High	TLDKFFSTIESSK	1	1	1	Q12532		0	817500	0.002	0.1177	0.739482	2	1502.76	-8.1444	52.5086	1
Q02931	NET1-associated nuclear protein 1 OS=Saccharomyces cerevisiae (strain ATCC 204508 / S288c) GN=NAN1 PE=1 SV=1 - [UTP17_YEAST]	4.64265	3.79	1	3	3	3	5.61391e+06	896	101.174	6.354
	A2	Sequence	# PSMs	# Proteins	# Protein Groups	Protein Group Accessions	Modifications	ΔCn	Area	q-Value	PEP	XCorr	Charge	MH+ [Da]	ΔM [ppm]	RT [min]	# Missed Cleavages
	High	NSNSITSLNHSK	1	1	1	Q02931		0	3.60449e+06	0	0.0006987	2.41784	2	1301.64	-3.65329	11.8109	0
	High	LINDTNLIVATR	1	1	1	Q02931		0	6.79702e+06	0	0.0009301	2.22481	2	1342.76	-3.35085	44.9707	0
	High	TTLNAINLLR	1	1	1	Q02931		0	6.44024e+06	0.001	0.05985	1.22607	2	1128.67	-3.52454	52.706	0
P04147	Polyadenylate-binding protein, cytoplasmic and nuclear OS=Saccharomyces cerevisiae (strain ATCC 204508 / S288c) GN=PAB1 PE=1 SV=4 - [PABP_YEAST]	4.50063	12.48	1	6	6	6	9.92093e+06	577	64.304	5.97314
	A2	Sequence	# PSMs	# Proteins	# Protein Groups	Protein Group Accessions	Modifications	ΔCn	Area	q-Value	PEP	XCorr	Charge	MH+ [Da]	ΔM [ppm]	RT [min]	# Missed Cleavages
	High	SQLAQQIQAR	1	1	1	P04147		0	7357100	0	0.002774	2.55413	2	1142.62	-3.38204	16.0729	0
	High	EASAAYESFKK	1	1	1	P04147		0	2.86815e+06	0	0.03552	1.55199	2	1230.6	-3.46865	13.7418	1
	High	NQQIVAGKPLYVAIAQR	1	1	1	P04147		0	1.52293e+07	0	0.02495	1.42238	3	1869.05	-11.517	44.8011	0
	High	AVEALNDSELNGEK	1	1	1	P04147		0	7.1764e+06	0	0.007165	1.42048	2	1488.72	-1.73694	24.3122	0
	High	AIEQLNYTPIK	1	1	1	P04147		0	4.51354e+06	0.001	0.04526	1.59321	2	1289.71	-3.79589	38.0622	0
	High	NLHPDIDNK	1	1	1	P04147		0	6.00458e+06	0.005	0.2093	1.9465	2	1065.53	-2.85945	12.3027	0
Q02933	Ribonuclease T2-like OS=Saccharomyces cerevisiae (strain ATCC 204508 / S288c) GN=RNY1 PE=1 SV=1 - [RNY1_YEAST]	4.45717	9.68	1	3	3	5	2.87069e+07	434	50.1396	8.04541
	A2	Sequence	# PSMs	# Proteins	# Protein Groups	Protein Group Accessions	Modifications	ΔCn	Area	q-Value	PEP	XCorr	Charge	MH+ [Da]	ΔM [ppm]	RT [min]	# Missed Cleavages
	High	DAGQFDFDPTK	2	1	1	Q02933		0	2.5072e+07	0	0.01186	2.26042	2	1240.54	-4.2135	41.9408	0
	High	SPYGNYYLR	2	1	1	Q02933		0	3.23418e+07	0	0.01158	2.19675	2	1132.54	-3.79846	28.6004	0
	High	NNIVPSVDNSYSLEQIEAALSK	1	1	1	Q02933		0	0	0.004	0.1989	1.03906	3	2391.2	-3.27126	85.5748	0
P47075	Vacuolar transporter chaperone 4 OS=Saccharomyces cerevisiae (strain ATCC 204508 / S288c) GN=VTC4 PE=1 SV=2 - [VTC4_YEAST]	4.24425	6.38	1	5	5	6	1.18544e+07	721	83.1029	6.82959
	A2	Sequence	# PSMs	# Proteins	# Protein Groups	Protein Group Accessions	Modifications	ΔCn	Area	q-Value	PEP	XCorr	Charge	MH+ [Da]	ΔM [ppm]	RT [min]	# Missed Cleavages
	High	EVQEQVQHTVR	1	1	1	P47075		0	3.95661e+06	0	0.0008268	2.43411	2	1352.69	-3.46864	12.1671	0
	High	QLDDKDIcR	1	1	1	P47075	C8(Carbamidomethyl)	0	2.91639e+06	0	0.01709	1.81014	2	1162.55	-4.08106	12.6181	1
	High	ISQLYDIAR	1	1	1	P47075		0	1.7128e+07	0	0.01783	1.51323	2	1078.59	-3.74629	34.2193	0
	High	FPYAVLEVK	2	1	1	P47075		0	6.8582e+06	0.001	0.06548	1.52058	2	1065.6	-2.29423	52.3048	0
	High	LNYTGFQK	1	1	1	P47075		0	1.1577e+07	0.001	0.08829	1.52057	2	970.497	-2.6065	20.3574	0
P02994	Elongation factor 1-alpha OS=Saccharomyces cerevisiae (strain ATCC 204508 / S288c) GN=TEF1 PE=1 SV=1 - [EF1A_YEAST]	4.22659	6.77	1	3	3	5	1.92359e+07	458	50.0012	9.0415
	A2	Sequence	# PSMs	# Proteins	# Protein Groups	Protein Group Accessions	Modifications	ΔCn	Area	q-Value	PEP	XCorr	Charge	MH+ [Da]	ΔM [ppm]	RT [min]	# Missed Cleavages
	High	IGGIGTVPVGR	1	1	1	P02994		0	3.56731e+07	0	0.0009463	2.51566	2	1025.61	-3.9221	30.5584	0
	High	YQVTVIDAPGHR	3	1	1	P02994		0	3.39863e+06	0	0.01172	1.71092	2	1355.7	-4.38158	26.262	0
	High	LPLQDVYK	1	1	1	P02994		0	18635849	0	0.02786	1.14395	2	975.547	-4.42095	32.4095	0
P45818	ATP-dependent RNA helicase ROK1 OS=Saccharomyces cerevisiae (strain ATCC 204508 / S288c) GN=ROK1 PE=1 SV=1 - [ROK1_YEAST]	4.21664	3.55	1	2	2	2	2.56239e+06	564	63.6127	9.14404
	A2	Sequence	# PSMs	# Proteins	# Protein Groups	Protein Group Accessions	Modifications	ΔCn	Area	q-Value	PEP	XCorr	Charge	MH+ [Da]	ΔM [ppm]	RT [min]	# Missed Cleavages
	High	DVLAcGPTGSGK	1	1	1	P45818	C5(Carbamidomethyl)	0	3.90987e+06	0	0.005479	2.34339	2	1161.55	-3.76863	16.7543	0
	High	KQITTVPK	1	1	1	P45818		0	1.21492e+06	0.004	0.185	1.87325	2	914.564	-3.51315	11.4022	1
P38631	1,3-beta-glucan synthase component FKS1 OS=Saccharomyces cerevisiae (strain ATCC 204508 / S288c) GN=FKS1 PE=1 SV=2 - [FKS1_YEAST]	4.20864	1.71	3	3	3	3	4.17181e+06	1876	214.712	7.2251
	A2	Sequence	# PSMs	# Proteins	# Protein Groups	Protein Group Accessions	Modifications	ΔCn	Area	q-Value	PEP	XCorr	Charge	MH+ [Da]	ΔM [ppm]	RT [min]	# Missed Cleavages
	High	EQTFGTLFAR	1	3	1	P38631		0	4.33508e+06	0	0.001592	2.16097	2	1169.59	-2.17723	46.5604	0
	High	VQLSGNPILGDGK	1	2	1	P38631		0	4.73962e+06	0	0.007037	2.04767	2	1297.71	-3.5777	37.325	0
	High	LIELPLEER	1	1	1	P38631		0	3.44072e+06	0.001	0.06665	1.44813	2	1111.63	-3.75296	50.9158	0
P53254	U3 small nucleolar RNA-associated protein 22 OS=Saccharomyces cerevisiae (strain ATCC 204508 / S288c) GN=UTP22 PE=1 SV=1 - [UTP22_YEAST]	4.19902	8.89	1	8	8	8	9.85959e+06	1237	140.397	8.45557
	A2	Sequence	# PSMs	# Proteins	# Protein Groups	Protein Group Accessions	Modifications	ΔCn	Area	q-Value	PEP	XCorr	Charge	MH+ [Da]	ΔM [ppm]	RT [min]	# Missed Cleavages
	High	IVSVPFVDPKPIPQNTNYK	1	1	1	P53254		0	4.57628e+06	0	0.005432	2.46579	3	2156.17	-2.81091	53.0193	0
	High	TLENISHSYQFYSPVVR	1	1	1	P53254		0	8.37729e+06	0	0.01175	1.84305	3	2040.01	-2.82881	51.8656	0
	High	IQEELSANSSTYR	1	1	1	P53254		0	9.51369e+06	0	0.0232	1.04675	2	1497.71	-3.06787	20.2017	0
	High	SScGILSATEFK	1	1	1	P53254	C3(Carbamidomethyl)	0	6.57796e+06	0.001	0.09608	1.00223	2	1299.62	-3.33346	39.4296	0
	High	NELKPELEATFLK	1	1	1	P53254		0	0	0.002	0.1285	0.910482	2	1531.83	-3.10381	49.6103	0
	High	VNLDcNVKPVDDENVILNK	1	1	1	P53254	C5(Carbamidomethyl)	0	9364345	0.003	0.1527	1.04275	3	2198.11	-3.24307	43.3826	0
	High	SILPVGSAFR	1	1	1	P53254		0	1.07007e+07	0.007	0.2304	1.73323	2	1046.59	-4.38292	48.5558	0
	High	ETAELFK	1	1	1	P53254		0	5.04689e+06	0.009	0.2672	1.55082	2	837.431	-4.67889	19.0085	0
P38439	RNA polymerase-associated protein LEO1 OS=Saccharomyces cerevisiae (strain ATCC 204508 / S288c) GN=LEO1 PE=1 SV=1 - [LEO1_YEAST]	4.15759	7.97	1	3	3	3	1.0401e+07	464	53.888	4.44971
	A2	Sequence	# PSMs	# Proteins	# Protein Groups	Protein Group Accessions	Modifications	ΔCn	Area	q-Value	PEP	XCorr	Charge	MH+ [Da]	ΔM [ppm]	RT [min]	# Missed Cleavages
	High	ANVNETASHNEIFYAR	1	1	1	P38439		0	1.7085e+07	0	0.0003012	2.18913	3	1835.86	-4.05639	25.3286	0
	High	QESPDAAFETGFR	1	1	1	P38439		0	921661	0	0.01558	1.32708	2	1454.65	-5.04235	38.29	0
	High	LIDENTVR	1	1	1	P38439		0	13196205	0.001	0.08274	1.96846	2	959.511	-5.03431	15.5599	0
Q06679	U3 small nucleolar RNA-associated protein 4 OS=Saccharomyces cerevisiae (strain ATCC 204508 / S288c) GN=UTP4 PE=1 SV=1 - [UTP4_YEAST]	4.07092	2.71	1	2	2	2	6629424	776	87.7467	6.56592
	A2	Sequence	# PSMs	# Proteins	# Protein Groups	Protein Group Accessions	Modifications	ΔCn	Area	q-Value	PEP	XCorr	Charge	MH+ [Da]	ΔM [ppm]	RT [min]	# Missed Cleavages
	High	TDQIASGDSTGSIK	1	1	1	Q06679		0	7.37174e+06	0	0.0001663	2.3662	2	1379.66	-3.3453	14.831	0
	High	LTPSDLR	1	1	1	Q06679		0	5.88711e+06	0.004	0.182	1.70472	2	801.443	-4.96457	16.3915	0
P47083	U3 small nucleolar RNA-associated protein MPP10 OS=Saccharomyces cerevisiae (strain ATCC 204508 / S288c) GN=MPP10 PE=1 SV=1 - [MPP10_YEAST]	4.07023	3.71	1	2	2	2	6.66279e+06	593	66.9121	4.65283
	A2	Sequence	# PSMs	# Proteins	# Protein Groups	Protein Group Accessions	Modifications	ΔCn	Area	q-Value	PEP	XCorr	Charge	MH+ [Da]	ΔM [ppm]	RT [min]	# Missed Cleavages
	High	IQDSNFDDLQR	1	1	1	P47083		0	9.3825e+06	0	0.01307	2.10474	2	1350.62	-3.00161	25.8971	0
	High	AYIDSVINTcK	1	1	1	P47083	C10(Carbamidomethyl)	0	3.94308e+06	0	0.008135	1.96549	2	1283.63	-2.28455	35.6526	0
P32905	40S ribosomal protein S0-A OS=Saccharomyces cerevisiae (strain ATCC 204508 / S288c) GN=RPS0A PE=1 SV=3 - [RSSA1_YEAST]	4.0323	7.94	2	2	2	2	1.25661e+07	252	28.0072	4.71631
	A2	Sequence	# PSMs	# Proteins	# Protein Groups	Protein Group Accessions	Modifications	ΔCn	Area	q-Value	PEP	XCorr	Charge	MH+ [Da]	ΔM [ppm]	RT [min]	# Missed Cleavages
	High	FTPGSFTNYITR	1	2	1	P32905		0	1.47214e+07	0	0.0001396	2.22279	2	1403.69	-4.05106	53.4863	0
	High	LVIVTDPR	1	2	1	P32905		0	1.04109e+07	0.004	0.174	1.80951	2	912.548	-3.3707	27.408	0
Q04177	U3 small nucleolar RNA-associated protein 5 OS=Saccharomyces cerevisiae (strain ATCC 204508 / S288c) GN=UTP5 PE=1 SV=1 - [UTP5_YEAST]	3.97935	3.58	1	2	2	2	4.15039e+06	643	71.9572	4.94482
	A2	Sequence	# PSMs	# Proteins	# Protein Groups	Protein Group Accessions	Modifications	ΔCn	Area	q-Value	PEP	XCorr	Charge	MH+ [Da]	ΔM [ppm]	RT [min]	# Missed Cleavages
	High	INNcVQLNK	1	1	1	Q04177	C4(Carbamidomethyl)	0	3.65267e+06	0	0.0113	2.23735	2	1102.56	-3.73247	14.0836	0
	High	DLASATNYVEGNAR	1	1	1	Q04177		0	4.64811e+06	0	0.004586	1.74201	2	1480.7	-5.05389	37.8712	0
P0C0X0	40S ribosomal protein S28-B OS=Saccharomyces cerevisiae (strain ATCC 204508 / S288c) GN=RPS28B PE=1 SV=1 - [RS28B_YEAST]	3.90634	13.43	2	1	1	2	2.04728e+07	67	7.56017	10.7847
	A2	Sequence	# PSMs	# Proteins	# Protein Groups	Protein Group Accessions	Modifications	ΔCn	Area	q-Value	PEP	XCorr	Charge	MH+ [Da]	ΔM [ppm]	RT [min]	# Missed Cleavages
	High	VEFLEDTSR	2	2	1	P0C0X0		0	2.04728e+07	0	0.01046	2.07935	2	1095.53	-4.07294	27.4391	0
Q12080	Ribosome biogenesis protein NOP53 OS=Saccharomyces cerevisiae (strain ATCC 204508 / S288c) GN=NOP53 PE=1 SV=1 - [NOP53_YEAST]	3.90424	7.25	1	2	2	3	5.15143e+06	455	52.5239	9.34912
	A2	Sequence	# PSMs	# Proteins	# Protein Groups	Protein Group Accessions	Modifications	ΔCn	Area	q-Value	PEP	XCorr	Charge	MH+ [Da]	ΔM [ppm]	RT [min]	# Missed Cleavages
	High	FSDELSDSLR	2	1	1	Q12080		0	3.91385e+06	0	0.001459	2.08326	2	1168.54	-3.62884	34.1543	0
	High	STTSWSTASVRPSTLDIEPIAVK	1	1	1	Q12080		0	6.38902e+06	0.001	0.08716	0.805899	3	2446.27	-4.36484	60.4781	0
P35194	U3 small nucleolar RNA-associated protein 20 OS=Saccharomyces cerevisiae (strain ATCC 204508 / S288c) GN=UTP20 PE=1 SV=3 - [UTP20_YEAST]	3.86059	3.45	1	8	8	8	6.52319e+06	2493	287.379	7.03467
	A2	Sequence	# PSMs	# Proteins	# Protein Groups	Protein Group Accessions	Modifications	ΔCn	Area	q-Value	PEP	XCorr	Charge	MH+ [Da]	ΔM [ppm]	RT [min]	# Missed Cleavages
	High	LVADLNSYSSSR	1	1	1	P35194		0	7.50612e+06	0	0.001119	1.98603	2	1311.65	-3.61665	27.4535	0
	High	IAVISVLPNFK	1	1	1	P35194		0	751077	0	0.02534	1.87455	2	1200.73	-3.03014	68.3138	0
	High	ANPALLSK	1	1	1	P35194		0	889377	0	0.03	1.42078	2	813.479	-4.45697	14.4606	0
	High	YSTQNTSIISTTIER	1	1	1	P35194		0	5.15801e+06	0.001	0.08009	1.02584	2	1713.86	-3.77918	38.783	0
	High	VLPDLNEPSR	1	1	1	P35194		0	6.90544e+06	0.001	0.04787	0.91474	2	1139.6	-5.18983	26.8016	0
	High	VLWDSSVVR	1	1	1	P35194		0	3.2537e+06	0.004	0.2071	1.16415	2	1060.57	-5.48741	41.4036	0
	High	VITGSWTEVDR	1	1	1	P35194		0	3.76405e+06	0.004	0.1947	1.04219	2	1262.63	-3.94837	33.3839	0
	High	TILDNYENYK	1	1	1	P35194		0	502502	0.004	0.1784	0.780222	2	1272.61	-3.19527	35.8128	0
P33750	Protein SOF1 OS=Saccharomyces cerevisiae (strain ATCC 204508 / S288c) GN=SOF1 PE=1 SV=1 - [DCA13_YEAST]	3.85894	15.34	1	6	6	11	9.63849e+06	489	56.7536	9.40771
	A2	Sequence	# PSMs	# Proteins	# Protein Groups	Protein Group Accessions	Modifications	ΔCn	Area	q-Value	PEP	XCorr	Charge	MH+ [Da]	ΔM [ppm]	RT [min]	# Missed Cleavages
	High	YIISGSDDGNVR	1	1	1	P33750		0	7.09337e+06	0	0.001945	1.93481	2	1295.62	-2.02882	21.0056	0
	High	LATGSADGVIK	1	1	1	P33750		0	1.30658e+07	0	0.002891	1.92414	2	1031.57	-2.76394	17.4638	0
	High	NLNPELHPFER	3	1	1	P33750		0	2.79786e+06	0	0.01244	1.73562	3	1365.69	-3.49926	35.9954	0
	High	TFDGESAFQGIDSHR	3	1	1	P33750		0	8.75626e+06	0	0.001269	1.65861	3	1666.74	-4.48059	35.7386	0
	High	LKPVSDLSWGADNITSLK	2	1	1	P33750		0	5.29802e+06	0.001	0.05114	1.22695	3	1944.04	-3.21576	60.6033	0
	High	DGVYAIAK	1	1	1	P33750		0	5.39189e+06	0.004	0.1829	1.52865	2	836.448	-4.37912	19.2863	0
P08566	Pentafunctional AROM polypeptide OS=Saccharomyces cerevisiae (strain ATCC 204508 / S288c) GN=ARO1 PE=1 SV=1 - [ARO1_YEAST]	3.81605	3.9	1	6	6	6	1.18281e+07	1588	174.645	6.27783
	A2	Sequence	# PSMs	# Proteins	# Protein Groups	Protein Group Accessions	Modifications	ΔCn	Area	q-Value	PEP	XCorr	Charge	MH+ [Da]	ΔM [ppm]	RT [min]	# Missed Cleavages
	High	ALILAALGEGQcK	1	1	1	P08566	C12(Carbamidomethyl)	0	0	0	0.000321	2.18444	2	1343.73	-2.5051	52.6228	0
	High	YIATITGVR	1	1	1	P08566		0	4.47971e+06	0	0.02619	1.63161	2	993.569	-3.98269	27.949	0
	High	AIFDAVTKE	1	1	1	P08566		0	4.04711e+06	0	0.02362	1.44636	2	993.521	-4.23609	34.4128	1
	High	ELYDIALK	1	1	1	P08566		0	2372240	0.001	0.04421	1.59044	2	964.531	-3.91355	43.4523	0
	High	IEYLNNEGSLPIK	1	1	1	P08566		0	2.69576e+07	0.004	0.1736	0.984668	2	1489.79	-1.24307	47.1453	0
	High	NFIGAFWQPK	1	1	1	P08566		0	2.02823e+06	0.004	0.1835	0.74643	2	1207.62	-4.15204	62.8712	0
P27476	Nuclear localization sequence-binding protein OS=Saccharomyces cerevisiae (strain ATCC 204508 / S288c) GN=NSR1 PE=1 SV=1 - [NSR1_YEAST]	3.81464	2.66	1	1	1	2	6.6625e+06	414	44.5088	4.93213
	A2	Sequence	# PSMs	# Proteins	# Protein Groups	Protein Group Accessions	Modifications	ΔCn	Area	q-Value	PEP	XCorr	Charge	MH+ [Da]	ΔM [ppm]	RT [min]	# Missed Cleavages
	High	IPTHPETEQPK	2	1	1	P27476		0	6.6625e+06	0	0.01006	2.15026	3	1276.65	-3.73607	11.9198	0
P53632	Poly(A) RNA polymerase protein 2 OS=Saccharomyces cerevisiae (strain ATCC 204508 / S288c) GN=PAP2 PE=1 SV=1 - [PAP2_YEAST]	3.81337	5.82	1	3	3	4	3.66693e+06	584	65.9906	5.50342
	A2	Sequence	# PSMs	# Proteins	# Protein Groups	Protein Group Accessions	Modifications	ΔCn	Area	q-Value	PEP	XCorr	Charge	MH+ [Da]	ΔM [ppm]	RT [min]	# Missed Cleavages
	High	AFAGAFDLLTNR	2	1	1	P53632		0	6.01536e+06	0	0.001897	1.97561	2	1295.67	-5.15654	65.9955	0
	High	NNLYSLASHLK	1	1	1	P53632		0	823750	0.001	0.07304	1.51942	2	1259.67	-4.39999	40.1301	0
	High	NLATEVEVVAK	1	1	1	P53632		0	4.16167e+06	0.001	0.08818	1.49983	2	1172.65	-3.78513	39.392	0
P25694	Cell division control protein 48 OS=Saccharomyces cerevisiae (strain ATCC 204508 / S288c) GN=CDC48 PE=1 SV=3 - [CDC48_YEAST]	3.79086	8.62	1	6	6	6	6.47993e+06	835	91.9387	4.94482
	A2	Sequence	# PSMs	# Proteins	# Protein Groups	Protein Group Accessions	Modifications	ΔCn	Area	q-Value	PEP	XCorr	Charge	MH+ [Da]	ΔM [ppm]	RT [min]	# Missed Cleavages
	High	LSILNAQLR	1	1	1	P25694		0	6.16691e+06	0	0.01695	2.07015	2	1027.62	-4.86959	44.622	0
	High	EVDIGIPDATGR	1	1	1	P25694		0	5.6943e+06	0.001	0.06046	1.72071	2	1242.63	-3.56659	40.8171	0
	High	GVLFYGPPGTGK	1	1	1	P25694		0	7.57858e+06	0.001	0.09326	1.34493	2	1192.63	-2.54652	41.7895	0
	High	AAAPTVVFLDELDSIAK	1	1	1	P25694		0	1.02687e+06	0.001	0.07293	1.01476	2	1759.94	-2.32404	92.5304	0
	High	LDQLIYVPLPDENAR	1	1	1	P25694		0	4374769	0.005	0.2125	1.0378	2	1755.92	-3.74914	71.1193	0
	High	FGLSPSK	1	1	1	P25694		0	4.39885e+06	0.007	0.2315	1.30884	2	735.4	-4.63315	16.1333	0
P0CX54	60S ribosomal protein L12-B OS=Saccharomyces cerevisiae (strain ATCC 204508 / S288c) GN=RPL12B PE=1 SV=1 - [RL12B_YEAST]	3.76737	14.55	1	2	2	3	6.79087e+06	165	17.8117	9.40771
	A2	Sequence	# PSMs	# Proteins	# Protein Groups	Protein Group Accessions	Modifications	ΔCn	Area	q-Value	PEP	XCorr	Charge	MH+ [Da]	ΔM [ppm]	RT [min]	# Missed Cleavages
	High	IGPLGLSPK	2	1	1	P0CX54		0	6.79087e+06	0	0.009047	2.10347	2	881.542	-3.96069	33.2491	0
	High	AVGGEVGASAALAPK	1	1	1	P0CX54		0	0	0	0.005184	1.66391	2	1297.71	-3.40498	25.8415	0
P39517	ATP-dependent RNA helicase DHH1 OS=Saccharomyces cerevisiae (strain ATCC 204508 / S288c) GN=DHH1 PE=1 SV=1 - [DHH1_YEAST]	3.76114	5.73	1	3	3	3	4.8636e+06	506	57.5076	7.97217
	A2	Sequence	# PSMs	# Proteins	# Protein Groups	Protein Group Accessions	Modifications	ΔCn	Area	q-Value	PEP	XCorr	Charge	MH+ [Da]	ΔM [ppm]	RT [min]	# Missed Cleavages
	High	TAETYLHR	1	1	1	P39517		0	5.36655e+06	0	0.02688	1.95289	2	990.497	-3.31594	12.406	0
	High	ELALQTSQVVR	1	1	1	P39517		0	5.70783e+06	0	0.0105	1.80825	2	1243.7	-3.17642	31.6597	0
	High	TLVcSDLLTR	1	1	1	P39517	C4(Carbamidomethyl)	0	3.51642e+06	0.004	0.2029	1.29558	2	1177.62	-2.9245	40.3916	0
P00830	ATP synthase subunit beta, mitochondrial OS=Saccharomyces cerevisiae (strain ATCC 204508 / S288c) GN=ATP2 PE=1 SV=2 - [ATPB_YEAST]	3.71989	2.74	1	1	1	2	3.51443e+06	511	54.7599	5.70654
	A2	Sequence	# PSMs	# Proteins	# Protein Groups	Protein Group Accessions	Modifications	ΔCn	Area	q-Value	PEP	XCorr	Charge	MH+ [Da]	ΔM [ppm]	RT [min]	# Missed Cleavages
	High	FTQAGSEVSALLGR	2	1	1	P00830		0	3.51443e+06	0	0.002282	1.94237	2	1435.75	-3.8869	52.3715	0
P33442	40S ribosomal protein S1-A OS=Saccharomyces cerevisiae (strain ATCC 204508 / S288c) GN=RPS1A PE=1 SV=2 - [RS3A1_YEAST]	3.68493	11.76	1	1	3	3	5.48082e+06	255	28.7256	9.99365
	A2	Sequence	# PSMs	# Proteins	# Protein Groups	Protein Group Accessions	Modifications	ΔCn	Area	q-Value	PEP	XCorr	Charge	MH+ [Da]	ΔM [ppm]	RT [min]	# Missed Cleavages
	High	LRVDEVQGK	1	2	2	P33442;P23248		0	6.34917e+06	0	0.03104	1.94051	2	1043.58	-4.95417	13.6933	1
	High	TSDDYVLR	1	2	2	P33442;P23248		0	4.54471e+06	0	0.02029	1.74442	2	968.465	-3.09941	17.6199	0
	High	EVQGSTLAQLTSK	1	1	1	P33442		0	5.54857e+06	0.001	0.07419	0.813344	2	1361.72	-5.58946	29.5251	0
P41811	Coatomer subunit beta' OS=Saccharomyces cerevisiae (strain ATCC 204508 / S288c) GN=SEC27 PE=1 SV=1 - [COPB2_YEAST]	3.67998	5.62	1	4	4	5	9.33549e+06	889	99.3833	4.7417
	A2	Sequence	# PSMs	# Proteins	# Protein Groups	Protein Group Accessions	Modifications	ΔCn	Area	q-Value	PEP	XCorr	Charge	MH+ [Da]	ΔM [ppm]	RT [min]	# Missed Cleavages
	High	NAAASDIFTAVIR	1	1	1	P41811		0	6.55639e+06	0	0.004069	1.88825	2	1348.72	-4.82652	60.759	0
	High	ALGDASLQR	1	1	1	P41811		0	1.00309e+07	0.001	0.09928	1.79173	2	930.496	-4.41472	15.4995	0
	High	GNEEVEQDEPLSLQTK	1	1	1	P41811		0	1.14192e+07	0.001	0.06045	0.933644	2	1815.86	-2.14895	32.1981	0
	High	VVDFEAHPDYIR	2	1	1	P41811		0	0	0.003	0.1697	1.08567	3	1460.71	-3.46039	35.6348	0
P38691	Serine/threonine-protein kinase KSP1 OS=Saccharomyces cerevisiae (strain ATCC 204508 / S288c) GN=KSP1 PE=1 SV=1 - [KSP1_YEAST]	3.65735	10.59	1	8	8	9	1.55479e+07	1029	117.009	6.58057
	A2	Sequence	# PSMs	# Proteins	# Protein Groups	Protein Group Accessions	Modifications	ΔCn	Area	q-Value	PEP	XCorr	Charge	MH+ [Da]	ΔM [ppm]	RT [min]	# Missed Cleavages
	High	SFcYFAANR	1	1	1	P38691	C3(Carbamidomethyl)	0	7.26475e+06	0	0.02272	1.92233	2	1135.5	-3.24831	31.4145	0
	High	TDNQFSKPVNIEDR	2	1	1	P38691		0	8.21517e+06	0	0.0005189	1.77507	3	1662.8	-4.44122	21.6364	0
	High	ARDEFNTR	1	1	1	P38691		0	2.18561e+06	0.001	0.1014	1.73502	2	1008.48	-3.58658	11.3958	1
	High	DFFTPPSVQHR	1	1	1	P38691		0	8.79461e+06	0.001	0.08231	1.42428	2	1330.65	-3.80265	37.0767	0
	High	YSLTIDPANR	1	1	1	P38691		0	2.02586e+07	0.001	0.102	1.38744	2	1149.59	-4.14993	33.6192	0
	High	FFNQGYNTTLSTHER	1	1	1	P38691		0	0	0.001	0.108	1.27927	3	1814.86	9.44745	32.2297	0
	High	SPASSEAHLNLSSGPIDPILTGNIGNR	1	1	1	P38691		0	3.41573e+06	0.002	0.1177	1.02958	3	2717.37	-4.6311	63.5313	0
	High	SDVSQNQNVASGFFK	1	1	1	P38691		0	1.75905e+07	0.003	0.1547	0.91251	2	1627.77	-1.63481	39.1891	0
P53622	Coatomer subunit alpha OS=Saccharomyces cerevisiae (strain ATCC 204508 / S288c) GN=COP1 PE=1 SV=2 - [COPA_YEAST]	3.64057	5.16	1	6	6	7	5.19019e+06	1201	135.523	5.98584
	A2	Sequence	# PSMs	# Proteins	# Protein Groups	Protein Group Accessions	Modifications	ΔCn	Area	q-Value	PEP	XCorr	Charge	MH+ [Da]	ΔM [ppm]	RT [min]	# Missed Cleavages
	High	FEDHEGPVR	2	1	1	P53622		0	2.25506e+06	0	0.032	1.60925	2	1085.5	-5.5814	12.2532	0
	High	IGAPASGLR	1	1	1	P53622		0	6.85402e+06	0.001	0.1024	2.03132	2	841.486	-4.23069	15.4198	0
	High	YFTNIYEGcR	1	1	1	P53622	C9(Carbamidomethyl)	0	4.02063e+06	0.001	0.03909	1.52181	2	1322.58	-2.03332	34.0761	0
	High	GIGQPWDAFR	1	1	1	P53622		0	4.69593e+06	0.001	0.05439	1.33812	2	1146.56	-3.71925	52.0347	0
	High	VWSLDTNK	1	1	1	P53622		0	2.6687e+06	0.003	0.1624	1.02292	2	962.49	-4.39953	23.382	0
	High	TIVAAGPGSVLVIHPR	1	1	1	P53622		0	557232	0.004	0.1963	0.836345	3	1586.93	-3.26479	50.7051	0
P0CX40	40S ribosomal protein S8-B OS=Saccharomyces cerevisiae (strain ATCC 204508 / S288c) GN=RPS8B PE=1 SV=1 - [RS8B_YEAST]	3.57747	6.5	1	1	1	2	7.81739e+06	200	22.476	10.6675
	A2	Sequence	# PSMs	# Proteins	# Protein Groups	Protein Group Accessions	Modifications	ΔCn	Area	q-Value	PEP	XCorr	Charge	MH+ [Da]	ΔM [ppm]	RT [min]	# Missed Cleavages
	High	IESSVESQFSAGR	2	1	1	P0CX40		0	7.81739e+06	0	0.002504	1.88032	2	1396.67	-3.33959	24.4525	0
P39936	Eukaryotic initiation factor 4F subunit p130 OS=Saccharomyces cerevisiae (strain ATCC 204508 / S288c) GN=TIF4632 PE=1 SV=1 - [IF4F2_YEAST]	3.53982	2.3	1	2	2	3	2.10927e+06	914	103.835	7.63525
	A2	Sequence	# PSMs	# Proteins	# Protein Groups	Protein Group Accessions	Modifications	ΔCn	Area	q-Value	PEP	XCorr	Charge	MH+ [Da]	ΔM [ppm]	RT [min]	# Missed Cleavages
	High	TPQHVTGSVTK	2	1	1	P39936		0	1.47383e+06	0	0.007662	1.80552	2	1154.61	-4.29019	9.44421	0
	High	KVEEVSQAPR	1	1	1	P39936		0	2.74472e+06	0	0.0005545	1.73429	2	1142.61	-4.56642	11.4207	1
P39935	Eukaryotic initiation factor 4F subunit p150 OS=Saccharomyces cerevisiae (strain ATCC 204508 / S288c) GN=TIF4631 PE=1 SV=2 - [IF4F1_YEAST]	3.50951	2.42	1	2	2	3	2.75138e+06	952	107.036	6.03662
	A2	Sequence	# PSMs	# Proteins	# Protein Groups	Protein Group Accessions	Modifications	ΔCn	Area	q-Value	PEP	XCorr	Charge	MH+ [Da]	ΔM [ppm]	RT [min]	# Missed Cleavages
	High	ADAEWVQSTASK	1	1	1	P39935		0	3.17277e+06	0	0.002446	1.87693	2	1292.61	-3.14688	18.6612	0
	High	TIQQIHEEEER	2	1	1	P39935		0	2.32999e+06	0	0.006281	1.63257	2	1411.68	-3.84114	12.5005	0
P05317	60S acidic ribosomal protein P0 OS=Saccharomyces cerevisiae (strain ATCC 204508 / S288c) GN=RPP0 PE=1 SV=2 - [RLA0_YEAST]	3.49145	10.58	1	3	3	6	1.25174e+07	312	33.6963	4.83057
	A2	Sequence	# PSMs	# Proteins	# Protein Groups	Protein Group Accessions	Modifications	ΔCn	Area	q-Value	PEP	XCorr	Charge	MH+ [Da]	ΔM [ppm]	RT [min]	# Missed Cleavages
	High	GFLSDLPDFEK	2	1	1	P05317		0	0	0	0.01667	1.77795	2	1267.62	-3.10548	68.1386	0
	High	GTIEIVSDVK	2	1	1	P05317		0	9.58302e+06	0	0.03558	1.7135	2	1060.58	-3.77249	30.8488	0
	High	TSFFQALGVPTK	2	1	1	P05317		0	1.54519e+07	0	0.01484	1.57191	2	1295.69	-3.92667	62.3354	0
P0CX35	40S ribosomal protein S4-A OS=Saccharomyces cerevisiae (strain ATCC 204508 / S288c) GN=RPS4A PE=1 SV=1 - [RS4A_YEAST]	3.49115	16.09	1	4	4	5	3.31593e+06	261	29.392	10.0815
	A2	Sequence	# PSMs	# Proteins	# Protein Groups	Protein Group Accessions	Modifications	ΔCn	Area	q-Value	PEP	XCorr	Charge	MH+ [Da]	ΔM [ppm]	RT [min]	# Missed Cleavages
	High	LNNVFVIGEQGKPYISLPK	2	1	1	P0CX35		0	2.89053e+06	0	0.02396	1.94463	3	2116.17	-4.28869	65.474	0
	High	DSLDNTFVTR	1	1	1	P0CX35		0	2.79818e+06	0	0.01713	1.77136	2	1167.56	-2.36767	31.8009	0
	High	IGTIVHK	1	1	1	P0CX35		0	4.25906e+06	0.001	0.05236	1.7198	2	767.473	-5.36449	11.8057	0
	High	ITDFIK	1	1	1	P0CX35		0	0	0.005	0.2091	1.08252	2	736.421	-3.81728	21.9678	0
P38249	Eukaryotic translation initiation factor 3 subunit A OS=Saccharomyces cerevisiae (strain ATCC 204508 / S288c) GN=RPG1 PE=1 SV=1 - [EIF3A_YEAST]	3.48337	7.26	1	6	6	6	3.70567e+06	964	110.276	6.30322
	A2	Sequence	# PSMs	# Proteins	# Protein Groups	Protein Group Accessions	Modifications	ΔCn	Area	q-Value	PEP	XCorr	Charge	MH+ [Da]	ΔM [ppm]	RT [min]	# Missed Cleavages
	High	QHLDAANYQQSK	1	1	1	P38249		0	1.22738e+06	0	0.03707	1.87805	2	1402.67	-3.08536	11.9897	0
	High	ADELISVGEK	1	1	1	P38249		0	1.34509e+06	0	0.03481	1.60532	2	1060.55	-4.92076	24.9975	0
	High	DPFDIFASTASK	1	1	1	P38249		0	0	0	0.03624	1.49034	2	1298.62	-3.74531	66.7664	0
	High	FTTVSQSELYK	1	1	1	P38249		0	4.78912e+06	0.001	0.08747	1.25073	2	1302.66	-0.750382	28.2592	0
	High	SGNNLVDLSDADTLQR	1	1	1	P38249		0	4.63637e+06	0.001	0.09722	0.866793	2	1717.83	-4.52381	47.252	0
	High	FQQVDVSVK	1	1	1	P38249		0	1.69154e+06	0.008	0.2496	1.03532	2	1049.56	-3.22002	22.707	0
P38883	Pre-rRNA-processing protein RIX1 OS=Saccharomyces cerevisiae (strain ATCC 204508 / S288c) GN=RIX1 PE=1 SV=2 - [RIX1_YEAST]	3.48217	6.16	1	4	4	6	6.41947e+06	763	86.6846	5.61768
	A2	Sequence	# PSMs	# Proteins	# Protein Groups	Protein Group Accessions	Modifications	ΔCn	Area	q-Value	PEP	XCorr	Charge	MH+ [Da]	ΔM [ppm]	RT [min]	# Missed Cleavages
	High	SPVYINEQLLK	2	1	1	P38883		0	4.10764e+06	0.001	0.06327	1.77557	2	1303.72	-6.86414	45.0724	0
	High	SLPVIDESNNKEEFLPSLK	1	1	1	P38883		0	7.16142e+06	0.001	0.08218	1.46047	3	2159.12	-3.33534	60.6217	1
	High	SELSFLVTK	2	1	1	P38883		0	2.00372e+06	0.002	0.1448	1.54792	2	1023.57	-4.23487	46.0865	0
	High	SVEEVIER	1	1	1	P38883		0	7.98934e+06	0.002	0.1248	1.41249	2	960.495	-4.46892	18.9926	0
P32644	Putative ATP-dependent RNA helicase ECM32 OS=Saccharomyces cerevisiae (strain ATCC 204508 / S288c) GN=ECM32 PE=1 SV=1 - [ECM32_YEAST]	3.46355	5.8	1	7	7	9	8.32417e+06	1121	126.892	9.39307
	A2	Sequence	# PSMs	# Proteins	# Protein Groups	Protein Group Accessions	Modifications	ΔCn	Area	q-Value	PEP	XCorr	Charge	MH+ [Da]	ΔM [ppm]	RT [min]	# Missed Cleavages
	High	KNTNSHVTTNSGGK	2	1	1	P32644		0	818788	0	0.024	1.93477	3	1444.71	-5.20297	8.84573	1
	High	LIYEEGEPLTR	1	1	1	P32644		0	1.28356e+07	0	0.01049	1.75631	2	1319.68	-3.02188	34.7259	0
	High	NFVFVGDEK	1	1	1	P32644		0	8.74111e+06	0	0.02901	1.57706	2	1054.52	-3.94337	34.3507	0
	High	LNVALTR	1	1	1	P32644		0	3.39581e+06	0.001	0.07471	1.70724	2	786.479	-4.95197	20.1991	0
	High	DLLSDILTK	2	1	1	P32644		0	3.08209e+06	0.001	0.06392	1.31315	2	1017.58	-4.21055	77.0643	0
	High	IAYEVKK	1	1	1	P32644		0	824251	0.001	0.06939	1.23936	2	850.499	-5.20091	11.6853	1
	High	FSSDKLNR	1	1	1	P32644		0	1.34725e+06	0.001	0.07943	1.16339	2	966.496	-4.8083	11.7887	1
Q03940	RuvB-like protein 1 OS=Saccharomyces cerevisiae (strain ATCC 204508 / S288c) GN=RVB1 PE=1 SV=1 - [RUVB1_YEAST]	3.43594	11.45	1	4	4	4	9.28907e+06	463	50.4219	5.87158
	A2	Sequence	# PSMs	# Proteins	# Protein Groups	Protein Group Accessions	Modifications	ΔCn	Area	q-Value	PEP	XCorr	Charge	MH+ [Da]	ΔM [ppm]	RT [min]	# Missed Cleavages
	High	AILLAGGPSTGK	1	1	1	Q03940		0	1.78439e+07	0	0.009466	1.75257	2	1084.63	-4.2724	26.8214	0
	High	TALALAISQELGPK	1	1	1	Q03940		0	2.13437e+06	0	0.01753	1.68337	2	1411.81	-4.051	61.7013	0
	High	EIVVNDVNEAK	1	1	1	Q03940		0	6.32502e+06	0.001	0.04284	0.752968	2	1229.63	-4.18306	19.9096	0
	High	ALESNIAPVVVLASNR	1	1	1	Q03940		0	3.69828e+06	0.002	0.1339	0.616727	2	1652.93	-1.729	60.8335	0
Q04500	U3 small nucleolar RNA-associated protein 14 OS=Saccharomyces cerevisiae (strain ATCC 204508 / S288c) GN=UTP14 PE=1 SV=1 - [UTP14_YEAST]	3.43193	5.01	1	4	4	4	3.5668e+06	899	102.961	5.05908
	A2	Sequence	# PSMs	# Proteins	# Protein Groups	Protein Group Accessions	Modifications	ΔCn	Area	q-Value	PEP	XCorr	Charge	MH+ [Da]	ΔM [ppm]	RT [min]	# Missed Cleavages
	High	VLDALQLAER	1	1	1	Q04500		0	2.87753e+06	0	0.02196	1.70075	2	1127.64	-3.09139	46.6036	0
	High	KAAYEISR	1	1	1	Q04500		0	1.39999e+06	0.003	0.1547	1.73118	2	937.505	-5.74179	12.0222	1
	High	SNDDEDLLLTADDSTR	1	1	1	Q04500		0	2.74304e+06	0.007	0.2391	0.82888	2	1779.78	-3.48662	45.4046	0
	High	SSTYEVPLPQR	1	1	1	Q04500		0	5.07981e+06	0.008	0.2438	0.96701	2	1276.65	-4.29141	31.9548	0
P20448	ATP-dependent RNA helicase HCA4 OS=Saccharomyces cerevisiae (strain ATCC 204508 / S288c) GN=HCA4 PE=1 SV=2 - [DBP4_YEAST]	3.42941	4.42	1	3	3	4	3.75164e+06	770	87.1384	7.41553
	A2	Sequence	# PSMs	# Proteins	# Protein Groups	Protein Group Accessions	Modifications	ΔCn	Area	q-Value	PEP	XCorr	Charge	MH+ [Da]	ΔM [ppm]	RT [min]	# Missed Cleavages
	High	TLAFLVPVIEK	2	1	1	P20448		0	2.42846e+06	0	0.02519	1.74404	2	1229.75	-4.00107	73.9909	0
	High	TLDAIVSTLSPSR	1	1	1	P20448		0	1.61894e+06	0	0.02685	1.68537	2	1359.74	-4.69106	56.1607	0
	High	DLPISDPTLK	1	1	1	P20448		0	7.20751e+06	0.001	0.08201	1.24539	2	1098.6	-4.10916	43.1079	0
P12612	T-complex protein 1 subunit alpha OS=Saccharomyces cerevisiae (strain ATCC 204508 / S288c) GN=TCP1 PE=1 SV=2 - [TCPA_YEAST]	3.36695	6.44	1	4	4	4	9.87728e+06	559	60.4428	6.49365
	A2	Sequence	# PSMs	# Proteins	# Protein Groups	Protein Group Accessions	Modifications	ΔCn	Area	q-Value	PEP	XCorr	Charge	MH+ [Da]	ΔM [ppm]	RT [min]	# Missed Cleavages
	High	SSLGPVGLDK	1	1	1	P12612		0	1.05096e+07	0	0.02359	1.7476	2	972.532	-3.92495	25.1855	0
	High	NYGLDLIR	1	1	1	P12612		0	8.3008e+06	0.001	0.04705	1.61934	2	963.522	-3.77567	45.5802	0
	High	SDTLFLGGEK	1	1	1	P12612		0	1.08214e+07	0.001	0.1026	1.48234	2	1066.54	-3.22329	31.8944	0
	High	GEIKYPVK	1	1	1	P12612		0	4.97395e+06	0.004	0.2063	1.07537	2	933.536	-4.94582	13.7216	1
Q05946	U3 small nucleolar RNA-associated protein 13 OS=Saccharomyces cerevisiae (strain ATCC 204508 / S288c) GN=UTP13 PE=1 SV=1 - [UTP13_YEAST]	3.35331	3.79	1	3	3	4	3.60826e+06	817	90.9745	5.42725
	A2	Sequence	# PSMs	# Proteins	# Protein Groups	Protein Group Accessions	Modifications	ΔCn	Area	q-Value	PEP	XCorr	Charge	MH+ [Da]	ΔM [ppm]	RT [min]	# Missed Cleavages
	High	LALATNSPSLR	2	1	1	Q05946		0	8380388	0	0.008889	1.67878	2	1142.65	-2.21865	30.0365	0
	High	DNTAIVWR	1	1	1	Q05946		0	2.30313e+06	0	0.02788	1.14584	2	974.5	-5.41984	30.8825	0
	High	QLIScGADGLIK	1	1	1	Q05946	C5(Carbamidomethyl)	0	141247	0.001	0.1028	0.8857	2	1274.67	-3.88682	40.548	0
Q01477	Ubiquitin carboxyl-terminal hydrolase 3 OS=Saccharomyces cerevisiae (strain ATCC 204508 / S288c) GN=UBP3 PE=1 SV=1 - [UBP3_YEAST]	3.31638	3.51	1	3	3	5	8.00372e+06	912	101.854	7.84033
	A2	Sequence	# PSMs	# Proteins	# Protein Groups	Protein Group Accessions	Modifications	ΔCn	Area	q-Value	PEP	XCorr	Charge	MH+ [Da]	ΔM [ppm]	RT [min]	# Missed Cleavages
	High	FSEYELLPFK	1	1	1	Q01477		0	4.61323e+06	0	0.01982	1.60458	2	1272.65	-3.59827	67.8363	0
	High	GIEPLGSIALR	2	1	1	Q01477		0	1.00079e+07	0	0.01083	1.55504	2	1125.66	-2.43554	51.8003	0
	High	TVEIVPSPISK	2	1	1	Q01477		0	9.39001e+06	0.001	0.07507	1.71179	2	1169.67	-4.49734	38.3969	0
Q04781	E3 ubiquitin-protein ligase listerin OS=Saccharomyces cerevisiae (strain ATCC 204508 / S288c) GN=RKR1 PE=1 SV=1 - [LTN1_YEAST]	3.31421	3.01	1	4	4	5	5.15881e+06	1562	180.072	5.50342
	A2	Sequence	# PSMs	# Proteins	# Protein Groups	Protein Group Accessions	Modifications	ΔCn	Area	q-Value	PEP	XCorr	Charge	MH+ [Da]	ΔM [ppm]	RT [min]	# Missed Cleavages
	High	NNQVSTLFYQK	1	1	1	Q04781		0	5.71826e+06	0	0.02985	1.69786	2	1341.68	-3.48436	33.3812	0
	High	NGQNTNAYETVLR	1	1	1	Q04781		0	5.99051e+06	0	0.007785	1.35816	2	1479.72	-2.48553	25.6728	0
	High	LIDVLYTR	2	1	1	Q04781		0	3.76766e+06	0.001	0.1054	1.61635	2	992.573	-4.52929	43.0708	0
	High	VTDEVPKEYLEYENK	1	1	1	Q04781		0	602092	0.002	0.1222	1.15757	3	1855.89	-1.398	34.6016	1
P39079	T-complex protein 1 subunit zeta OS=Saccharomyces cerevisiae (strain ATCC 204508 / S288c) GN=CCT6 PE=1 SV=1 - [TCPZ_YEAST]	3.02148	3.3	1	2	2	2	6.09373e+06	546	59.8863	5.85889
	A2	Sequence	# PSMs	# Proteins	# Protein Groups	Protein Group Accessions	Modifications	ΔCn	Area	q-Value	PEP	XCorr	Charge	MH+ [Da]	ΔM [ppm]	RT [min]	# Missed Cleavages
	High	GSTHYALAQTK	1	1	1	P39079		0	7.55738e+06	0	0.0008262	3.02148	2	1176.6	-4.18028	11.9009	0
	High	ScTILIK	1	1	1	P39079	C2(Carbamidomethyl)	0	4.63009e+06	0.004	0.1975	1.39141	2	834.472	-4.52991	19.4817	0
P32497	Eukaryotic translation initiation factor 3 subunit C OS=Saccharomyces cerevisiae (strain ATCC 204508 / S288c) GN=NIP1 PE=1 SV=2 - [EIF3C_YEAST]	2.90405	1.72	1	1	1	1	4.60977e+06	812	93.147	4.99561
	A2	Sequence	# PSMs	# Proteins	# Protein Groups	Protein Group Accessions	Modifications	ΔCn	Area	q-Value	PEP	XCorr	Charge	MH+ [Da]	ΔM [ppm]	RT [min]	# Missed Cleavages
	High	ISLNSSNNASADER	1	1	1	P32497		0	4.60977e+06	0	8.795e-05	2.90405	2	1477.68	-2.40214	14.9898	0
P32589	Heat shock protein homolog SSE1 OS=Saccharomyces cerevisiae (strain ATCC 204508 / S288c) GN=SSE1 PE=1 SV=4 - [HSP7F_YEAST]	2.57771	3.46	2	2	2	2	3.01973e+06	693	77.3185	5.22412
	A2	Sequence	# PSMs	# Proteins	# Protein Groups	Protein Group Accessions	Modifications	ΔCn	Area	q-Value	PEP	XCorr	Charge	MH+ [Da]	ΔM [ppm]	RT [min]	# Missed Cleavages
	High	GIDIVVNEVSNR	1	1	1	P32589		0	2.51036e+06	0	0.00385	2.57771	2	1314.7	-3.56774	44.0738	0
	High	YEELASLGNIIR	1	2	1	P32589		0	3.5291e+06	0.001	0.0972	1.46285	2	1377.73	-3.95736	61.0323	0
P40024	ABC transporter ATP-binding protein ARB1 OS=Saccharomyces cerevisiae (strain ATCC 204508 / S288c) GN=ARB1 PE=1 SV=1 - [ARB1_YEAST]	2.51454	4.43	1	2	2	2	5.34567e+06	610	68.3346	6.50732
	A2	Sequence	# PSMs	# Proteins	# Protein Groups	Protein Group Accessions	Modifications	ΔCn	Area	q-Value	PEP	XCorr	Charge	MH+ [Da]	ΔM [ppm]	RT [min]	# Missed Cleavages
	High	EAAAEESEVDAAAR	1	1	1	P40024		0	3.35267e+06	0	0.004316	2.51454	2	1418.64	-3.11845	15.4042	0
	High	VVTGVLSSLETSR	1	1	1	P40024		0	7.33867e+06	0.001	0.06131	1.28275	2	1347.74	-4.55168	45.4491	0
P33297	26S protease regulatory subunit 6A OS=Saccharomyces cerevisiae (strain ATCC 204508 / S288c) GN=RPT5 PE=1 SV=3 - [PRS6A_YEAST]	2.50093	8.53	1	3	3	3	7.25508e+06	434	48.2259	5.05908
	A2	Sequence	# PSMs	# Proteins	# Protein Groups	Protein Group Accessions	Modifications	ΔCn	Area	q-Value	PEP	XCorr	Charge	MH+ [Da]	ΔM [ppm]	RT [min]	# Missed Cleavages
	High	STDEFNGAQLK	1	1	1	P33297		0	7.69553e+06	0	0.00357	2.50093	2	1209.57	-3.95966	19.378	0
	High	VDVLDPALLR	1	1	1	P33297		0	6.81463e+06	0.003	0.1607	1.07194	2	1110.65	-3.53537	59.1728	0
	High	DSYLILDTLPSEFDSR	1	1	1	P33297		0	0	0.009	0.2572	0.782451	2	1870.9	-3.55719	87.5278	0
P26784	60S ribosomal protein L16-A OS=Saccharomyces cerevisiae (strain ATCC 204508 / S288c) GN=RPL16A PE=1 SV=3 - [RL16A_YEAST]	2.49568	7.54	1	1	1	1	2.31276e+06	199	22.1874	10.4771
	A2	Sequence	# PSMs	# Proteins	# Protein Groups	Protein Group Accessions	Modifications	ΔCn	Area	q-Value	PEP	XCorr	Charge	MH+ [Da]	ΔM [ppm]	RT [min]	# Missed Cleavages
	High	VASANATAAESDVAK	1	1	1	P26784		0	2.31276e+06	0	0.003868	2.49568	2	1404.69	-3.39665	14.475	0
P0CX55	40S ribosomal protein S18-A OS=Saccharomyces cerevisiae (strain ATCC 204508 / S288c) GN=RPS18A PE=1 SV=1 - [RS18A_YEAST]	2.48023	15.07	1	2	2	2	7.35871e+06	146	17.0271	10.272
	A2	Sequence	# PSMs	# Proteins	# Protein Groups	Protein Group Accessions	Modifications	ΔCn	Area	q-Value	PEP	XCorr	Charge	MH+ [Da]	ΔM [ppm]	RT [min]	# Missed Cleavages
	High	AGELTQEELER	1	1	1	P0CX55		0	1.03973e+07	0	0.003208	2.48023	2	1274.62	-4.10968	20.4688	0
	High	LLNTNVDGNIK	1	1	1	P0CX55		0	4.32014e+06	0.003	0.1689	0.771669	2	1200.65	-5.15061	24.7563	0
P02407	40S ribosomal protein S17-A OS=Saccharomyces cerevisiae (strain ATCC 204508 / S288c) GN=RPS17A PE=1 SV=1 - [RS17A_YEAST]	2.41195	8.82	2	1	1	2	5.761e+06	136	15.7787	10.5063
	A2	Sequence	# PSMs	# Proteins	# Protein Groups	Protein Group Accessions	Modifications	ΔCn	Area	q-Value	PEP	XCorr	Charge	MH+ [Da]	ΔM [ppm]	RT [min]	# Missed Cleavages
	High	LPLSVINVSAQR	2	2	1	P02407		0	5.761e+06	0	0.003179	2.41195	2	1296.76	-3.76229	49.2555	0
P43585	Vacuolar transporter chaperone 2 OS=Saccharomyces cerevisiae (strain ATCC 204508 / S288c) GN=VTC2 PE=1 SV=1 - [VTC2_YEAST]	2.36288	5.8	1	5	5	5	7.49686e+06	828	95.3816	6.75635
	A2	Sequence	# PSMs	# Proteins	# Protein Groups	Protein Group Accessions	Modifications	ΔCn	Area	q-Value	PEP	XCorr	Charge	MH+ [Da]	ΔM [ppm]	RT [min]	# Missed Cleavages
	High	TDIDANVANPLK	1	1	1	P43585		0	9.23674e+06	0	0.0007667	2.36288	2	1270.66	-3.23118	35.5217	0
	High	NELQPVFR	1	1	1	P43585		0	5.44939e+06	0.001	0.1136	1.51369	2	1002.53	-3.12644	27.9425	0
	High	ALDADAFQR	1	1	1	P43585		0	7.80444e+06	0.001	0.05209	1.38422	2	1006.49	-3.82483	23.2102	0
	High	TAFQIPGDDKIR	1	1	1	P43585		0	2.96661e+06	0.001	0.08849	1.15839	2	1360.71	-5.68106	34.9056	1
	High	VDIIQQR	1	1	1	P43585		0	4.7757e+06	0.002	0.1355	1.29553	2	871.496	-3.86448	16.4453	0
P26783	40S ribosomal protein S5 OS=Saccharomyces cerevisiae (strain ATCC 204508 / S288c) GN=RPS5 PE=1 SV=3 - [RS5_YEAST]	2.29846	9.33	1	2	2	2	2.5442e+06	225	25.0233	8.5874
	A2	Sequence	# PSMs	# Proteins	# Protein Groups	Protein Group Accessions	Modifications	ΔCn	Area	q-Value	PEP	XCorr	Charge	MH+ [Da]	ΔM [ppm]	RT [min]	# Missed Cleavages
	High	VNQAIALLTIGAR	1	1	1	P26783		0	1.34925e+06	0	0.005423	2.29846	2	1339.8	-2.80177	61.7039	0
	High	AQcPIIER	1	1	1	P26783	C3(Carbamidomethyl)	0	3.73915e+06	0.001	0.08601	1.55023	2	986.506	-3.20573	15.199	0
P40212	60S ribosomal protein L13-B OS=Saccharomyces cerevisiae (strain ATCC 204508 / S288c) GN=RPL13B PE=1 SV=1 - [RL13B_YEAST]	2.22674	10.55	2	2	2	2	3.12677e+06	199	22.5114	11.0776
	A2	Sequence	# PSMs	# Proteins	# Protein Groups	Protein Group Accessions	Modifications	ΔCn	Area	q-Value	PEP	XCorr	Charge	MH+ [Da]	ΔM [ppm]	RT [min]	# Missed Cleavages
	High	AAGLTAAYAR	1	2	1	P40212		0	5.21115e+06	0	0.01484	2.22674	2	964.516	-4.80577	16.9499	0
	High	AVQDNGESAFR	1	2	1	P40212		0	1042389	0	0.01608	1.57542	2	1193.55	-2.85387	14.5418	0
P00924	Enolase 1 OS=Saccharomyces cerevisiae (strain ATCC 204508 / S288c) GN=ENO1 PE=1 SV=3 - [ENO1_YEAST]	2.15149	8.92	2	4	4	4	6.03193e+06	437	46.7873	6.62451
	A2	Sequence	# PSMs	# Proteins	# Protein Groups	Protein Group Accessions	Modifications	ΔCn	Area	q-Value	PEP	XCorr	Charge	MH+ [Da]	ΔM [ppm]	RT [min]	# Missed Cleavages
	High	VNQIGTLSESIK	1	2	1	P00924		0	9.51939e+06	0	0.003295	2.15149	2	1288.71	-3.33109	31.9274	0
	High	IATAIEKK	1	2	1	P00924		0	746614	0.004	0.1802	1.11002	2	873.536	-4.738	9.52622	1
	High	GNPTVEVELTTEK	1	2	1	P00924		0	0	0.004	0.1935	0.957745	2	1416.72	-4.05255	30.8889	0
	High	LNQLLR	1	2	1	P00924		0	7.82979e+06	0.007	0.2282	1.26337	2	756.47	-4.0044	17.5766	0
P26321	60S ribosomal protein L5 OS=Saccharomyces cerevisiae (strain ATCC 204508 / S288c) GN=RPL5 PE=1 SV=4 - [RL5_YEAST]	2.13887	3.37	1	1	1	1	7.5862e+06	297	33.6942	6.82959
	A2	Sequence	# PSMs	# Proteins	# Protein Groups	Protein Group Accessions	Modifications	ΔCn	Area	q-Value	PEP	XCorr	Charge	MH+ [Da]	ΔM [ppm]	RT [min]	# Missed Cleavages
	High	ADPAFKPTEK	1	1	1	P26321		0	7.5862e+06	0	0.01369	2.13887	2	1103.57	-2.58362	12.0041	0
P50109	Protein PSP2 OS=Saccharomyces cerevisiae (strain ATCC 204508 / S288c) GN=PSP2 PE=1 SV=2 - [PSP2_YEAST]	2.12715	17.37	1	7	7	7	7.14767e+06	593	65.5445	8.73389
	A2	Sequence	# PSMs	# Proteins	# Protein Groups	Protein Group Accessions	Modifications	ΔCn	Area	q-Value	PEP	XCorr	Charge	MH+ [Da]	ΔM [ppm]	RT [min]	# Missed Cleavages
	High	QNNEEGLTSDSSLDASGNKK	1	1	1	P50109		0	8.26006e+06	0	4.977e-07	2.12715	3	2093.95	-3.86011	14.9714	1
	High	SDEFKGGDEQGFEK	1	1	1	P50109		0	5.77744e+06	0	0.007507	1.42006	2	1572.67	-4.9023	15.5739	1
	High	ILNYWTTPLK	1	1	1	P50109		0	0	0	0.03643	1.00957	2	1248.69	-3.76712	55.5129	0
	High	LDSPALELQSKPDK	1	1	1	P50109		0	7.40551e+06	0.001	0.08188	1.29026	3	1540.82	-3.98773	26.4294	0
	High	FSNFDIEDLFQAK	1	1	1	P50109		0	4.49644e+06	0.001	0.044	1.03502	2	1573.75	-2.4998	83.6708	0
	High	GGDDKAQLDVSNDKDK	1	1	1	P50109		0	1.0054e+06	0.002	0.1203	0.888274	3	1704.8	-4.59986	11.7208	2
	High	LLTDPKDDAGKPFITK	1	1	1	P50109		0	0	0.007	0.2408	1.46522	3	1758.96	-4.825	38.3108	1
Q07381	Ribosome biogenesis protein TSR1 OS=Saccharomyces cerevisiae (strain ATCC 204508 / S288c) GN=TSR1 PE=1 SV=1 - [TSR1_YEAST]	2.09327	2.03	1	2	2	2	4.96305e+06	788	90.691	5.74463
	A2	Sequence	# PSMs	# Proteins	# Protein Groups	Protein Group Accessions	Modifications	ΔCn	Area	q-Value	PEP	XCorr	Charge	MH+ [Da]	ΔM [ppm]	RT [min]	# Missed Cleavages
	High	NSDALNVLR	1	1	1	Q07381		0	6.06055e+06	0	0.004434	2.09327	2	1001.53	-3.4928	26.939	0
	High	SIPLFTK	1	1	1	Q07381		0	3.86554e+06	0.004	0.1876	1.39109	2	805.478	-4.91567	35.166	0
P17555	Adenylyl cyclase-associated protein OS=Saccharomyces cerevisiae (strain ATCC 204508 / S288c) GN=SRV2 PE=1 SV=1 - [CAP_YEAST]	2.08124	1.9	1	1	1	1	5.36035e+06	526	57.486	5.64307
	A2	Sequence	# PSMs	# Proteins	# Protein Groups	Protein Group Accessions	Modifications	ΔCn	Area	q-Value	PEP	XCorr	Charge	MH+ [Da]	ΔM [ppm]	RT [min]	# Missed Cleavages
	High	SDGGNIYLSK	1	1	1	P17555		0	5.36035e+06	0	0.01195	2.08124	2	1053.52	-5.08453	16.0297	0
P0CX49	60S ribosomal protein L18-A OS=Saccharomyces cerevisiae (strain ATCC 204508 / S288c) GN=RPL18A PE=1 SV=1 - [RL18A_YEAST]	2.07356	7.53	1	1	1	2	1.04236e+07	186	20.5505	11.7075
	A2	Sequence	# PSMs	# Proteins	# Protein Groups	Protein Group Accessions	Modifications	ΔCn	Area	q-Value	PEP	XCorr	Charge	MH+ [Da]	ΔM [ppm]	RT [min]	# Missed Cleavages
	High	AGGEcITLDQLAVR	2	1	1	P0CX49	C5(Carbamidomethyl)	0	1.04236e+07	0	0.001254	2.07356	2	1502.76	-3.49566	49.1992	0
P05453	Eukaryotic peptide chain release factor GTP-binding subunit OS=Saccharomyces cerevisiae (strain ATCC 204508 / S288c) GN=SUP35 PE=1 SV=1 - [ERF3_YEAST]	2.0706	2.92	1	2	2	2	3.98457e+06	685	76.5031	7.00537
	A2	Sequence	# PSMs	# Proteins	# Protein Groups	Protein Group Accessions	Modifications	ΔCn	Area	q-Value	PEP	XCorr	Charge	MH+ [Da]	ΔM [ppm]	RT [min]	# Missed Cleavages
	High	DQGTTIAIGK	1	1	1	P05453		0	5.49362e+06	0	0.006565	2.0706	2	1003.54	-4.05858	18.8279	0
	High	YTILDAPGHK	1	1	1	P05453		0	2.47552e+06	0.001	0.07928	1.43958	2	1114.58	-4.50146	21.6707	0
Q08444	20S-pre-rRNA D-site endonuclease NOB1 OS=Saccharomyces cerevisiae (strain ATCC 204508 / S288c) GN=NOB1 PE=1 SV=1 - [NOB1_YEAST]	2.04616	1.96	1	1	1	1	1.31881e+06	459	51.7102	8.45557
	A2	Sequence	# PSMs	# Proteins	# Protein Groups	Protein Group Accessions	Modifications	ΔCn	Area	q-Value	PEP	XCorr	Charge	MH+ [Da]	ΔM [ppm]	RT [min]	# Missed Cleavages
	High	TGNVTPHLK	1	1	1	Q08444		0	1.31881e+06	0.001	0.05483	2.04616	2	966.533	-4.24293	11.852	0
P53741	UBP3-associated protein BRE5 OS=Saccharomyces cerevisiae (strain ATCC 204508 / S288c) GN=BRE5 PE=1 SV=1 - [BRE5_YEAST]	2.04316	6.21	1	3	3	4	4.5999e+06	515	57.6385	9.11475
	A2	Sequence	# PSMs	# Proteins	# Protein Groups	Protein Group Accessions	Modifications	ΔCn	Area	q-Value	PEP	XCorr	Charge	MH+ [Da]	ΔM [ppm]	RT [min]	# Missed Cleavages
	High	IHTETVPSSTK	2	1	1	P53741		0	5.16955e+06	0	0.003376	2.04316	2	1199.62	-4.31281	11.6135	0
	High	STNEKDDVLPTVK	1	1	1	P53741		0	2.98026e+06	0.007	0.2323	0.986308	2	1445.74	-5.53303	18.04	1
	High	SQIDALEK	1	1	1	P53741		0	5.64991e+06	0.009	0.2592	1.44385	2	903.475	-3.75353	15.7897	0
P38882	U3 small nucleolar RNA-associated protein 9 OS=Saccharomyces cerevisiae (strain ATCC 204508 / S288c) GN=UTP9 PE=1 SV=1 - [UTP9_YEAST]	2.0425	4.52	1	3	3	3	3.58396e+06	575	65.2311	4.85596
	A2	Sequence	# PSMs	# Proteins	# Protein Groups	Protein Group Accessions	Modifications	ΔCn	Area	q-Value	PEP	XCorr	Charge	MH+ [Da]	ΔM [ppm]	RT [min]	# Missed Cleavages
	High	INTVDHLSK	1	1	1	P38882		0	3.98511e+06	0	0.00275	2.0425	2	1026.55	-4.12529	12.2133	0
	High	LIQSWPVQVK	1	1	1	P38882		0	5.54194e+06	0.001	0.06848	1.37733	2	1197.69	-3.60823	45.0035	0
	High	IFLTISK	1	1	1	P38882		0	1.22482e+06	0.004	0.1738	1.09463	2	821.509	-5.0292	37.0688	0
P39015	Suppressor protein STM1 OS=Saccharomyces cerevisiae (strain ATCC 204508 / S288c) GN=STM1 PE=1 SV=3 - [STM1_YEAST]	2.03303	7.69	1	2	2	2	3.21548e+06	273	29.9773	9.65674
	A2	Sequence	# PSMs	# Proteins	# Protein Groups	Protein Group Accessions	Modifications	ΔCn	Area	q-Value	PEP	XCorr	Charge	MH+ [Da]	ΔM [ppm]	RT [min]	# Missed Cleavages
	High	KADVPPPSADPSK	1	1	1	P39015		0	2.37763e+06	0	0.003946	2.03303	2	1308.68	-2.88423	11.6998	1
	High	KVELDAER	1	1	1	P39015		0	4.05334e+06	0.004	0.2037	1.49233	2	959.512	-4.02696	12.0168	1
P42846	Protein KRI1 OS=Saccharomyces cerevisiae (strain ATCC 204508 / S288c) GN=KRI1 PE=1 SV=1 - [KRI1_YEAST]	2.01831	11.17	1	5	5	5	7.26784e+06	591	68.6125	5.09717
	A2	Sequence	# PSMs	# Proteins	# Protein Groups	Protein Group Accessions	Modifications	ΔCn	Area	q-Value	PEP	XCorr	Charge	MH+ [Da]	ΔM [ppm]	RT [min]	# Missed Cleavages
	High	YEDPNAAEIISYAR	1	1	1	P42846		0	9.76673e+06	0	0.003609	2.01831	2	1611.76	-3.35796	52.4371	0
	High	TSETSATTVKPAIEASK	1	1	1	P42846		0	6351386	0	0.0006765	1.69217	3	1720.89	-3.83908	15.2214	0
	High	TQLLNEIK	1	1	1	P42846		0	5.6854e+06	0.001	0.07276	1.40448	2	958.553	-3.8215	26.9924	0
	High	LALIEEVEKEEEER	1	1	1	P42846		0	1.23413e+06	0.003	0.1523	1.45445	3	1715.86	-4.64472	52.3492	1
	High	VNELVENALEQNK	1	1	1	P42846		0	0	0.004	0.1968	1.50427	2	1499.76	-5.70697	37.4689	0
Q07478	ATP-dependent RNA helicase SUB2 OS=Saccharomyces cerevisiae (strain ATCC 204508 / S288c) GN=SUB2 PE=1 SV=1 - [SUB2_YEAST]	2.0094	8.97	1	3	3	4	7.20597e+06	446	50.2777	5.51611
	A2	Sequence	# PSMs	# Proteins	# Protein Groups	Protein Group Accessions	Modifications	ΔCn	Area	q-Value	PEP	XCorr	Charge	MH+ [Da]	ΔM [ppm]	RT [min]	# Missed Cleavages
	High	TAVFYGGTPISK	2	1	1	Q07478		0	1.07412e+07	0	0.0113	2.0094	2	1240.65	-4.1221	33.8755	0
	High	IcVSTDVFGR	1	1	1	Q07478	C2(Carbamidomethyl)	0	3.6707e+06	0.001	0.1026	1.00151	2	1153.56	-4.34826	41.4719	0
	High	GLAISFVSSKEDEEVLAK	1	1	1	Q07478		0	0	0.007	0.2403	0.886203	3	1922.01	-2.59741	53.9562	1
P24276	Protein SSD1 OS=Saccharomyces cerevisiae (strain ATCC 204508 / S288c) GN=SSD1 PE=1 SV=1 - [SSD1_YEAST]	2.00453	2.16	1	3	3	3	2.82012e+06	1250	139.869	7.63525
	A2	Sequence	# PSMs	# Proteins	# Protein Groups	Protein Group Accessions	Modifications	ΔCn	Area	q-Value	PEP	XCorr	Charge	MH+ [Da]	ΔM [ppm]	RT [min]	# Missed Cleavages
	High	ISGGEAGVTVK	1	1	1	P24276		0	5.10206e+06	0	0.02546	2.00453	2	1017.55	-3.91711	14.1608	0
	High	VDLNILDR	1	1	1	P24276		0	1.79045e+06	0.001	0.06287	1.47706	2	957.53	-6.43457	46.3468	0
	High	LGDLALLR	1	1	1	P24276		0	1.56786e+06	0.001	0.07406	0.817298	2	870.537	-4.51388	46.8969	0
P00560	Phosphoglycerate kinase OS=Saccharomyces cerevisiae (strain ATCC 204508 / S288c) GN=PGK1 PE=1 SV=2 - [PGK_YEAST]	1.99294	5.29	1	2	2	2	5.86938e+06	416	44.7108	7.60596
	A2	Sequence	# PSMs	# Proteins	# Protein Groups	Protein Group Accessions	Modifications	ΔCn	Area	q-Value	PEP	XCorr	Charge	MH+ [Da]	ΔM [ppm]	RT [min]	# Missed Cleavages
	High	ASAPGSVILLENLR	1	1	1	P00560		0	9.09555e+06	0	0.01257	1.99294	2	1439.82	-3.66536	60.9203	0
	High	YSLAPVAK	1	1	1	P00560		0	2.64321e+06	0.001	0.08677	1.12844	2	848.483	-5.11187	20.2346	0
P38934	Nuclear segregation protein BFR1 OS=Saccharomyces cerevisiae (strain ATCC 204508 / S288c) GN=BFR1 PE=1 SV=1 - [BFR1_YEAST]	1.99103	11.7	1	5	5	5	1.14953e+07	470	54.6064	9.18799
	A2	Sequence	# PSMs	# Proteins	# Protein Groups	Protein Group Accessions	Modifications	ΔCn	Area	q-Value	PEP	XCorr	Charge	MH+ [Da]	ΔM [ppm]	RT [min]	# Missed Cleavages
	High	VVADDLVLVTPK	1	1	1	P38934		0	7.57547e+06	0	0.02068	1.57969	2	1268.74	-3.14348	52.049	0
	High	DLVNIEPIRK	1	1	1	P38934		0	9.53571e+06	0.001	0.0549	1.30596	2	1196.7	-3.10754	35.1206	1
	High	NTENEQPASIFNK	1	1	1	P38934		0	1.06982e+07	0.001	0.08429	1.03134	2	1491.7	-5.0094	25.1292	0
	High	ADFDNEFK	1	1	1	P38934		0	7.72495e+06	0.003	0.1669	1.99103	2	985.421	-4.96138	22.3583	0
	High	DVSNQFEENQQK	1	1	1	P38934		0	1.42518e+07	0.004	0.2073	1.1447	2	1465.65	-0.658242	15.8567	0
Q12363	Transcriptional modulator WTM1 OS=Saccharomyces cerevisiae (strain ATCC 204508 / S288c) GN=WTM1 PE=1 SV=1 - [WTM1_YEAST]	1.97626	1.83	1	1	1	1	1.03816e+06	437	48.353	5.36377
	A2	Sequence	# PSMs	# Proteins	# Protein Groups	Protein Group Accessions	Modifications	ΔCn	Area	q-Value	PEP	XCorr	Charge	MH+ [Da]	ΔM [ppm]	RT [min]	# Missed Cleavages
	High	VDNVLHQR	1	1	1	Q12363		0	1.03816e+06	0	0.03672	1.97626	2	980.523	-3.83081	11.9846	0
P0CX29	40S ribosomal protein S23-A OS=Saccharomyces cerevisiae (strain ATCC 204508 / S288c) GN=RPS23A PE=1 SV=1 - [RS23A_YEAST]	1.97041	7.59	1	1	1	1	5.01742e+06	145	16.0279	10.7261
	A2	Sequence	# PSMs	# Proteins	# Protein Groups	Protein Group Accessions	Modifications	ΔCn	Area	q-Value	PEP	XCorr	Charge	MH+ [Da]	ΔM [ppm]	RT [min]	# Missed Cleavages
	High	SSPFGGSSHAK	1	1	1	P0CX29		0	5.01742e+06	0	0.02191	1.97041	2	1061.5	-3.85819	9.44143	0
P25443	40S ribosomal protein S2 OS=Saccharomyces cerevisiae (strain ATCC 204508 / S288c) GN=RPS2 PE=1 SV=3 - [RS2_YEAST]	1.96494	7.48	1	3	3	3	6.18966e+06	254	27.433	10.4331
	A2	Sequence	# PSMs	# Proteins	# Protein Groups	Protein Group Accessions	Modifications	ΔCn	Area	q-Value	PEP	XCorr	Charge	MH+ [Da]	ΔM [ppm]	RT [min]	# Missed Cleavages
	High	GSGIVASPAVK	1	1	1	P25443		0	1.52825e+07	0	0.003173	1.96494	2	985.564	-3.7114	16.44	0
	High	LSVIPIR	1	1	1	P25443		0	721150	0.001	0.09575	1.45676	2	797.521	-4.50364	38.1725	0
	High	GSGIVASPAVKK	1	1	1	P25443		0	2.56531e+06	0.001	0.07468	1.38931	2	1113.66	-4.43481	12.9429	1
P39985	DNA polymerase V OS=Saccharomyces cerevisiae (strain ATCC 204508 / S288c) GN=POL5 PE=1 SV=1 - [DPO5_YEAST]	1.95547	1.17	1	1	1	1	3.67157e+06	1022	115.821	5.32568
	A2	Sequence	# PSMs	# Proteins	# Protein Groups	Protein Group Accessions	Modifications	ΔCn	Area	q-Value	PEP	XCorr	Charge	MH+ [Da]	ΔM [ppm]	RT [min]	# Missed Cleavages
	High	EALSSISTGNQR	1	1	1	P39985		0	3.67157e+06	0	0.005151	1.95547	2	1262.63	-2.88358	16.0258	0
P16862	ATP-dependent 6-phosphofructokinase subunit beta OS=Saccharomyces cerevisiae (strain ATCC 204508 / S288c) GN=PFK2 PE=1 SV=4 - [PFKA2_YEAST]	1.9384	2.92	1	2	2	2	2.90239e+06	959	104.552	6.66846
	A2	Sequence	# PSMs	# Proteins	# Protein Groups	Protein Group Accessions	Modifications	ΔCn	Area	q-Value	PEP	XCorr	Charge	MH+ [Da]	ΔM [ppm]	RT [min]	# Missed Cleavages
	High	GWSAEGGTNIGTAR	1	1	1	P16862		0	2.30925e+06	0	0.01142	1.9384	2	1376.65	-1.82448	22.5977	0
	High	AIDYVEATANSHSR	1	1	1	P16862		0	3.49552e+06	0	0.0192	1.89025	3	1533.72	-4.16489	18.2529	0
P40991	25S rRNA (cytosine(2870)-C(5))-methyltransferase OS=Saccharomyces cerevisiae (strain ATCC 204508 / S288c) GN=NOP2 PE=1 SV=1 - [NOP2_YEAST]	1.93817	1.94	1	1	1	1	4.2813e+06	618	69.769	5.04639
	A2	Sequence	# PSMs	# Proteins	# Protein Groups	Protein Group Accessions	Modifications	ΔCn	Area	q-Value	PEP	XCorr	Charge	MH+ [Da]	ΔM [ppm]	RT [min]	# Missed Cleavages
	High	NTGcVFANDANK	1	1	1	P40991	C4(Carbamidomethyl)	0	4.2813e+06	0	0.002884	1.93817	2	1310.58	-2.64004	14.6676	0
P0CX48	40S ribosomal protein S11-B OS=Saccharomyces cerevisiae (strain ATCC 204508 / S288c) GN=RPS11B PE=1 SV=1 - [RS11B_YEAST]	1.93138	13.46	1	2	2	2	4.77093e+06	156	17.7377	10.7847
	A2	Sequence	# PSMs	# Proteins	# Protein Groups	Protein Group Accessions	Modifications	ΔCn	Area	q-Value	PEP	XCorr	Charge	MH+ [Da]	ΔM [ppm]	RT [min]	# Missed Cleavages
	High	TAIEGSYIDKK	1	1	1	P0CX48		0	6.46819e+06	0	0.01674	1.93138	2	1224.64	-3.74611	14.6277	1
	High	cPFTGLVSIR	1	1	1	P0CX48	C1(Carbamidomethyl)	0	3.07367e+06	0.001	0.06318	1.36606	2	1149.6	-3.69662	50.213	0
P19262	Dihydrolipoyllysine-residue succinyltransferase component of 2-oxoglutarate dehydrogenase complex, mitochondrial OS=Saccharomyces cerevisiae (strain ATCC 204508 / S288c) GN=KGD2 PE=1 SV=2 - [ODO2_YEAST]	1.92542	7.78	1	3	3	4	2.20691e+07	463	50.3993	8.85107
	A2	Sequence	# PSMs	# Proteins	# Protein Groups	Protein Group Accessions	Modifications	ΔCn	Area	q-Value	PEP	XCorr	Charge	MH+ [Da]	ΔM [ppm]	RT [min]	# Missed Cleavages
	High	AQEPPVASNSFTPFPR	1	1	1	P19262		0	31889543	0	3.609e-05	1.92542	2	1744.86	-4.05038	48.5739	0
	High	DYTDISVAVATPK	1	1	1	P19262		0	0	0	0.001931	1.55168	2	1379.7	-3.42986	48.1569	0
	High	EAVTFLK	2	1	1	P19262		0	1.22486e+07	0.007	0.231	1.26629	2	807.458	-3.72137	25.6317	0
Q03957	CTD kinase subunit alpha OS=Saccharomyces cerevisiae (strain ATCC 204508 / S288c) GN=CTK1 PE=1 SV=1 - [CTK1_YEAST]	1.91294	6.82	1	3	3	4	1.58547e+07	528	60.4634	9.48096
	A2	Sequence	# PSMs	# Proteins	# Protein Groups	Protein Group Accessions	Modifications	ΔCn	Area	q-Value	PEP	XCorr	Charge	MH+ [Da]	ΔM [ppm]	RT [min]	# Missed Cleavages
	High	GSNILIDNQGNLK	1	1	1	Q03957		0	2.15466e+07	0	0.009715	1.91294	2	1385.73	-3.64957	30.6018	0
	High	SPNPQSLARPPPPK	1	1	1	Q03957		0	6.3557e+06	0	0.02019	1.51982	3	1485.81	-3.42057	17.892	0
	High	EGFPITSIR	2	1	1	Q03957		0	1.96619e+07	0.002	0.1227	1.27693	2	1019.55	-4.39147	40.8777	0
P51402	60S ribosomal protein L37-B OS=Saccharomyces cerevisiae (strain ATCC 204508 / S288c) GN=RPL37B PE=1 SV=2 - [RL37B_YEAST]	1.90881	7.95	1	1	1	1	3.23368e+06	88	9.86202	11.7954
	A2	Sequence	# PSMs	# Proteins	# Protein Groups	Protein Group Accessions	Modifications	ΔCn	Area	q-Value	PEP	XCorr	Charge	MH+ [Da]	ΔM [ppm]	RT [min]	# Missed Cleavages
	High	SHNWAAK	1	1	1	P51402		0	3.23368e+06	0.004	0.1875	1.90881	2	813.396	-5.08556	11.142	0
P0C0W9	60S ribosomal protein L11-A OS=Saccharomyces cerevisiae (strain ATCC 204508 / S288c) GN=RPL11A PE=1 SV=2 - [RL11A_YEAST]	1.90715	8.05	2	1	1	1	1.31792e+07	174	19.7074	9.92041
	A2	Sequence	# PSMs	# Proteins	# Protein Groups	Protein Group Accessions	Modifications	ΔCn	Area	q-Value	PEP	XCorr	Charge	MH+ [Da]	ΔM [ppm]	RT [min]	# Missed Cleavages
	High	VLEQLSGQTPVQSK	1	2	1	P0C0W9		0	1.31792e+07	0	0.00376	1.90715	2	1513.82	-3.41466	27.7486	0
P38630	Replication factor C subunit 1 OS=Saccharomyces cerevisiae (strain ATCC 204508 / S288c) GN=RFC1 PE=1 SV=1 - [RFC1_YEAST]	1.90153	1.86	1	2	2	2	1.40323e+06	861	94.8444	9.21729
	A2	Sequence	# PSMs	# Proteins	# Protein Groups	Protein Group Accessions	Modifications	ΔCn	Area	q-Value	PEP	XCorr	Charge	MH+ [Da]	ΔM [ppm]	RT [min]	# Missed Cleavages
	High	RPDANSIK	1	1	1	P38630		0	1.40892e+06	0.004	0.2023	1.90153	2	900.485	-4.88863	9.36939	0
	High	LDYLPTFR	1	1	1	P38630		0	1.39754e+06	0.004	0.1885	0.854756	2	1024.54	-4.22002	51.8709	0
P00358	Glyceraldehyde-3-phosphate dehydrogenase 2 OS=Saccharomyces cerevisiae (strain ATCC 204508 / S288c) GN=TDH2 PE=1 SV=3 - [G3P2_YEAST]	1.8937	6.33	3	2	2	2	8.26194e+06	332	35.8244	6.96143
	A2	Sequence	# PSMs	# Proteins	# Protein Groups	Protein Group Accessions	Modifications	ΔCn	Area	q-Value	PEP	XCorr	Charge	MH+ [Da]	ΔM [ppm]	RT [min]	# Missed Cleavages
	High	VPTVDVSVVDLTVK	1	3	1	P00358		0	1.46088e+06	0	0.009435	1.8937	2	1470.84	-4.05517	64.8243	0
	High	LTGmAFR	1	3	1	P00358	M4(Oxidation)	0	1.5063e+07	0.009	0.2606	1.12118	2	811.409	-4.89278	13.8292	0
P43621	Coatomer subunit delta OS=Saccharomyces cerevisiae (strain ATCC 204508 / S288c) GN=RET2 PE=1 SV=3 - [COPD_YEAST]	1.88	1.65	1	1	1	1	4.61827e+06	546	60.5903	5.19873
	A2	Sequence	# PSMs	# Proteins	# Protein Groups	Protein Group Accessions	Modifications	ΔCn	Area	q-Value	PEP	XCorr	Charge	MH+ [Da]	ΔM [ppm]	RT [min]	# Missed Cleavages
	High	EVINAEFSR	1	1	1	P43621		0	4.61827e+06	0.001	0.04292	1.88	2	1064.53	-3.89346	24.2989	0
P39078	T-complex protein 1 subunit delta OS=Saccharomyces cerevisiae (strain ATCC 204508 / S288c) GN=CCT4 PE=1 SV=2 - [TCPD_YEAST]	1.87409	8.9	1	4	4	4	1.18183e+07	528	57.5677	7.92822
	A2	Sequence	# PSMs	# Proteins	# Protein Groups	Protein Group Accessions	Modifications	ΔCn	Area	q-Value	PEP	XCorr	Charge	MH+ [Da]	ΔM [ppm]	RT [min]	# Missed Cleavages
	High	LGSADLVEEIDSDGSK	1	1	1	P39078		0	1.50831e+07	0	0.02952	1.51922	2	1634.77	-3.33509	51.0692	0
	High	AYLLNIcK	1	1	1	P39078	C7(Carbamidomethyl)	0	3.29355e+06	0.001	0.03997	1.31943	2	994.534	-4.59901	37.2869	0
	High	GLIAGGGAPEIEISR	1	1	1	P39078		0	1.41516e+07	0.001	0.03801	1.31371	2	1439.78	-2.65288	49.4441	0
	High	NVDLNDIR	1	1	1	P39078		0	6.22018e+06	0.002	0.1336	1.87409	2	958.492	-3.75122	24.0325	0
P0C2H6	60S ribosomal protein L27-A OS=Saccharomyces cerevisiae (strain ATCC 204508 / S288c) GN=RPL27A PE=1 SV=1 - [RL27A_YEAST]	1.86751	16.91	2	2	2	2	6.36021e+06	136	15.5216	10.3599
	A2	Sequence	# PSMs	# Proteins	# Protein Groups	Protein Group Accessions	Modifications	ΔCn	Area	q-Value	PEP	XCorr	Charge	MH+ [Da]	ΔM [ppm]	RT [min]	# Missed Cleavages
	High	YTLDVEAFK	1	2	1	P0C2H6		0	4.34889e+06	0	0.02274	1.86751	2	1085.55	-3.89164	47.2132	0
	High	SVVSTETFEQPSQR	1	2	1	P0C2H6		0	8.37154e+06	0.009	0.2662	0.893149	2	1594.77	-3.59868	26.8028	0
P22137	Clathrin heavy chain OS=Saccharomyces cerevisiae (strain ATCC 204508 / S288c) GN=CHC1 PE=1 SV=1 - [CLH_YEAST]	1.86485	1.21	1	2	2	3	3.37312e+06	1653	187.117	5.23682
	A2	Sequence	# PSMs	# Proteins	# Protein Groups	Protein Group Accessions	Modifications	ΔCn	Area	q-Value	PEP	XCorr	Charge	MH+ [Da]	ΔM [ppm]	RT [min]	# Missed Cleavages
	High	VLNQENIHR	2	1	1	P22137		0	3.16717e+06	0	0.02995	1.86485	2	1122.6	-4.22593	12.0796	0
	High	LNVEQSLAcLK	1	1	1	P22137	C9(Carbamidomethyl)	0	3.57908e+06	0.004	0.1983	1.12226	2	1274.67	-4.16627	46.4261	0
Q99207	Nucleolar complex protein 14 OS=Saccharomyces cerevisiae (strain ATCC 204508 / S288c) GN=NOP14 PE=1 SV=1 - [NOP14_YEAST]	1.86427	6.05	1	5	5	5	3.89001e+06	810	94.2436	7.37158
	A2	Sequence	# PSMs	# Proteins	# Protein Groups	Protein Group Accessions	Modifications	ΔCn	Area	q-Value	PEP	XCorr	Charge	MH+ [Da]	ΔM [ppm]	RT [min]	# Missed Cleavages
	High	TQNALISILK	1	1	1	Q99207		0	5.52783e+06	0	0.0276	1.86427	2	1100.66	-3.68289	51.1565	0
	High	IAFGAVLVR	1	1	1	Q99207		0	735707	0	0.02717	1.25957	2	945.584	-4.65907	50.8873	0
	High	NISIScPR	1	1	1	Q99207	C6(Carbamidomethyl)	0	3.72937e+06	0.002	0.1235	1.12865	2	946.474	-4.05176	16.8412	0
	High	DKLLTEEEK	1	1	1	Q99207		0	2.41284e+06	0.004	0.1983	0.886533	2	1104.57	-4.25078	13.177	1
	High	FNEDDAELQQPQR	1	1	1	Q99207		0	2.20682e+06	0.004	0.1775	0.651295	2	1589.71	-3.88314	22.3928	0
P32599	Fimbrin OS=Saccharomyces cerevisiae (strain ATCC 204508 / S288c) GN=SAC6 PE=1 SV=1 - [FIMB_YEAST]	1.8629	1.4	1	1	1	1	2.29874e+06	642	71.7284	5.47803
	A2	Sequence	# PSMs	# Proteins	# Protein Groups	Protein Group Accessions	Modifications	ΔCn	Area	q-Value	PEP	XCorr	Charge	MH+ [Da]	ΔM [ppm]	RT [min]	# Missed Cleavages
	High	HVGVDASGR	1	1	1	P32599		0	2.29874e+06	0.001	0.1018	1.8629	2	897.45	-4.52137	9.41189	0
P00931	Tryptophan synthase OS=Saccharomyces cerevisiae (strain ATCC 204508 / S288c) GN=TRP5 PE=1 SV=1 - [TRP_YEAST]	1.86278	3.54	1	2	2	2	3.97028e+06	707	76.5782	6.50732
	A2	Sequence	# PSMs	# Proteins	# Protein Groups	Protein Group Accessions	Modifications	ΔCn	Area	q-Value	PEP	XCorr	Charge	MH+ [Da]	ΔM [ppm]	RT [min]	# Missed Cleavages
	High	INNALAQVLLAK	1	1	1	P00931		0	5801343	0.002	0.1386	1.86278	2	1267.77	-4.581	59.5119	0
	High	DTPLAVGFGVSTR	1	1	1	P00931		0	2.13921e+06	0.002	0.1312	1.08015	2	1319.69	-3.59165	54.1889	0
P0C0V8	40S ribosomal protein S21-A OS=Saccharomyces cerevisiae (strain ATCC 204508 / S288c) GN=RPS21A PE=1 SV=1 - [RS21A_YEAST]	1.86102	10.34	2	1	1	1	1.84791e+07	87	9.73989	6.06201
	A2	Sequence	# PSMs	# Proteins	# Protein Groups	Protein Group Accessions	Modifications	ΔCn	Area	q-Value	PEP	XCorr	Charge	MH+ [Da]	ΔM [ppm]	RT [min]	# Missed Cleavages
	High	LAQNDGLLK	1	2	1	P0C0V8		0	1.84791e+07	0.001	0.06056	1.86102	2	971.548	-4.04303	18.2096	0
Q03497	Serine/threonine-protein kinase STE20 OS=Saccharomyces cerevisiae (strain ATCC 204508 / S288c) GN=STE20 PE=1 SV=1 - [STE20_YEAST]	1.85582	1.38	1	1	1	1	2.1842e+06	939	102.299	7.32764
	A2	Sequence	# PSMs	# Proteins	# Protein Groups	Protein Group Accessions	Modifications	ΔCn	Area	q-Value	PEP	XCorr	Charge	MH+ [Da]	ΔM [ppm]	RT [min]	# Missed Cleavages
	High	LNEIcSDGDPSTK	1	1	1	Q03497	C5(Carbamidomethyl)	0	2.1842e+06	0.001	0.05205	1.85582	2	1435.63	-2.46919	15.2031	0
P40362	U3 small nucleolar RNA-associated protein 18 OS=Saccharomyces cerevisiae (strain ATCC 204508 / S288c) GN=UTP18 PE=1 SV=1 - [UTP18_YEAST]	1.84958	1.52	1	1	1	1	2.25628e+06	594	66.3826	5.0083
	A2	Sequence	# PSMs	# Proteins	# Protein Groups	Protein Group Accessions	Modifications	ΔCn	Area	q-Value	PEP	XCorr	Charge	MH+ [Da]	ΔM [ppm]	RT [min]	# Missed Cleavages
	High	LYGHESTQR	1	1	1	P40362		0	2.25628e+06	0	0.003721	1.84958	2	1090.52	-3.56898	9.38492	0
P06103	Eukaryotic translation initiation factor 3 subunit B OS=Saccharomyces cerevisiae (strain ATCC 204508 / S288c) GN=PRT1 PE=1 SV=1 - [EIF3B_YEAST]	1.83983	8.52	1	6	6	6	4.75067e+06	763	88.0743	6.01123
	A2	Sequence	# PSMs	# Proteins	# Protein Groups	Protein Group Accessions	Modifications	ΔCn	Area	q-Value	PEP	XCorr	Charge	MH+ [Da]	ΔM [ppm]	RT [min]	# Missed Cleavages
	High	NINDNNDVSASLK	1	1	1	P06103		0	4.04179e+06	0	0.001281	1.83983	2	1403.67	-3.37471	19.215	0
	High	IFNIAGNLVK	1	1	1	P06103		0	1.40103e+06	0.001	0.08296	1.25035	2	1088.64	-3.38548	53.6829	0
	High	ENWSTNYVR	1	1	1	P06103		0	2.72366e+06	0.001	0.08627	1.1428	2	1168.53	-4.01909	23.153	0
	High	TQFSNLQIcR	1	1	1	P06103	C9(Carbamidomethyl)	0	5.00549e+06	0.001	0.05504	0.835474	2	1266.62	-3.33454	31.3108	0
	High	DFSFAPEGVK	1	1	1	P06103		0	5.20472e+06	0.002	0.1473	1.29164	2	1096.53	-4.63719	45.0935	0
	High	TFANTVSWSPAGR	1	1	1	P06103		0	3.40646e+06	0.002	0.1323	0.829315	2	1393.68	-4.10992	39.7247	0
Q12692	Histone H2A.Z OS=Saccharomyces cerevisiae (strain ATCC 204508 / S288c) GN=HTZ1 PE=1 SV=3 - [H2AZ_YEAST]	1.83595	6.72	1	1	1	2	2.10662e+07	134	14.274	10.6528
	A2	Sequence	# PSMs	# Proteins	# Protein Groups	Protein Group Accessions	Modifications	ΔCn	Area	q-Value	PEP	XCorr	Charge	MH+ [Da]	ΔM [ppm]	RT [min]	# Missed Cleavages
	High	AGLQFPVGR	2	1	1	Q12692		0	2.10662e+07	0.001	0.04328	1.83595	2	944.528	-3.92455	35.7704	0
P32074	Coatomer subunit gamma OS=Saccharomyces cerevisiae (strain ATCC 204508 / S288c) GN=SEC21 PE=1 SV=2 - [COPG_YEAST]	1.83515	2.99	1	2	2	2	2.24311e+06	935	104.766	5.12256
	A2	Sequence	# PSMs	# Proteins	# Protein Groups	Protein Group Accessions	Modifications	ΔCn	Area	q-Value	PEP	XCorr	Charge	MH+ [Da]	ΔM [ppm]	RT [min]	# Missed Cleavages
	High	FTNETQEAVLDLK	1	1	1	P32074		0	3.02129e+06	0	0.004381	1.83515	2	1507.76	-4.43145	42.503	0
	High	DVQNGSDLIKPDAIR	1	1	1	P32074		0	1.46492e+06	0.008	0.2451	0.992178	3	1640.85	-4.26952	34.2099	0
P47018	Maintenance of telomere capping protein 1 OS=Saccharomyces cerevisiae (strain ATCC 204508 / S288c) GN=MTC1 PE=1 SV=1 - [MTC1_YEAST]	1.81558	2.3	1	1	1	1	3.26566e+06	478	53.4452	4.58936
	A2	Sequence	# PSMs	# Proteins	# Protein Groups	Protein Group Accessions	Modifications	ΔCn	Area	q-Value	PEP	XCorr	Charge	MH+ [Da]	ΔM [ppm]	RT [min]	# Missed Cleavages
	High	LAQEQLDLTSK	1	1	1	P47018		0	3.26566e+06	0	0.0004898	1.81558	2	1245.66	-3.27937	25.5436	0
Q12464	RuvB-like protein 2 OS=Saccharomyces cerevisiae (strain ATCC 204508 / S288c) GN=RVB2 PE=1 SV=1 - [RUVB2_YEAST]	1.80444	4.88	1	2	2	2	2.80887e+06	471	51.5797	5.31299
	A2	Sequence	# PSMs	# Proteins	# Protein Groups	Protein Group Accessions	Modifications	ΔCn	Area	q-Value	PEP	XCorr	Charge	MH+ [Da]	ΔM [ppm]	RT [min]	# Missed Cleavages
	High	NNTVEVEDVKR	1	1	1	Q12464		0	3.07708e+06	0	0.02323	1.80444	2	1302.66	-3.02844	12.6822	1
	High	AVLVAGPPSTGK	1	1	1	Q12464		0	2540655	0.004	0.1882	1.45508	2	1096.63	-3.33513	21.6022	0
P25567	RNA-binding protein SRO9 OS=Saccharomyces cerevisiae (strain ATCC 204508 / S288c) GN=SRO9 PE=1 SV=2 - [SRO9_YEAST]	1.80042	2.53	1	1	1	1	1.10104e+07	434	48.0308	8.89502
	A2	Sequence	# PSMs	# Proteins	# Protein Groups	Protein Group Accessions	Modifications	ΔCn	Area	q-Value	PEP	XCorr	Charge	MH+ [Da]	ΔM [ppm]	RT [min]	# Missed Cleavages
	High	DGFAPLSLISK	1	1	1	P25567		0	1.10104e+07	0	0.01215	1.80042	2	1147.63	-3.95433	71.0032	0
Q08965	Ribosome biogenesis protein BMS1 OS=Saccharomyces cerevisiae (strain ATCC 204508 / S288c) GN=BMS1 PE=1 SV=1 - [BMS1_YEAST]	1.80005	2.62	1	3	3	3	4.08246e+06	1183	135.487	6.81494
	A2	Sequence	# PSMs	# Proteins	# Protein Groups	Protein Group Accessions	Modifications	ΔCn	Area	q-Value	PEP	XCorr	Charge	MH+ [Da]	ΔM [ppm]	RT [min]	# Missed Cleavages
	High	LDDFEREK	1	1	1	Q08965		0	3.28378e+06	0.001	0.04374	1.80005	2	1051.5	-3.81251	12.5326	1
	High	NEEPSFVPGQER	1	1	1	Q08965		0	8.14937e+06	0.001	0.1101	1.2225	2	1388.64	-4.52697	24.8124	0
	High	FYNPVTSLLLK	1	1	1	Q08965		0	814247	0.002	0.1504	1.30275	2	1294.73	-4.95302	77.0928	0
P0CX24	60S ribosomal protein L20-B OS=Saccharomyces cerevisiae (strain ATCC 204508 / S288c) GN=RPL20B PE=1 SV=1 - [RL20B_YEAST]	1.79886	5.81	1	1	1	1	6.08612e+06	172	20.4239	10.3013
	A2	Sequence	# PSMs	# Proteins	# Protein Groups	Protein Group Accessions	Modifications	ΔCn	Area	q-Value	PEP	XCorr	Charge	MH+ [Da]	ΔM [ppm]	RT [min]	# Missed Cleavages
	High	IFASNEVIAK	1	1	1	P0CX24		0	6.08612e+06	0.001	0.07066	1.79886	2	1091.6	-5.29857	27.4522	0
P42945	U3 small nucleolar RNA-associated protein 10 OS=Saccharomyces cerevisiae (strain ATCC 204508 / S288c) GN=UTP10 PE=1 SV=1 - [UTP10_YEAST]	1.79441	5.2	1	7	7	8	6.65921e+06	1769	199.956	6.49365
	A2	Sequence	# PSMs	# Proteins	# Protein Groups	Protein Group Accessions	Modifications	ΔCn	Area	q-Value	PEP	XCorr	Charge	MH+ [Da]	ΔM [ppm]	RT [min]	# Missed Cleavages
	High	VVENVLGEPFDR	1	1	1	P42945		0	4.40149e+06	0	0.01031	1.79441	2	1373.7	-2.43647	47.3476	0
	High	ALEELSQIEPK	1	1	1	P42945		0	5.79225e+06	0	0.01101	1.56053	2	1256.67	-4.51286	40.0434	0
	High	TLFSESSISLDR	1	1	1	P42945		0	1.66368e+06	0	0.004162	1.5523	2	1354.68	-4.11345	50.0923	0
	High	TILTVVPALIK	2	1	1	P42945		0	3.17608e+06	0.001	0.07407	1.47776	2	1167.77	-3.7765	70.679	0
	High	AIGALASNNSGVDEHNQILNK	1	1	1	P42945		0	9.23093e+06	0.001	0.08625	1.30786	3	2165.09	-3.68958	32.0422	0
	High	ADILVSAIR	1	1	1	P42945		0	2.66378e+06	0.004	0.1738	1.29746	2	957.569	-4.02583	39.4153	0
	High	TAATQDYDFIFENASK	1	1	1	P42945		0	4.95444e+06	0.004	0.2069	0.725943	2	1820.83	-1.95159	58.577	0
P04456	60S ribosomal protein L25 OS=Saccharomyces cerevisiae (strain ATCC 204508 / S288c) GN=RPL25 PE=1 SV=4 - [RL25_YEAST]	1.79252	9.15	1	1	1	1	3.9764e+06	142	15.7478	10.1108
	A2	Sequence	# PSMs	# Proteins	# Protein Groups	Protein Group Accessions	Modifications	ΔCn	Area	q-Value	PEP	XCorr	Charge	MH+ [Da]	ΔM [ppm]	RT [min]	# Missed Cleavages
	High	LTADYDALDIANR	1	1	1	P04456		0	3.9764e+06	0	0.0004546	1.79252	2	1450.71	-4.10832	48.1543	0
P27692	Transcription elongation factor SPT5 OS=Saccharomyces cerevisiae (strain ATCC 204508 / S288c) GN=SPT5 PE=1 SV=1 - [SPT5_YEAST]	1.78931	0.75	1	1	1	1	1.65037e+06	1063	115.58	5.24951
	A2	Sequence	# PSMs	# Proteins	# Protein Groups	Protein Group Accessions	Modifications	ΔCn	Area	q-Value	PEP	XCorr	Charge	MH+ [Da]	ΔM [ppm]	RT [min]	# Missed Cleavages
	High	LDQANLYK	1	1	1	P27692		0	1.65037e+06	0.001	0.08474	1.78931	2	964.505	-4.65901	16.5775	0
P35207	Antiviral helicase SKI2 OS=Saccharomyces cerevisiae (strain ATCC 204508 / S288c) GN=SKI2 PE=1 SV=2 - [SKI2_YEAST]	1.78805	5.05	1	6	6	6	9.49272e+06	1287	145.967	6.7417
	A2	Sequence	# PSMs	# Proteins	# Protein Groups	Protein Group Accessions	Modifications	ΔCn	Area	q-Value	PEP	XCorr	Charge	MH+ [Da]	ΔM [ppm]	RT [min]	# Missed Cleavages
	High	EITNNADVELFEDR	1	1	1	P35207		0	6.64182e+06	0	0.002158	1.78805	2	1664.77	-3.74476	48.4962	0
	High	DTEFIDQNHNVLLK	1	1	1	P35207		0	3.47482e+06	0.001	0.07265	1.37906	3	1685.84	-2.89156	42.7196	0
	High	VPDPINR	1	1	1	P35207		0	7822998	0.001	0.1087	1.35032	2	810.443	-4.65116	15.3736	0
	High	VLQEELQTIEYK	1	1	1	P35207		0	1.40133e+07	0.001	0.04755	0.969861	2	1492.79	-1.99409	44.9237	0
	High	SWPFELDTFQK	1	1	1	P35207		0	2.57887e+06	0.002	0.1296	1.53236	2	1397.67	-3.76966	72.0364	0
	High	FAAPLGK	1	1	1	P35207		0	3.85357e+06	0.003	0.158	1.53541	2	703.41	-4.82556	18.1897	0
P36080	Ribosomal RNA-processing protein 14 OS=Saccharomyces cerevisiae (strain ATCC 204508 / S288c) GN=RRP14 PE=1 SV=1 - [RRP14_YEAST]	1.77294	5.53	1	2	2	2	2.41851e+06	434	50.4507	9.56885
	A2	Sequence	# PSMs	# Proteins	# Protein Groups	Protein Group Accessions	Modifications	ΔCn	Area	q-Value	PEP	XCorr	Charge	MH+ [Da]	ΔM [ppm]	RT [min]	# Missed Cleavages
	High	ANSSAFDGLLALIPAK	1	1	1	P36080		0	0	0	0.0005667	1.77294	2	1587.87	-4.29137	88.3377	0
	High	SAIEWSER	1	1	1	P36080		0	2.41851e+06	0.002	0.1258	1.56872	2	977.465	-3.61627	20.1424	0
P11491	Repressible alkaline phosphatase OS=Saccharomyces cerevisiae (strain ATCC 204508 / S288c) GN=PHO8 PE=1 SV=2 - [PPB_YEAST]	1.76274	2.12	1	1	1	1	3.15291e+06	566	62.9653	5.59229
	A2	Sequence	# PSMs	# Proteins	# Protein Groups	Protein Group Accessions	Modifications	ΔCn	Area	q-Value	PEP	XCorr	Charge	MH+ [Da]	ΔM [ppm]	RT [min]	# Missed Cleavages
	High	LVPGSDSSSRPK	1	1	1	P11491		0	3.15291e+06	0	0.01474	1.76274	2	1229.64	-4.48046	11.4843	0
P32481	Eukaryotic translation initiation factor 2 subunit gamma OS=Saccharomyces cerevisiae (strain ATCC 204508 / S288c) GN=GCD11 PE=1 SV=1 - [IF2G_YEAST]	1.75421	1.71	1	1	1	1	2.64332e+06	527	57.8295	6.80029
	A2	Sequence	# PSMs	# Proteins	# Protein Groups	Protein Group Accessions	Modifications	ΔCn	Area	q-Value	PEP	XCorr	Charge	MH+ [Da]	ΔM [ppm]	RT [min]	# Missed Cleavages
	High	LVGQVVGAK	1	1	1	P32481		0	2.64332e+06	0	0.01212	1.75421	2	870.537	-4.51388	15.9442	0
P53971	FKBP12-associated protein 1 OS=Saccharomyces cerevisiae (strain ATCC 204508 / S288c) GN=FAP1 PE=1 SV=1 - [FAP1_YEAST]	1.74512	0.83	1	1	1	1	1.19291e+06	965	108.422	7.88428
	A2	Sequence	# PSMs	# Proteins	# Protein Groups	Protein Group Accessions	Modifications	ΔCn	Area	q-Value	PEP	XCorr	Charge	MH+ [Da]	ΔM [ppm]	RT [min]	# Missed Cleavages
	High	KAQEFQAR	1	1	1	P53971		0	1.19291e+06	0.001	0.09485	1.74512	2	977.512	-4.50311	9.30008	1
P30624	Long-chain-fatty-acid--CoA ligase 1 OS=Saccharomyces cerevisiae (strain ATCC 204508 / S288c) GN=FAA1 PE=1 SV=1 - [LCF1_YEAST]	1.73957	10.43	1	6	6	6	6.61555e+06	700	77.817	7.62061
	A2	Sequence	# PSMs	# Proteins	# Protein Groups	Protein Group Accessions	Modifications	ΔCn	Area	q-Value	PEP	XCorr	Charge	MH+ [Da]	ΔM [ppm]	RT [min]	# Missed Cleavages
	High	YLLNGGSPISR	1	1	1	P30624		0	6.84409e+06	0	0.03248	1.73957	2	1176.63	-3.88851	34.464	0
	High	DVKEIHEESK	1	1	1	P30624		0	1.14415e+06	0	0.005273	1.47147	2	1213.6	-4.18888	11.2288	1
	High	LVDVEELGYFAK	1	1	1	P30624		0	7.11064e+06	0.001	0.1153	1.08772	2	1382.71	-5.39168	64.1474	0
	High	AVYSDLLK	1	1	1	P30624		0	5.61898e+06	0.002	0.1184	1.42635	2	908.505	-3.91381	35.3268	0
	High	AIFTDNSLLPSLIKPVQAAQDVK	1	1	1	P30624		0	1.03858e+06	0.003	0.1653	1.15517	3	2468.37	-3.73806	80.6618	0
	High	TFSFDDILK	1	1	1	P30624		0	5.89191e+06	0.007	0.2393	1.00495	2	1085.55	-4.35066	66.6634	0
P00330	Alcohol dehydrogenase 1 OS=Saccharomyces cerevisiae (strain ATCC 204508 / S288c) GN=ADH1 PE=1 SV=5 - [ADH1_YEAST]	1.73542	7.18	3	3	3	3	4.18467e+06	348	36.8257	6.68311
	A2	Sequence	# PSMs	# Proteins	# Protein Groups	Protein Group Accessions	Modifications	ΔCn	Area	q-Value	PEP	XCorr	Charge	MH+ [Da]	ΔM [ppm]	RT [min]	# Missed Cleavages
	High	IGDYAGIK	1	2	1	P00330		0	4.30114e+06	0	0.02928	1.73542	2	836.448	-4.16021	17.5741	0
	High	EALDFFAR	1	3	1	P00330		0	3.35446e+06	0.001	0.05768	1.35556	2	968.479	-4.75983	49.8897	0
	High	ANELLINVK	1	1	1	P00330		0	4.8984e+06	0.001	0.07438	1.27422	2	1013.59	-5.51495	34.1081	0
P38737	Proteasome component ECM29 OS=Saccharomyces cerevisiae (strain ATCC 204508 / S288c) GN=ECM29 PE=1 SV=1 - [ECM29_YEAST]	1.73422	1.28	1	2	2	2	1.6453e+06	1868	210.299	6.55127
	A2	Sequence	# PSMs	# Proteins	# Protein Groups	Protein Group Accessions	Modifications	ΔCn	Area	q-Value	PEP	XCorr	Charge	MH+ [Da]	ΔM [ppm]	RT [min]	# Missed Cleavages
	High	VNNASINTSATVK	1	1	1	P38737		0	1.91667e+06	0	0.01322	1.73422	2	1318.69	-1.81855	14.324	0
	High	QVQVSQQPLSR	1	1	1	P38737		0	1.37393e+06	0.001	0.03761	1.42924	2	1269.69	-2.63973	16.2772	0
P40525	60S ribosomal protein L34-B OS=Saccharomyces cerevisiae (strain ATCC 204508 / S288c) GN=RPL34B PE=1 SV=1 - [RL34B_YEAST]	1.72974	6.61	2	1	1	2	1.05273e+07	121	13.6326	10.8286
	A2	Sequence	# PSMs	# Proteins	# Protein Groups	Protein Group Accessions	Modifications	ΔCn	Area	q-Value	PEP	XCorr	Charge	MH+ [Da]	ΔM [ppm]	RT [min]	# Missed Cleavages
	High	AFLIEEQK	2	2	1	P40525		0	1.05273e+07	0.002	0.1328	1.72974	2	977.526	-4.69444	26.5622	0
P0CS90	Heat shock protein SSC1, mitochondrial OS=Saccharomyces cerevisiae (strain ATCC 204508 / S288c) GN=SSC1 PE=1 SV=1 - [HSP77_YEAST]	1.72693	5.66	1	3	3	3	3.82246e+06	654	70.5849	5.59229
	A2	Sequence	# PSMs	# Proteins	# Protein Groups	Protein Group Accessions	Modifications	ΔCn	Area	q-Value	PEP	XCorr	Charge	MH+ [Da]	ΔM [ppm]	RT [min]	# Missed Cleavages
	High	AQFETLTAPLVK	1	1	1	P0CS90		0	4.54833e+06	0	0.01128	1.72693	2	1317.74	-2.28608	50.9039	0
	High	DAGQIVGLNVLR	1	1	1	P0CS90		0	4.21961e+06	0.001	0.08044	1.0741	2	1254.71	-4.61488	59.4346	0
	High	VQGGEEVNAEELK	1	1	1	P0CS90		0	2699431	0.005	0.2172	0.7743	2	1401.68	-1.98502	18.7404	0
Q02892	Nucleolar GTP-binding protein 1 OS=Saccharomyces cerevisiae (strain ATCC 204508 / S288c) GN=NOG1 PE=1 SV=1 - [NOG1_YEAST]	1.72209	8.04	1	5	5	5	9.11207e+06	647	74.3634	8.79248
	A2	Sequence	# PSMs	# Proteins	# Protein Groups	Protein Group Accessions	Modifications	ΔCn	Area	q-Value	PEP	XCorr	Charge	MH+ [Da]	ΔM [ppm]	RT [min]	# Missed Cleavages
	High	ISLAAISR	1	1	1	Q02892		0	5.98234e+06	0.001	0.09142	1.50875	2	830.506	-4.58572	29.8654	0
	High	NVYDFLDPEIAAK	1	1	1	Q02892		0	7.36152e+06	0.001	0.05667	1.29745	2	1494.74	-3.0666	68.8304	0
	High	TPFIPESVK	1	1	1	Q02892		0	1.0177e+07	0.004	0.1903	1.72209	2	1017.56	-4.43893	32.3193	0
	High	FGQSLFQcK	1	1	1	Q02892	C8(Carbamidomethyl)	0	3.42202e+06	0.004	0.1949	0.986607	2	1114.53	-3.35361	33.2622	0
	High	SDVDVQPYAFTTK	1	1	1	Q02892		0	9.79768e+06	0.004	0.1709	0.901928	2	1470.7	-5.42509	39.4885	0
Q02753	60S ribosomal protein L21-A OS=Saccharomyces cerevisiae (strain ATCC 204508 / S288c) GN=RPL21A PE=1 SV=1 - [RL21A_YEAST]	1.71926	11.25	2	2	2	2	4.76527e+06	160	18.2308	10.3892
	A2	Sequence	# PSMs	# Proteins	# Protein Groups	Protein Group Accessions	Modifications	ΔCn	Area	q-Value	PEP	XCorr	Charge	MH+ [Da]	ΔM [ppm]	RT [min]	# Missed Cleavages
	High	AQGVAVQLK	1	2	1	Q02753		0	5.00332e+06	0.001	0.0406	1.34773	2	913.544	-3.31198	16.4113	0
	High	SSVGVIINK	1	2	1	Q02753		0	4.52722e+06	0.002	0.143	1.71926	2	916.542	-4.52841	19.4486	0
P05755	40S ribosomal protein S9-B OS=Saccharomyces cerevisiae (strain ATCC 204508 / S288c) GN=RPS9B PE=1 SV=4 - [RS9B_YEAST]	1.71109	4.62	2	1	1	1	2.93916e+06	195	22.2851	10.0962
	A2	Sequence	# PSMs	# Proteins	# Protein Groups	Protein Group Accessions	Modifications	ΔCn	Area	q-Value	PEP	XCorr	Charge	MH+ [Da]	ΔM [ppm]	RT [min]	# Missed Cleavages
	High	VGVLSEDKK	1	2	1	P05755		0	2.93916e+06	0.001	0.07186	1.71109	2	974.547	-4.88193	11.79	1
P38351	RNA polymerase II-associated protein 1 OS=Saccharomyces cerevisiae (strain ATCC 204508 / S288c) GN=PAF1 PE=1 SV=1 - [PAF1_YEAST]	1.70887	15.06	1	5	5	8	5.34404e+06	445	51.769	4.93213
	A2	Sequence	# PSMs	# Proteins	# Protein Groups	Protein Group Accessions	Modifications	ΔCn	Area	q-Value	PEP	XCorr	Charge	MH+ [Da]	ΔM [ppm]	RT [min]	# Missed Cleavages
	High	VNDIIKPLVK	1	1	1	P38351		0	2.45811e+06	0	0.01638	1.53533	2	1138.72	-3.92362	33.1026	0
	High	LNDKDGIAYYKPLR	3	1	1	P38351		0	1.34723e+06	0	0.03646	1.06111	3	1665.89	-3.2074	42.6815	1
	High	EHDIDQLNVTLR	2	1	1	P38351		0	1.76918e+06	0.002	0.131	1.75758	3	1452.74	-4.27578	37.2831	0
	High	FPGLLNK	1	1	1	P38351		0	1.18048e+07	0.002	0.1395	1.70887	2	788.463	-5.03421	33.3997	0
	High	LLVYPESPETNADSSQLINSLYIK	1	1	1	P38351		0	0	0.002	0.1364	1.07326	3	2694.38	-3.77487	82.4421	0
Q02725	Vacuolar transporter chaperone 3 OS=Saccharomyces cerevisiae (strain ATCC 204508 / S288c) GN=VTC3 PE=1 SV=1 - [VTC3_YEAST]	1.70394	2.16	1	2	2	2	4.16292e+06	835	96.494	7.41553
	A2	Sequence	# PSMs	# Proteins	# Protein Groups	Protein Group Accessions	Modifications	ΔCn	Area	q-Value	PEP	XCorr	Charge	MH+ [Da]	ΔM [ppm]	RT [min]	# Missed Cleavages
	High	DSYIDYER	1	1	1	Q02725		0	1.73755e+06	0	0.02038	1.70394	2	1060.46	-3.01535	23.3036	0
	High	KLDDLEENTK	1	1	1	Q02725		0	6.58829e+06	0.001	0.07795	1.55585	2	1204.6	-3.74355	13.7567	1
P00950	Phosphoglycerate mutase 1 OS=Saccharomyces cerevisiae (strain ATCC 204508 / S288c) GN=GPM1 PE=1 SV=3 - [PMG1_YEAST]	1.68699	4.45	1	1	1	1	3237215	247	27.5916	8.83643
	A2	Sequence	# PSMs	# Proteins	# Protein Groups	Protein Group Accessions	Modifications	ΔCn	Area	q-Value	PEP	XCorr	Charge	MH+ [Da]	ΔM [ppm]	RT [min]	# Missed Cleavages
	High	AIQTANIALEK	1	1	1	P00950		0	3237215	0	0.01169	1.68699	2	1171.66	-4.0913	26.1135	0
P12945	N-terminal acetyltransferase A complex subunit NAT1 OS=Saccharomyces cerevisiae (strain ATCC 204508 / S288c) GN=NAT1 PE=1 SV=2 - [NAT1_YEAST]	1.68227	2.69	1	2	2	2	1.70867e+06	854	98.843	8.77783
	A2	Sequence	# PSMs	# Proteins	# Protein Groups	Protein Group Accessions	Modifications	ΔCn	Area	q-Value	PEP	XCorr	Charge	MH+ [Da]	ΔM [ppm]	RT [min]	# Missed Cleavages
	High	ENDQFLEALK	1	1	1	P12945		0	1.05577e+06	0	0.0151	1.68227	2	1206.6	-3.74827	45.7984	0
	High	DLATLQSQIGDFK	1	1	1	P12945		0	2.36158e+06	0.001	0.05872	1.57936	2	1435.74	-3.5402	62.4845	0
P46655	Glutamate--tRNA ligase, cytoplasmic OS=Saccharomyces cerevisiae (strain ATCC 204508 / S288c) GN=GUS1 PE=1 SV=3 - [SYEC_YEAST]	1.67522	4.8	1	3	3	3	4.38753e+06	708	80.7918	7.53271
	A2	Sequence	# PSMs	# Proteins	# Protein Groups	Protein Group Accessions	Modifications	ΔCn	Area	q-Value	PEP	XCorr	Charge	MH+ [Da]	ΔM [ppm]	RT [min]	# Missed Cleavages
	High	NFVLSQGPSR	1	1	1	P46655		0	3.0942e+06	0.001	0.09156	1.67522	2	1104.58	-3.46562	24.261	0
	High	ANFEIDLPDAK	1	1	1	P46655		0	5.23721e+06	0.001	0.06846	1.4868	2	1232.61	-5.08404	48.827	0
	High	IVNALAPNSIAIK	1	1	1	P46655		0	4.83117e+06	0.002	0.131	1.4369	2	1323.79	-3.72266	45.3515	0
P52910	Acetyl-coenzyme A synthetase 2 OS=Saccharomyces cerevisiae (strain ATCC 204508 / S288c) GN=ACS2 PE=1 SV=1 - [ACS2_YEAST]	1.67518	1.32	1	1	1	1	1.74888e+06	683	75.4444	6.68311
	A2	Sequence	# PSMs	# Proteins	# Protein Groups	Protein Group Accessions	Modifications	ΔCn	Area	q-Value	PEP	XCorr	Charge	MH+ [Da]	ΔM [ppm]	RT [min]	# Missed Cleavages
	High	VVYEAHNVK	1	1	1	P52910		0	1.74888e+06	0	0.02318	1.67518	2	1058.56	-3.72557	11.5513	0
P17076	60S ribosomal protein L8-A OS=Saccharomyces cerevisiae (strain ATCC 204508 / S288c) GN=RPL8A PE=1 SV=4 - [RL8A_YEAST]	1.67297	7.81	2	2	2	3	6.30452e+06	256	28.1074	10.0376
	A2	Sequence	# PSMs	# Proteins	# Protein Groups	Protein Group Accessions	Modifications	ΔCn	Area	q-Value	PEP	XCorr	Charge	MH+ [Da]	ΔM [ppm]	RT [min]	# Missed Cleavages
	High	NFGIGQAVQPK	2	2	1	P17076		0	1.03256e+07	0	0.02103	1.49451	2	1158.62	-3.58803	28.2513	0
	High	NPLTHSTPK	1	2	1	P17076		0	2.2834e+06	0.001	0.08264	1.67297	2	994.527	-4.46751	11.5052	0
Q02821	Importin subunit alpha OS=Saccharomyces cerevisiae (strain ATCC 204508 / S288c) GN=SRP1 PE=1 SV=1 - [IMA1_YEAST]	1.65882	2.77	1	2	2	2	2.569e+06	542	60.4037	4.90674
	A2	Sequence	# PSMs	# Proteins	# Protein Groups	Protein Group Accessions	Modifications	ΔCn	Area	q-Value	PEP	XCorr	Charge	MH+ [Da]	ΔM [ppm]	RT [min]	# Missed Cleavages
	High	LLLSSPK	1	1	1	Q02821		0	2.4844e+06	0.001	0.06979	1.65882	2	757.478	-5.22717	19.9266	0
	High	LLEVAEYK	1	1	1	Q02821		0	2.6536e+06	0.004	0.1843	1.19674	2	964.531	-4.60962	28.6714	0
P25655	General negative regulator of transcription subunit 1 OS=Saccharomyces cerevisiae (strain ATCC 204508 / S288c) GN=CDC39 PE=1 SV=3 - [NOT1_YEAST]	1.65812	1.47	1	2	2	2	1.99925e+06	2108	240.128	6.44287
	A2	Sequence	# PSMs	# Proteins	# Protein Groups	Protein Group Accessions	Modifications	ΔCn	Area	q-Value	PEP	XCorr	Charge	MH+ [Da]	ΔM [ppm]	RT [min]	# Missed Cleavages
	High	SSGIAVVTTTK	1	1	1	P25655		0	2.37956e+06	0.001	0.05657	1.65812	2	1063.6	-4.01556	17.5303	0
	High	SQAQVYQSIVEAATLANAPK	1	1	1	P25655		0	1.61893e+06	0.004	0.1882	0.886506	3	2089.09	-3.55906	73.31	0
P38701	40S ribosomal protein S20 OS=Saccharomyces cerevisiae (strain ATCC 204508 / S288c) GN=RPS20 PE=1 SV=3 - [RS20_YEAST]	1.65422	9.92	1	1	1	1		121	13.8985	9.5249
	A2	Sequence	# PSMs	# Proteins	# Protein Groups	Protein Group Accessions	Modifications	ΔCn	Area	q-Value	PEP	XCorr	Charge	MH+ [Da]	ΔM [ppm]	RT [min]	# Missed Cleavages
	High	YIDLEAPVQIVK	1	1	1	P38701		0	0	0.001	0.0716	1.65422	2	1387.78	-2.51525	61.377	0
P20449	ATP-dependent RNA helicase DBP5 OS=Saccharomyces cerevisiae (strain ATCC 204508 / S288c) GN=DBP5 PE=1 SV=2 - [DBP5_YEAST]	1.65288	7.05	1	3	3	4	3.66431e+06	482	53.8403	7.43018
	A2	Sequence	# PSMs	# Proteins	# Protein Groups	Protein Group Accessions	Modifications	ΔCn	Area	q-Value	PEP	XCorr	Charge	MH+ [Da]	ΔM [ppm]	RT [min]	# Missed Cleavages
	High	SFDELGLAPELLK	2	1	1	P20449		0	4.94362e+06	0	0.03508	1.65288	2	1431.77	-2.68106	75.8246	0
	High	ALPLLLHNPPR	1	1	1	P20449		0	352352	0	0.0104	1.43233	3	1240.75	-4.45611	45.0073	0
	High	VLITTNVLAR	1	1	1	P20449		0	5.69697e+06	0.003	0.152	1.52941	2	1099.68	-3.35207	43.0883	0
P33416	Heat shock protein 78, mitochondrial OS=Saccharomyces cerevisiae (strain ATCC 204508 / S288c) GN=HSP78 PE=1 SV=2 - [HSP78_YEAST]	1.63751	2.1	1	1	2	2	3.3186e+06	811	91.2796	8.04541
	A2	Sequence	# PSMs	# Proteins	# Protein Groups	Protein Group Accessions	Modifications	ΔCn	Area	q-Value	PEP	XCorr	Charge	MH+ [Da]	ΔM [ppm]	RT [min]	# Missed Cleavages
	High	TALIDGLAQR	1	1	1	P33416		0	5.27194e+06	0.001	0.08826	1.63751	2	1057.6	-4.10419	25.4041	0
	High	LDPVIGR	1	2	2	P31539;P33416		0	1.36527e+06	0.002	0.1425	1.20523	2	769.453	-4.67831	19.8731	0
P02309	Histone H4 OS=Saccharomyces cerevisiae (strain ATCC 204508 / S288c) GN=HHF1 PE=1 SV=2 - [H4_YEAST]	1.61752	11.65	1	1	1	1	8.20139e+06	103	11.3614	11.356
	A2	Sequence	# PSMs	# Proteins	# Protein Groups	Protein Group Accessions	Modifications	ΔCn	Area	q-Value	PEP	XCorr	Charge	MH+ [Da]	ΔM [ppm]	RT [min]	# Missed Cleavages
	High	DNIQGITKPAIR	1	1	1	P02309		0	8.20139e+06	0.001	0.04874	1.61752	2	1325.75	-4.46015	24.5721	0
P35997	40S ribosomal protein S27-A OS=Saccharomyces cerevisiae (strain ATCC 204508 / S288c) GN=RPS27A PE=1 SV=1 - [RS27_YEAST]	1.61056	9.76	2	1	1	1	8.07847e+06	82	8.87359	9.14404
	A2	Sequence	# PSMs	# Proteins	# Protein Groups	Protein Group Accessions	Modifications	ΔCn	Area	q-Value	PEP	XCorr	Charge	MH+ [Da]	ΔM [ppm]	RT [min]	# Missed Cleavages
	High	LSEGTSFR	1	2	1	P35997		0	8.07847e+06	0.002	0.1271	1.61056	2	896.443	-4.50383	14.246	0
P32608	Retrograde regulation protein 2 OS=Saccharomyces cerevisiae (strain ATCC 204508 / S288c) GN=RTG2 PE=1 SV=2 - [RTG2_YEAST]	1.60824	1.53	1	1	1	1	1.09993e+06	588	65.531	7.98682
	A2	Sequence	# PSMs	# Proteins	# Protein Groups	Protein Group Accessions	Modifications	ΔCn	Area	q-Value	PEP	XCorr	Charge	MH+ [Da]	ΔM [ppm]	RT [min]	# Missed Cleavages
	High	EAYKDAIEK	1	1	1	P32608		0	1.09993e+06	0.002	0.1234	1.60824	2	1066.54	-3.32837	12.1037	1
Q04225	Ribosome assembly protein RRB1 OS=Saccharomyces cerevisiae (strain ATCC 204508 / S288c) GN=RRB1 PE=1 SV=1 - [RRB1_YEAST]	1.60314	6.65	1	3	3	3	2.70733e+06	511	57.2262	4.62744
	A2	Sequence	# PSMs	# Proteins	# Protein Groups	Protein Group Accessions	Modifications	ΔCn	Area	q-Value	PEP	XCorr	Charge	MH+ [Da]	ΔM [ppm]	RT [min]	# Missed Cleavages
	High	SIEDIQWSR	1	1	1	Q04225		0	3.20357e+06	0	0.01024	1.60314	2	1133.55	-4.06564	35.7585	0
	High	ASNTDVNVISWSDK	1	1	1	Q04225		0	3.49987e+06	0	0.01111	1.3339	2	1535.73	-3.73662	39.9815	0
	High	KQEEAETLVQK	1	1	1	Q04225		0	1.41854e+06	0.004	0.1924	0.854576	2	1302.69	-1.81289	12.4167	1
P32892	ATP-dependent RNA helicase DRS1 OS=Saccharomyces cerevisiae (strain ATCC 204508 / S288c) GN=DRS1 PE=1 SV=2 - [DRS1_YEAST]	1.60154	3.06	1	2	2	2	5.63897e+06	752	84.7908	5.74463
	A2	Sequence	# PSMs	# Proteins	# Protein Groups	Protein Group Accessions	Modifications	ΔCn	Area	q-Value	PEP	XCorr	Charge	MH+ [Da]	ΔM [ppm]	RT [min]	# Missed Cleavages
	High	ELAIQVADVGK	1	1	1	P32892		0	3.06669e+06	0	0.03553	1.60154	2	1142.64	-2.97566	39.1435	0
	High	SVTFVGESSQDR	1	1	1	P32892		0	8.21125e+06	0	0.02869	1.42802	2	1311.61	-2.8775	19.1991	0
P40433	6-phosphofructo-2-kinase 1 OS=Saccharomyces cerevisiae (strain ATCC 204508 / S288c) GN=PFK26 PE=1 SV=1 - [6P21_YEAST]	0	1.21	1	1	1	1	3.19386e+06	827	93.3594	8.66064
	A2	Sequence	# PSMs	# Proteins	# Protein Groups	Protein Group Accessions	Modifications	ΔCn	Area	q-Value	PEP	XCorr	Charge	MH+ [Da]	ΔM [ppm]	RT [min]	# Missed Cleavages
	High	VPQTDLNTTR	1	1	1	P40433		0	3.19386e+06	0.001	0.04248	1.59152	2	1144.59	-3.49373	14.2328	0
Q00955	Acetyl-CoA carboxylase OS=Saccharomyces cerevisiae (strain ATCC 204508 / S288c) GN=ACC1 PE=1 SV=2 - [ACAC_YEAST]	0	2.51	2	5	5	7	3.58152e+06	2233	250.197	6.27783
	A2	Sequence	# PSMs	# Proteins	# Protein Groups	Protein Group Accessions	Modifications	ΔCn	Area	q-Value	PEP	XCorr	Charge	MH+ [Da]	ΔM [ppm]	RT [min]	# Missed Cleavages
	High	LSHQVGEASR	2	1	1	Q00955		0	1.00625e+06	0	0.03125	1.8754	3	1083.55	-6.97414	9.38344	0
	High	ISSTIVAQSAK	1	2	1	Q00955		0	2.14266e+06	0	0.01626	1.57909	2	1104.62	-4.69497	15.8216	0
	High	LGGIPLGVIGVETR	2	1	1	Q00955		0	4.48849e+06	0.001	0.09416	1.5333	2	1380.82	-3.91938	68.4196	0
	High	AFLASEEAR	1	1	1	Q00955		0	4113404	0.004	0.1893	1.01742	2	993.497	-3.2497	18.0006	0
	High	ILIANNGIAAVK	1	2	1	Q00955		0	1.21455e+06	0.009	0.2549	1.03667	2	1196.73	-3.22035	39.0949	0
P60010	Actin OS=Saccharomyces cerevisiae (strain ATCC 204508 / S288c) GN=ACT1 PE=1 SV=1 - [ACT_YEAST]	0	9.07	1	3	3	5	9.05611e+06	375	41.6629	5.68115
	A2	Sequence	# PSMs	# Proteins	# Protein Groups	Protein Group Accessions	Modifications	ΔCn	Area	q-Value	PEP	XCorr	Charge	MH+ [Da]	ΔM [ppm]	RT [min]	# Missed Cleavages
	High	SYELPDGQVITIGNER	1	1	1	P60010		0	1.65552e+07	0	0.006408	1.19999	2	1790.89	-3.53098	59.2227	0
	High	AVFPSIVGRPR	3	1	1	P60010		0	665010	0.001	0.0471	1.39873	3	1198.7	-5.47472	44.1658	0
	High	IIAPPER	1	1	1	P60010		0	9.94812e+06	0.003	0.1629	1.42089	2	795.468	-5.86112	14.9507	0
P25371	Probable ATP-dependent permease OS=Saccharomyces cerevisiae (strain ATCC 204508 / S288c) GN=ADP1 PE=1 SV=2 - [ADP1_YEAST]	0	1.62	2	2	2	2	1564334	1049	117.156	5.16064
	A2	Sequence	# PSMs	# Proteins	# Protein Groups	Protein Group Accessions	Modifications	ΔCn	Area	q-Value	PEP	XCorr	Charge	MH+ [Da]	ΔM [ppm]	RT [min]	# Missed Cleavages
	High	QFSEcNSYTGR	1	1	1	P25371	C5(Carbamidomethyl)	0	843609	0.002	0.118	0.637352	2	1348.55	-4.37011	15.2266	0
	High	VLEELR	1	2	1	P25371		0	2.28506e+06	0.003	0.1625	1.14347	2	758.437	-4.98928	17.9557	0
P07248	Regulatory protein ADR1 OS=Saccharomyces cerevisiae (strain ATCC 204508 / S288c) GN=ADR1 PE=1 SV=2 - [ADR1_YEAST]	0	0.83	1	1	1	1	1.45192e+06	1323	150.846	6.72705
	A2	Sequence	# PSMs	# Proteins	# Protein Groups	Protein Group Accessions	Modifications	ΔCn	Area	q-Value	PEP	XCorr	Charge	MH+ [Da]	ΔM [ppm]	RT [min]	# Missed Cleavages
	High	ENSNTFSVIQR	1	1	1	P07248		0	1.45192e+06	0.001	0.08516	0.729892	2	1294.63	-3.9075	26.7538	0
Q08951	AP-3 complex subunit delta OS=Saccharomyces cerevisiae (strain ATCC 204508 / S288c) GN=APL5 PE=1 SV=1 - [AP3D_YEAST]	0	0.97	1	1	1	1	1.1625e+06	932	106.857	5.08447
	A2	Sequence	# PSMs	# Proteins	# Protein Groups	Protein Group Accessions	Modifications	ΔCn	Area	q-Value	PEP	XCorr	Charge	MH+ [Da]	ΔM [ppm]	RT [min]	# Missed Cleavages
	High	SVEVLEFLR	1	1	1	Q08951		0	1.1625e+06	0	0.005819	1.34589	2	1091.61	-4.06847	64.9946	0
P37302	Aminopeptidase Y OS=Saccharomyces cerevisiae (strain ATCC 204508 / S288c) GN=APE3 PE=1 SV=1 - [APE3_YEAST]	0	1.49	1	1	1	1	1.03497e+06	537	60.0998	5.31299
	A2	Sequence	# PSMs	# Proteins	# Protein Groups	Protein Group Accessions	Modifications	ΔCn	Area	q-Value	PEP	XCorr	Charge	MH+ [Da]	ΔM [ppm]	RT [min]	# Missed Cleavages
	High	GKcPFGDK	1	1	1	P37302	C3(Carbamidomethyl)	0	1.03497e+06	0.004	0.1814	1.4163	2	908.426	-3.8565	9.56057	1
Q02948	Vacuolar protein sorting-associated protein 30 OS=Saccharomyces cerevisiae (strain ATCC 204508 / S288c) GN=VPS30 PE=1 SV=1 - [BECN1_YEAST]	0	2.15	1	1	1	2	8.22121e+06	557	63.2219	5.07178
	A2	Sequence	# PSMs	# Proteins	# Protein Groups	Protein Group Accessions	Modifications	ΔCn	Area	q-Value	PEP	XCorr	Charge	MH+ [Da]	ΔM [ppm]	RT [min]	# Missed Cleavages
	High	WLLAFSSNLLSK	2	1	1	Q02948		0	8.22121e+06	0.004	0.2022	1.13999	2	1378.76	-6.6217	49.2711	0
Q06631	Protein BFR2 OS=Saccharomyces cerevisiae (strain ATCC 204508 / S288c) GN=BFR2 PE=1 SV=1 - [BFR2_YEAST]	0	6.18	1	3	3	3	3.4511e+06	534	61.1664	4.77979
	A2	Sequence	# PSMs	# Proteins	# Protein Groups	Protein Group Accessions	Modifications	ΔCn	Area	q-Value	PEP	XCorr	Charge	MH+ [Da]	ΔM [ppm]	RT [min]	# Missed Cleavages
	High	VNFNENEDEEQHAR	1	1	1	Q06631		0	4.99429e+06	0	0.000116	1.71201	3	1730.73	-3.84736	13.7618	0
	High	LPELISPVVK	1	1	1	Q06631		0	555116	0.001	0.09528	1.25672	2	1094.68	-3.21273	52.0387	0
	High	NITPLYFQK	1	1	1	Q06631		0	4.80389e+06	0.005	0.2185	1.39796	2	1123.61	-4.21892	39.7354	0
P29311	Protein BMH1 OS=Saccharomyces cerevisiae (strain ATCC 204508 / S288c) GN=BMH1 PE=1 SV=4 - [BMH1_YEAST]	0	3	2	1	1	1	4.42764e+06	267	30.0728	4.88135
	A2	Sequence	# PSMs	# Proteins	# Protein Groups	Protein Group Accessions	Modifications	ΔCn	Area	q-Value	PEP	XCorr	Charge	MH+ [Da]	ΔM [ppm]	RT [min]	# Missed Cleavages
	High	NLLSVAYK	1	2	1	P29311		0	4.42764e+06	0.002	0.1224	1.18242	2	907.52	-5.78884	34.1678	0
Q07457	E3 ubiquitin-protein ligase BRE1 OS=Saccharomyces cerevisiae (strain ATCC 204508 / S288c) GN=BRE1 PE=1 SV=1 - [BRE1_YEAST]	0	8.43	1	5	5	5	9.18319e+06	700	80.6425	6.43018
	A2	Sequence	# PSMs	# Proteins	# Protein Groups	Protein Group Accessions	Modifications	ΔCn	Area	q-Value	PEP	XCorr	Charge	MH+ [Da]	ΔM [ppm]	RT [min]	# Missed Cleavages
	High	QQIAAADQDPDFK	1	1	1	Q07457		0	5.8015e+06	0	0.01696	1.59048	2	1446.68	-3.24832	21.7284	0
	High	FIETFcTDANEK	1	1	1	Q07457	C6(Carbamidomethyl)	0	0	0	0.00332	1.27944	2	1474.65	-3.66415	33.083	0
	High	EIAQGDETLIVQR	1	1	1	Q07457		0	9.63973e+06	0	0.004359	1.26803	2	1471.77	-3.71687	34.286	0
	High	IIDLNNTSTK	1	1	1	Q07457		0	1.21084e+07	0.001	0.08835	1.53084	2	1118.6	-4.53785	18.6383	0
	High	AEINSLSSTIK	1	1	1	Q07457		0	3.42513e+06	0.001	0.08001	1.17181	2	1162.63	-4.02942	25.9728	0
P27614	Carboxypeptidase S OS=Saccharomyces cerevisiae (strain ATCC 204508 / S288c) GN=CPS1 PE=1 SV=2 - [CBPS_YEAST]	0	1.74	1	1	1	1	1.80702e+06	576	64.5568	5.52881
	A2	Sequence	# PSMs	# Proteins	# Protein Groups	Protein Group Accessions	Modifications	ΔCn	Area	q-Value	PEP	XCorr	Charge	MH+ [Da]	ΔM [ppm]	RT [min]	# Missed Cleavages
	High	TILGAPFcPR	1	1	1	P27614	C8(Carbamidomethyl)	0	1.80702e+06	0.003	0.1659	1.26849	2	1131.59	-2.83771	44.4844	0
P31384	Glucose-repressible alcohol dehydrogenase transcriptional effector OS=Saccharomyces cerevisiae (strain ATCC 204508 / S288c) GN=CCR4 PE=1 SV=2 - [CCR4_YEAST]	0	1.55	1	1	1	1	4.0432e+06	837	94.6101	6.84424
	A2	Sequence	# PSMs	# Proteins	# Protein Groups	Protein Group Accessions	Modifications	ΔCn	Area	q-Value	PEP	XCorr	Charge	MH+ [Da]	ΔM [ppm]	RT [min]	# Missed Cleavages
	High	GLLGEVDPEYVSK	1	1	1	P31384		0	4.0432e+06	0.001	0.06229	1.03299	2	1405.72	-3.30444	50.7564	0
Q12018	Cell division control protein 53 OS=Saccharomyces cerevisiae (strain ATCC 204508 / S288c) GN=CDC53 PE=1 SV=1 - [CDC53_YEAST]	0	2.94	1	2	2	2	2.50865e+06	815	93.8846	8.41162
	A2	Sequence	# PSMs	# Proteins	# Protein Groups	Protein Group Accessions	Modifications	ΔCn	Area	q-Value	PEP	XCorr	Charge	MH+ [Da]	ΔM [ppm]	RT [min]	# Missed Cleavages
	High	TNINFASGVK	1	1	1	Q12018		0	1.48695e+06	0.001	0.06144	1.38016	2	1050.56	-2.53001	23.1543	0
	High	IFNESFPDDIPLAK	1	1	1	Q12018		0	3.53034e+06	0.009	0.2554	0.932048	2	1605.81	-2.5944	66.7638	0
P41810	Coatomer subunit beta OS=Saccharomyces cerevisiae (strain ATCC 204508 / S288c) GN=SEC26 PE=1 SV=2 - [COPB_YEAST]	0	4.62	1	4	4	4	2.24142e+06	973	108.951	5.64307
	A2	Sequence	# PSMs	# Proteins	# Protein Groups	Protein Group Accessions	Modifications	ΔCn	Area	q-Value	PEP	XCorr	Charge	MH+ [Da]	ΔM [ppm]	RT [min]	# Missed Cleavages
	High	ELQTTVNNPDQDK	1	1	1	P41810		0	2.72266e+06	0	0.02688	1.51157	2	1501.71	-3.09764	15.0913	0
	High	NIEPIDTPISFR	1	1	1	P41810		0	0	0.001	0.07873	1.3351	2	1401.73	-4.68051	56.898	0
	High	GQGLALSLGDR	1	1	1	P41810		0	1.5638e+06	0.004	0.1814	1.06847	2	1086.59	-4.16013	34.9482	0
	High	KIDEDSLER	1	1	1	P41810		0	2437788	0.007	0.2355	1.16648	2	1104.55	-3.14253	13.6545	1
Q08412	Ubiquitin-binding protein CUE5 OS=Saccharomyces cerevisiae (strain ATCC 204508 / S288c) GN=CUE5 PE=1 SV=1 - [CUE5_YEAST]	0	2.92	1	1	1	1	4.456e+06	411	46.8418	4.80518
	A2	Sequence	# PSMs	# Proteins	# Protein Groups	Protein Group Accessions	Modifications	ΔCn	Area	q-Value	PEP	XCorr	Charge	MH+ [Da]	ΔM [ppm]	RT [min]	# Missed Cleavages
	High	QTQLEQDELLAR	1	1	1	Q08412		0	4.456e+06	0	0.02021	1.26326	2	1443.74	-2.81741	32.7452	0
Q12389	ATP-dependent RNA helicase DBP10 OS=Saccharomyces cerevisiae (strain ATCC 204508 / S288c) GN=DBP10 PE=1 SV=2 - [DBP10_YEAST]	0	1.81	1	2	2	2	2.90169e+06	995	112.876	9.14404
	A2	Sequence	# PSMs	# Proteins	# Protein Groups	Protein Group Accessions	Modifications	ΔCn	Area	q-Value	PEP	XCorr	Charge	MH+ [Da]	ΔM [ppm]	RT [min]	# Missed Cleavages
	High	ATILFVPTR	1	1	1	Q12389		0	3.11877e+06	0.001	0.09378	1.48965	2	1017.6	-4.15119	47.058	0
	High	YIIGESGQK	1	1	1	Q12389		0	2.68461e+06	0.004	0.1898	1.11668	2	994.516	-4.59077	15.1287	0
P02992	Elongation factor Tu, mitochondrial OS=Saccharomyces cerevisiae (strain ATCC 204508 / S288c) GN=TUF1 PE=1 SV=1 - [EFTU_YEAST]	0	1.6	1	1	1	2	1.23547e+06	437	47.9417	6.65381
	A2	Sequence	# PSMs	# Proteins	# Protein Groups	Protein Group Accessions	Modifications	ΔCn	Area	q-Value	PEP	XCorr	Charge	MH+ [Da]	ΔM [ppm]	RT [min]	# Missed Cleavages
	High	EHLLLAR	2	1	1	P02992		0	1.23547e+06	0.003	0.1693	1.18637	2	851.506	-4.4301	28.775	0
P32501	Translation initiation factor eIF-2B subunit epsilon OS=Saccharomyces cerevisiae (strain ATCC 204508 / S288c) GN=GCD6 PE=1 SV=1 - [EI2BE_YEAST]	0	2.81	1	2	2	2	3.03634e+06	712	81.1101	4.80518
	A2	Sequence	# PSMs	# Proteins	# Protein Groups	Protein Group Accessions	Modifications	ΔCn	Area	q-Value	PEP	XCorr	Charge	MH+ [Da]	ΔM [ppm]	RT [min]	# Missed Cleavages
	High	NcQIGENIR	1	1	1	P32501	C2(Carbamidomethyl)	0	3.03634e+06	0.001	0.07889	1.3719	2	1103.52	-3.84681	14.7058	0
	High	TIEPAAFVLDK	1	1	1	P32501		0	0	0.001	0.09333	1.34911	2	1203.66	-3.64799	52.3478	0
P53235	Eukaryotic translation initiation factor 2A OS=Saccharomyces cerevisiae (strain ATCC 204508 / S288c) GN=YGR054W PE=1 SV=1 - [EIF2A_YEAST]	0	1.87	1	1	1	1		642	71.2603	8.90967
	A2	Sequence	# PSMs	# Proteins	# Protein Groups	Protein Group Accessions	Modifications	ΔCn	Area	q-Value	PEP	XCorr	Charge	MH+ [Da]	ΔM [ppm]	RT [min]	# Missed Cleavages
	High	GNVVHSLPQQAK	1	1	1	P53235		0	0	0	0.03536	1.23006	2	1277.69	-4.31399	13.7431	0
P38011	Guanine nucleotide-binding protein subunit beta-like protein OS=Saccharomyces cerevisiae (strain ATCC 204508 / S288c) GN=ASC1 PE=1 SV=4 - [GBLP_YEAST]	0	4.7	1	1	1	1	4.44549e+06	319	34.7836	6.23975
	A2	Sequence	# PSMs	# Proteins	# Protein Groups	Protein Group Accessions	Modifications	ΔCn	Area	q-Value	PEP	XCorr	Charge	MH+ [Da]	ΔM [ppm]	RT [min]	# Missed Cleavages
	High	ADDDSVTIISAGNDK	1	1	1	P38011		0	4.44549e+06	0.002	0.1348	0.789184	2	1520.7	-5.28757	29.1013	0
P32621	Guanosine-diphosphatase OS=Saccharomyces cerevisiae (strain ATCC 204508 / S288c) GN=GDA1 PE=1 SV=1 - [GDA1_YEAST]	0	1.93	1	1	1	1	3.35559e+06	518	56.7857	5.35107
	A2	Sequence	# PSMs	# Proteins	# Protein Groups	Protein Group Accessions	Modifications	ΔCn	Area	q-Value	PEP	XCorr	Charge	MH+ [Da]	ΔM [ppm]	RT [min]	# Missed Cleavages
	High	TVTPNASIPK	1	1	1	P32621		0	3.35559e+06	0	0.02625	1.25243	2	1027.57	-4.02601	17.1662	0
P38138	Glucosidase 2 subunit alpha OS=Saccharomyces cerevisiae (strain ATCC 204508 / S288c) GN=ROT2 PE=1 SV=1 - [GLU2A_YEAST]	0	0.63	1	1	1	1		954	110.196	6.16357
	A2	Sequence	# PSMs	# Proteins	# Protein Groups	Protein Group Accessions	Modifications	ΔCn	Area	q-Value	PEP	XCorr	Charge	MH+ [Da]	ΔM [ppm]	RT [min]	# Missed Cleavages
	High	DIIQLR	1	1	1	P38138		0	0	0.007	0.2285	1.13417	2	757.453	-5.06154	24.8551	0
P38625	GMP synthase [glutamine-hydrolyzing] OS=Saccharomyces cerevisiae (strain ATCC 204508 / S288c) GN=GUA1 PE=1 SV=4 - [GUAA_YEAST]	0	4.38	1	1	1	1		525	58.4453	6.49365
	A2	Sequence	# PSMs	# Proteins	# Protein Groups	Protein Group Accessions	Modifications	ΔCn	Area	q-Value	PEP	XCorr	Charge	MH+ [Da]	ΔM [ppm]	RT [min]	# Missed Cleavages
	High	LVGPTAEVIGAVSGGVDSTVASK	1	1	1	P38625		0	0	0.005	0.2175	0.737511	3	2114.1	-16.1935	58.9891	0
P02293	Histone H2B.1 OS=Saccharomyces cerevisiae (strain ATCC 204508 / S288c) GN=HTB1 PE=1 SV=2 - [H2B1_YEAST]	0	6.87	2	1	1	1	14385650	131	14.2436	10.0962
	A2	Sequence	# PSMs	# Proteins	# Protein Groups	Protein Group Accessions	Modifications	ΔCn	Area	q-Value	PEP	XCorr	Charge	MH+ [Da]	ΔM [ppm]	RT [min]	# Missed Cleavages
	High	LILPGELAK	1	2	1	P02293		0	14385650	0.001	0.09237	1.16097	2	953.597	-6.82377	44.9224	0
Q03532	ATP-dependent RNA helicase HAS1 OS=Saccharomyces cerevisiae (strain ATCC 204508 / S288c) GN=HAS1 PE=1 SV=1 - [HAS1_YEAST]	0	11.09	1	5	5	7	1.90771e+07	505	56.682	9.33447
	A2	Sequence	# PSMs	# Proteins	# Protein Groups	Protein Group Accessions	Modifications	ΔCn	Area	q-Value	PEP	XCorr	Charge	MH+ [Da]	ΔM [ppm]	RT [min]	# Missed Cleavages
	High	SNYYLHQTAK	1	1	1	Q03532		0	2.15138e+06	0.001	0.1116	1.18541	3	1224.59	-4.73378	12.4022	0
	High	VPLNEYEFPENK	1	1	1	Q03532		0	0	0.002	0.143	1.06345	2	1478.71	-5.45329	38.3636	0
	High	TIPPLLAGR	3	1	1	Q03532		0	1.93605e+06	0.002	0.1215	0.98744	2	937.578	-5.38925	38.3229	0
	High	IANVQSQLEK	1	1	1	Q03532		0	5.19206e+07	0.005	0.2087	1.05584	2	1129.62	-3.73608	17.1817	0
	High	SRDSESTEEPVVDEK	1	1	1	Q03532		0	3.15925e+06	0.009	0.2593	1.2792	3	1706.77	-3.09402	12.5998	1
P47171	Histone transcription regulator 3 OS=Saccharomyces cerevisiae (strain ATCC 204508 / S288c) GN=HIR3 PE=1 SV=1 - [HIR3_YEAST]	0	0.36	1	1	1	1	175126769	1648	191.56	6.22705
	A2	Sequence	# PSMs	# Proteins	# Protein Groups	Protein Group Accessions	Modifications	ΔCn	Area	q-Value	PEP	XCorr	Charge	MH+ [Da]	ΔM [ppm]	RT [min]	# Missed Cleavages
	High	LAFQLK	1	1	1	P47171		0	175126769	0.002	0.1206	1.45596	2	719.442	-4.85846	30.4087	0
P17629	THO complex subunit HPR1 OS=Saccharomyces cerevisiae (strain ATCC 204508 / S288c) GN=HPR1 PE=1 SV=2 - [HPR1_YEAST]	0	4.12	1	2	2	2	2.88321e+06	752	87.7739	5.2749
	A2	Sequence	# PSMs	# Proteins	# Protein Groups	Protein Group Accessions	Modifications	ΔCn	Area	q-Value	PEP	XCorr	Charge	MH+ [Da]	ΔM [ppm]	RT [min]	# Missed Cleavages
	High	INSASQTEGDELKSEQTQPK	1	1	1	P17629		0	2.88321e+06	0	0.03684	1.48028	3	2190.04	-3.34118	14.601	1
	High	ALEEEASFPER	1	1	1	P17629		0	0	0.001	0.0616	1.13877	2	1277.6	-3.5459	26.9058	0
P17709	Glucokinase-1 OS=Saccharomyces cerevisiae (strain ATCC 204508 / S288c) GN=GLK1 PE=1 SV=1 - [HXKG_YEAST]	0	2.8	1	1	1	1	2.73376e+06	500	55.3423	6.18896
	A2	Sequence	# PSMs	# Proteins	# Protein Groups	Protein Group Accessions	Modifications	ΔCn	Area	q-Value	PEP	XCorr	Charge	MH+ [Da]	ΔM [ppm]	RT [min]	# Missed Cleavages
	High	GVLLAADLGGTNFR	1	1	1	P17709		0	2.73376e+06	0	0.02185	1.21068	2	1403.76	-3.74891	59.3584	0
P07342	Acetolactate synthase catalytic subunit, mitochondrial OS=Saccharomyces cerevisiae (strain ATCC 204508 / S288c) GN=ILV2 PE=1 SV=1 - [ILVB_YEAST]	0	1.16	1	1	1	1	351610	687	74.8896	8.51416
	A2	Sequence	# PSMs	# Proteins	# Protein Groups	Protein Group Accessions	Modifications	ΔCn	Area	q-Value	PEP	XCorr	Charge	MH+ [Da]	ΔM [ppm]	RT [min]	# Missed Cleavages
	High	SVEELPLR	1	1	1	P07342		0	351610	0.005	0.2085	1.04565	2	942.521	-4.5564	27.2693	0
Q06142	Importin subunit beta-1 OS=Saccharomyces cerevisiae (strain ATCC 204508 / S288c) GN=KAP95 PE=1 SV=1 - [IMB1_YEAST]	0	2.67	1	2	2	2	1.58752e+06	861	94.7158	4.64014
	A2	Sequence	# PSMs	# Proteins	# Protein Groups	Protein Group Accessions	Modifications	ΔCn	Area	q-Value	PEP	XCorr	Charge	MH+ [Da]	ΔM [ppm]	RT [min]	# Missed Cleavages
	High	SGQLFSQATK	1	1	1	Q06142		0	2.67723e+06	0.001	0.06036	1.51156	2	1066.55	-4.01462	16.6167	0
	High	TNALTALVSIEPR	1	1	1	Q06142		0	497812	0.009	0.2677	0.724694	2	1384.77	-4.09452	64.029	0
P32337	Importin subunit beta-3 OS=Saccharomyces cerevisiae (strain ATCC 204508 / S288c) GN=PSE1 PE=1 SV=2 - [IMB3_YEAST]	0	1.01	1	1	1	2	1.66745e+06	1089	120.954	4.7417
	A2	Sequence	# PSMs	# Proteins	# Protein Groups	Protein Group Accessions	Modifications	ΔCn	Area	q-Value	PEP	XCorr	Charge	MH+ [Da]	ΔM [ppm]	RT [min]	# Missed Cleavages
	High	VTEcLISPDAR	2	1	1	P32337	C4(Carbamidomethyl)	0	1.66745e+06	0	0.02011	1.21587	2	1260.62	-4.77147	26.2081	0
P47170	Vacuolar membrane-associated protein IML1 OS=Saccharomyces cerevisiae (strain ATCC 204508 / S288c) GN=IML1 PE=1 SV=1 - [IML1_YEAST]	0	0.57	1	1	1	1		1584	181.835	8.76318
	A2	Sequence	# PSMs	# Proteins	# Protein Groups	Protein Group Accessions	Modifications	ΔCn	Area	q-Value	PEP	XCorr	Charge	MH+ [Da]	ΔM [ppm]	RT [min]	# Missed Cleavages
	High	AAFITEGQK	1	1	1	P47170		0	0	0	0.03379	1.58189	2	964.507	-3.22427	15.4474	0
P50942	Polyphosphatidylinositol phosphatase INP52 OS=Saccharomyces cerevisiae (strain ATCC 204508 / S288c) GN=INP52 PE=1 SV=1 - [INP52_YEAST]	0	0.76	1	1	1	1		1183	133.248	8.63135
	A2	Sequence	# PSMs	# Proteins	# Protein Groups	Protein Group Accessions	Modifications	ΔCn	Area	q-Value	PEP	XCorr	Charge	MH+ [Da]	ΔM [ppm]	RT [min]	# Missed Cleavages
	High	ITLTNDEVR	1	1	1	P50942		0	0	0.004	0.1957	0.961295	2	1060.56	-3.64474	34.5786	0
P17119	Kinesin-like protein KAR3 OS=Saccharomyces cerevisiae (strain ATCC 204508 / S288c) GN=KAR3 PE=1 SV=1 - [KAR3_YEAST]	0	1.51	1	1	1	1	2.06461e+06	729	83.9517	8.74854
	A2	Sequence	# PSMs	# Proteins	# Protein Groups	Protein Group Accessions	Modifications	ΔCn	Area	q-Value	PEP	XCorr	Charge	MH+ [Da]	ΔM [ppm]	RT [min]	# Missed Cleavages
	High	ASLLDKIEEVR	1	1	1	P17119		0	2.06461e+06	0.009	0.258	0.751453	2	1272.71	-4.11909	63.1272	1
P27809	Glycolipid 2-alpha-mannosyltransferase OS=Saccharomyces cerevisiae (strain ATCC 204508 / S288c) GN=KRE2 PE=1 SV=1 - [KRE2_YEAST]	0	1.81	1	1	1	1	1.04825e+06	442	51.354	5.40186
	A2	Sequence	# PSMs	# Proteins	# Protein Groups	Protein Group Accessions	Modifications	ΔCn	Area	q-Value	PEP	XCorr	Charge	MH+ [Da]	ΔM [ppm]	RT [min]	# Missed Cleavages
	High	AcYVTLVR	1	1	1	P27809	C2(Carbamidomethyl)	0	1.04825e+06	0.009	0.2659	0.763793	2	981.514	-5.08079	28.1931	0
P07264	3-isopropylmalate dehydratase OS=Saccharomyces cerevisiae (strain ATCC 204508 / S288c) GN=LEU1 PE=1 SV=3 - [LEUC_YEAST]	0	2.05	1	2	2	2	2.91772e+06	779	85.7406	5.89697
	A2	Sequence	# PSMs	# Proteins	# Protein Groups	Protein Group Accessions	Modifications	ΔCn	Area	q-Value	PEP	XCorr	Charge	MH+ [Da]	ΔM [ppm]	RT [min]	# Missed Cleavages
	High	LIPIANK	1	1	1	P07264		0	2.01678e+06	0.008	0.2467	1.11267	2	768.494	-5.23008	19.3125	0
	High	LcVDLPNQK	1	1	1	P07264	C2(Carbamidomethyl)	0	3.81867e+06	0.009	0.2585	1.13233	2	1086.56	-2.96745	26.7866	0
P38112	ATP-dependent RNA helicase MAK5 OS=Saccharomyces cerevisiae (strain ATCC 204508 / S288c) GN=MAK5 PE=1 SV=1 - [MAK5_YEAST]	0	1.42	1	1	1	1	1.39084e+06	773	86.9946	8.39697
	A2	Sequence	# PSMs	# Proteins	# Protein Groups	Protein Group Accessions	Modifications	ΔCn	Area	q-Value	PEP	XCorr	Charge	MH+ [Da]	ΔM [ppm]	RT [min]	# Missed Cleavages
	High	TLAYGIPIVEK	1	1	1	P38112		0	1.39084e+06	0.001	0.07393	1.52272	2	1203.69	-3.84493	51.6505	0
Q03104	Meiotic sister chromatid recombination protein 1 OS=Saccharomyces cerevisiae (strain ATCC 204508 / S288c) GN=MSC1 PE=1 SV=1 - [MSC1_YEAST]	0	1.56	1	1	1	1	2.34795e+06	513	59.5518	7.57666
	A2	Sequence	# PSMs	# Proteins	# Protein Groups	Protein Group Accessions	Modifications	ΔCn	Area	q-Value	PEP	XCorr	Charge	MH+ [Da]	ΔM [ppm]	RT [min]	# Missed Cleavages
	High	ESSPFLTK	1	1	1	Q03104		0	2.34795e+06	0.004	0.1806	1.16947	2	908.467	-5.59023	18.5817	0
P47047	ATP-dependent RNA helicase DOB1 OS=Saccharomyces cerevisiae (strain ATCC 204508 / S288c) GN=MTR4 PE=1 SV=1 - [MTR4_YEAST]	0	1.58	1	1	1	1	1.06725e+06	1073	121.978	6.34131
	A2	Sequence	# PSMs	# Proteins	# Protein Groups	Protein Group Accessions	Modifications	ΔCn	Area	q-Value	PEP	XCorr	Charge	MH+ [Da]	ΔM [ppm]	RT [min]	# Missed Cleavages
	High	NADTNVGDTPDHTQDKK	1	1	1	P47047		0	1.06725e+06	0	0.02578	1.3287	3	1855.84	-3.60763	9.47709	1
P19524	Myosin-2 OS=Saccharomyces cerevisiae (strain ATCC 204508 / S288c) GN=MYO2 PE=1 SV=1 - [MYO2_YEAST]	0	0.64	1	1	1	1	362528	1574	180.567	6.31592
	A2	Sequence	# PSMs	# Proteins	# Protein Groups	Protein Group Accessions	Modifications	ΔCn	Area	q-Value	PEP	XCorr	Charge	MH+ [Da]	ΔM [ppm]	RT [min]	# Missed Cleavages
	High	DTVVVQSLIR	1	1	1	P19524		0	362528	0.005	0.2104	0.656282	2	1129.65	-2.99109	47.0096	0
P38795	Glutamine-dependent NAD(+) synthetase OS=Saccharomyces cerevisiae (strain ATCC 204508 / S288c) GN=QNS1 PE=1 SV=1 - [NADE_YEAST]	0	2.1	1	1	1	1	7.62785e+06	714	80.6337	6.53662
	A2	Sequence	# PSMs	# Proteins	# Protein Groups	Protein Group Accessions	Modifications	ΔCn	Area	q-Value	PEP	XCorr	Charge	MH+ [Da]	ΔM [ppm]	RT [min]	# Missed Cleavages
	High	LVTDAAQNGNEQVIK	1	1	1	P38795		0	7.62785e+06	0.005	0.2218	0.724512	2	1599.83	-2.87664	23.4043	0
Q08972	[NU+] prion formation protein 1 OS=Saccharomyces cerevisiae (strain ATCC 204508 / S288c) GN=NEW1 PE=1 SV=1 - [NEW1_YEAST]	0	6.77	1	6	6	8	7.17729e+06	1196	134.247	5.85889
	A2	Sequence	# PSMs	# Proteins	# Protein Groups	Protein Group Accessions	Modifications	ΔCn	Area	q-Value	PEP	XCorr	Charge	MH+ [Da]	ΔM [ppm]	RT [min]	# Missed Cleavages
	High	IPEcQSITDcK	1	1	1	Q08972	C4(Carbamidomethyl); C10(Carbamidomethyl)	0	2.35492e+06	0	0.01967	1.29785	2	1350.6	-3.82457	17.2722	0
	High	DAVPVLTDVATDFKPELAK	2	1	1	Q08972		0	5.83152e+06	0.001	0.07562	1.6343	3	2029.08	-1.75009	73.5843	0
	High	ELIPSVITK	1	1	1	Q08972		0	7.24571e+06	0.001	0.1003	1.33872	2	999.605	-3.31143	43.6476	0
	High	ILTVDSNVNDWK	1	1	1	Q08972		0	2.45143e+06	0.001	0.0708	1.20034	2	1403.71	-1.4648	45.8565	0
	High	EEIAAALESVGFDEERR	1	1	1	Q08972		0	1.04926e+06	0.001	0.1021	1.11408	3	1920.92	-4.43093	58.0678	1
	High	SLNLSSSSQEQLR	2	1	1	Q08972		0	8.45464e+06	0.005	0.2093	1.08957	2	1448.73	-2.6652	24.3507	0
P06102	General negative regulator of transcription subunit 3 OS=Saccharomyces cerevisiae (strain ATCC 204508 / S288c) GN=NOT3 PE=1 SV=2 - [NOT3_YEAST]	0	1.56	1	1	1	1	4.4315e+06	836	94.3455	5.61768
	A2	Sequence	# PSMs	# Proteins	# Protein Groups	Protein Group Accessions	Modifications	ΔCn	Area	q-Value	PEP	XCorr	Charge	MH+ [Da]	ΔM [ppm]	RT [min]	# Missed Cleavages
	High	LLANEELDPQDVK	1	1	1	P06102		0	4.4315e+06	0.004	0.186	1.14377	2	1483.76	-3.93397	37.6932	0
Q12408	Phosphatidylglycerol/phosphatidylinositol transfer protein OS=Saccharomyces cerevisiae (strain ATCC 204508 / S288c) GN=NPC2 PE=1 SV=1 - [NPC2_YEAST]	0	6.94	1	1	1	1		173	19.0508	4.43701
	A2	Sequence	# PSMs	# Proteins	# Protein Groups	Protein Group Accessions	Modifications	ΔCn	Area	q-Value	PEP	XCorr	Charge	MH+ [Da]	ΔM [ppm]	RT [min]	# Missed Cleavages
	High	IVEIPGEVPPGK	1	1	1	Q12408		0	0	0.004	0.1771	1.13343	2	1234.7	-4.32588	35.2072	0
P38742	Nitrogen permease regulator 3 OS=Saccharomyces cerevisiae (strain ATCC 204508 / S288c) GN=NPR3 PE=1 SV=1 - [NPR3_YEAST]	0	0.79	1	1	1	1	1.7145e+06	1146	129.893	6.37939
	A2	Sequence	# PSMs	# Proteins	# Protein Groups	Protein Group Accessions	Modifications	ΔCn	Area	q-Value	PEP	XCorr	Charge	MH+ [Da]	ΔM [ppm]	RT [min]	# Missed Cleavages
	High	NIQPNIPLR	1	1	1	P38742		0	1.7145e+06	0.002	0.1221	1.40371	2	1064.62	-4.36648	32.9087	0
[truncated: 242 more rows]

## Sheet: R2
Accession	Description	Score	Coverage	# Proteins	# Unique Peptides	# Peptides	# PSMs	Area	# AAs	MW [kDa]	calc. pI
P14126	60S ribosomal protein L3 OS=Saccharomyces cerevisiae (strain ATCC 204508 / S288c) GN=RPL3 PE=1 SV=4 - [RL3_YEAST]	1098.7	61.76	1	32	32	508	8.28732e+09	387	43.7304	10.2866
	A2	Sequence	# PSMs	# Proteins	# Protein Groups	Protein Group Accessions	Modifications	ΔCn	Area	q-Value	PEP	XCorr	Charge	MH+ [Da]	ΔM [ppm]	RT [min]	# Missed Cleavages
	High	KVAcIGAWHPAHVMWSVAR	41	1	1	P14126	C4(Carbamidomethyl)	0	1.35932e+06	0	1.363e-22	5.5089	4	2176.1	-4.26963	106.117	1
	High	KAHLAEIQLNGGSISEK	22	1	1	P14126		0	6.95836e+07	0	3.958e-13	5.00704	3	1794.96	-3.53688	39.5657	1
	High	SLTTVWAEHLSDEVKR	43	1	1	P14126		0	1072534040	0	1.241e-16	4.75037	3	1870.96	-4.0328	53.4321	1
	High	KTITPmGGFVHYGEIK	5	1	1	P14126	M6(Oxidation)	0	2.98063e+07	0	1.074e-21	4.45315	3	1793.92	-3.9328	37.8518	1
	High	VAcIGAWHPAHVMWSVAR	32	1	1	P14126	C3(Carbamidomethyl)	0	3737610	0	1.781e-16	4.3895	4	2048	-4.77544	80.8067	0
	High	AHLAEIQLNGGSISEK	17	1	1	P14126		0	5.91531e+09	0	7.389e-22	4.20502	2	1666.87	-3.98412	34.0736	0
	High	SLTTVWAEHLSDEVK	21	1	1	P14126		0	5.84002e+09	0	1.356e-13	4.19461	3	1714.86	-4.80031	54.1296	0
	High	KVAcIGAWHPAHVmWSVAR	6	1	1	P14126	C4(Carbamidomethyl); M14(Oxidation)	0	0	0	5.243e-14	3.9816	4	2192.09	-4.25761	88.1226	1
	High	KALEEVSLK	11	1	1	P14126		0	3451981241	0	6.457e-08	3.85694	2	1016.59	-3.73312	16.6984	1
	High	TITPMGGFVHYGEIK	6	1	1	P14126		0	5.9075e+08	0	1.607e-12	3.76858	3	1649.83	-3.2894	48.9371	0
	High	GHGFEGVTHR	47	1	1	P14126		0	5.64218e+08	0	4.422e-06	3.69806	3	1096.52	-4.97026	21.8206	0
	High	VAcIGAWHPAHVmWSVAR	26	1	1	P14126	C3(Carbamidomethyl); M13(Oxidation)	0	4601049	0	2.403e-12	3.34296	4	2064	-4.28561	59.2278	0
	High	VGKGDDEANGATSFDR	5	1	1	P14126		0	1.10632e+10	0	1.155e-25	3.23494	2	1638.73	-4.01645	13.0335	1
	High	SKPVALTSFLGYK	28	1	1	P14126		0	7.88349e+09	0	1.062e-06	3.00107	3	1410.79	-3.53575	50.9203	0
	High	TITPmGGFVHYGEIK	10	1	1	P14126	M5(Oxidation)	0	1.79783e+08	0	1.471e-09	2.91295	3	1665.82	-3.97916	37.0315	0
	High	HAFMGTLK	8	1	1	P14126		0	1.29057e+08	0	1.001e-06	2.90583	2	904.467	-4.64126	21.679	0
	High	VKAFPKDDR	12	1	1	P14126		0	464282830	0	3.948e-06	2.84436	3	1075.58	-4.7849	16.9699	2
	High	TVAVDSVFEQNEMIDAIAVTK	2	1	1	P14126		0	2.99881e+07	0	7.867e-11	2.72786	3	2280.13	-4.14638	80.6156	0
	High	TVAVDSVFEQNEmIDAIAVTK	7	1	1	P14126	M13(Oxidation)	0	3.81281e+07	0	5.152e-07	2.70491	3	2296.13	-3.04591	68.4584	0
	High	GRFQTPAEK	1	1	1	P14126		0	9.46311e+07	0	1.487e-06	2.63888	2	1033.54	-3.82132	11.2192	1
	High	HGHLGFLPR	41	1	1	P14126		0	1.619e+07	0	2.027e-09	2.53994	2	1033.57	-3.69416	68.8188	0
	High	HAFmGTLK	1	1	1	P14126	M4(Oxidation)	0	4.65621e+08	0	0.0007434	2.38284	2	920.462	-3.74416	12.7396	0
	High	NDFIMVK	5	1	1	P14126		0	3.85167e+08	0	0.01874	2.36996	2	866.44	-5.02797	29.6549	0
	High	VLVHTQIR	16	1	1	P14126		0	2942530559	0	3.358e-06	2.36203	2	965.585	-3.99615	15.6247	0
	High	YAQDGAGIER	1	1	1	P14126		0	4.78686e+07	0	1.809e-05	2.32016	2	1079.51	-4.19972	13.0291	0
	High	VLVHTQIRK	31	1	1	P14126		0	4.0091e+07	0	0.004074	2.30894	3	1093.68	-5.01866	27.842	1
	High	HAFMGTLKK	7	1	1	P14126		0	2.96019e+06	0	1.339e-08	2.28236	2	1032.56	-4.12391	35.2769	1
	High	TITPmGGFVHYGEIKNDFIMVK	4	1	1	P14126	M5(Oxidation)	0	0	0	0.0001656	2.25986	4	2513.24	-4.89756	71.1202	1
	High	AGMTTIVR	3	1	1	P14126		0	1.59277e+09	0	1.58e-05	2.14772	2	848.462	-4.21165	16.7708	0
	High	HAFmGTLKK	17	1	1	P14126	M4(Oxidation)	0	1.32054e+07	0	0.0003616	2.11934	3	1048.56	-4.55041	23.3196	1
	High	NDFImVK	3	1	1	P14126	M5(Oxidation)	0	2.73141e+08	0	0.00843	2.04484	2	882.439	0.064795	22.101	0
	High	KSLYTNTSRK	3	1	1	P14126		0	6.39123e+06	0	0.001368	1.78559	3	1197.65	-4.15952	9.82709	2
	High	RIVTLR	12	1	1	P14126		0	72219998	0	0.01522	1.73448	2	757.5	-5.31955	19.8035	1
	High	TITPMGGFVHYGEIKNDFIMVK	3	1	1	P14126		0	460567	0	0.0004865	1.58852	4	2497.26	-2.46802	81.7502	1
	High	FYKNWYK	4	1	1	P14126		0	4.61771e+06	0	0.001754	1.46244	2	1048.52	-3.51104	25.8683	1
	High	GDDEANGATSFDR	1	1	1	P14126		0	2.44094e+06	0	0.0001342	1.43553	2	1354.55	-3.65392	14.7197	0
	High	SLYTNTSR	1	1	1	P14126		0	1.39704e+07	0	0.005286	1.42135	2	941.464	-4.95446	12.4456	0
	High	TITPmGGFVHYGEIKNDFImVK	1	1	1	P14126	M5(Oxidation); M20(Oxidation)	0	0	0	0.01608	1.29859	4	2529.24	-4.69012	64.2406	1
	High	YAQDGAGIERELAR	1	1	1	P14126		0	2.34262e+06	0	0.001516	1.28842	3	1548.77	-4.4053	25.4655	1
	High	ALEEVSLK	1	1	1	P14126		0	5.33897e+09	0.002	0.05004	2.00644	2	888.499	-4.89037	20.7447	0
	High	KYEAPR	1	1	1	P14126		0	1.13831e+07	0.002	0.03912	1.56609	2	763.406	-4.67087	8.87285	1
	High	AGmTTIVR	1	1	1	P14126	M3(Oxidation)	0	1.46225e+06	0.003	0.06046	1.12443	2	864.457	-4.25286	12.1166	0
P10664	60S ribosomal protein L4-A OS=Saccharomyces cerevisiae (strain ATCC 204508 / S288c) GN=RPL4A PE=1 SV=4 - [RL4A_YEAST]	568.095	63.81	1	2	24	320	3.23265e+10	362	39.0682	10.6382
	A2	Sequence	# PSMs	# Proteins	# Protein Groups	Protein Group Accessions	Modifications	ΔCn	Area	q-Value	PEP	XCorr	Charge	MH+ [Da]	ΔM [ppm]	RT [min]	# Missed Cleavages
	High	VEKIPEIPLVVSTDLESIQK	12	2	2	P10664;P49626		0	5.99892e+08	0	6.238e-16	4.87351	3	2237.26	-2.25991	77.0456	1
	High	NVPGVETANVASLNLLQLAPGAHLGR	18	2	2	P10664;P49626		0	4.27697e+08	0	3.182e-26	4.85893	3	2611.43	-0.248502	81.2165	0
	High	TGTKPAAVFTETLKHD	33	1	1	P10664		0	3.61896e+09	0	2.05e-12	4.43166	4	1715.89	-5.03254	33.8651	1
	High	VGYTLPSHIISTSDVTR	31	2	2	P10664;P49626		0	14483162889	0	5.561e-24	4.32874	2	1845.99	7.97178	46.3519	0
	High	YATASAIAATAVASLVLAR	38	2	2	P10664;P49626		0	6.42414e+07	0	9.042e-16	3.9827	2	1820.02	-2.72448	92.2174	0
	High	IPEIPLVVSTDLESIQK	25	2	2	P10664;P49626		0	6.99504e+09	0	6.355e-12	3.89938	3	1881.05	-2.52757	84.1104	0
	High	IINSSEIQSAIRPAGQATQKR	7	2	2	P10664;P49626		0	5.99292e+07	0	3.196e-08	3.80979	4	2268.23	-3.60895	33.0312	1
	High	TGTKPAAVFTETLK	11	1	1	P10664		0	3.7765e+09	0	1.584e-11	3.74046	3	1463.81	-2.89913	30.6685	0
	High	IINSSEIQSAIRPAGQATQK	36	2	2	P10664;P49626		0	58539399191	0	2.461e-16	3.65899	3	2112.13	-4.45448	33.7398	0
	High	GHRVEKIPEIPLVVSTDLESIQK	6	2	2	P10664;P49626		0	3.97951e+06	0	4.568e-07	3.54173	4	2587.44	-3.69768	114.721	2
	High	RGPLVVYAEDNGIVK	31	2	2	P10664;P49626		0	2.61993e+09	0	2.68e-11	3.49548	3	1629.89	-2.84115	42.9695	1
	High	GPLVVYAEDNGIVK	10	2	2	P10664;P49626		0	4827388672	0	6.214e-08	3.37956	3	1473.79	-4.53979	49.2602	0
	High	RYATASAIAATAVASLVLAR	9	2	2	P10664;P49626		0	512728	0	2.68e-13	3.3409	3	1976.13	-1.33467	99.2482	1
	High	LDQVWGSETVASSK	16	2	2	P10664;P49626		0	1.92155e+10	0	6.97e-13	3.18613	2	1506.74	-3.93889	33.7502	0
	High	AVGAHSDLLK	8	2	2	P10664;P49626		0	1.92245e+10	0	2.742e-09	3.07391	2	1010.56	-4.4659	15.117	0
	High	FVIWTEAAFTK	9	2	2	P10664;P49626		0	2.9901e+08	0	8.425e-09	3.04943	2	1312.69	-3.44848	65.4115	0
	High	AGHQTSAESWGTGR	2	2	2	P10664;P49626		0	7.51001e+07	0	4.213e-13	2.67129	2	1444.65	-3.81739	12.5693	0
	High	SGQGAFGNMcR	2	2	2	P10664;P49626	C10(Carbamidomethyl)	0	1.68584e+08	0	1.034e-06	2.36406	2	1184.49	-4.24851	15.1343	0
	High	GHRVEK	5	2	2	P10664;P49626		0	4.1568e+07	0	0.01763	1.66349	2	725.402	-4.30528	7.64179	1
	High	IPEIPLVVSTDLESIQKTK	1	2	2	P10664;P49626		0	3.57545e+06	0	2.614e-05	1.07088	3	2110.19	-2.89457	74.4836	1
	High	SGQGAFGNmcR	1	2	2	P10664;P49626	M9(Oxidation); C10(Carbamidomethyl)	0	1.53987e+06	0	0.004235	1.06717	2	1200.48	-4.43022	12.1427	0
	High	THVLKK	6	2	2	P10664;P49626		0	8.75733e+07	0.001	0.02793	1.93956	2	725.464	-4.48222	11.2511	1
	High	NKQVLLR	1	2	2	P10664;P49626		0	1.33349e+08	0.001	0.02331	1.75351	2	870.548	-4.78225	12.3072	1
	High	QAYAVSEK	1	2	2	P10664;P49626		0	1.31085e+07	0.003	0.06295	1.88132	2	895.448	-4.69016	11.0062	0
	High	VFAAEKLGSK	1	2	2	P10664;P49626		0	2.81464e+06	0.009	0.1422	0.976233	3	1049.59	-5.02829	14.1483	1
P49626	60S ribosomal protein L4-B OS=Saccharomyces cerevisiae (strain ATCC 204508 / S288c) GN=RPL4B PE=1 SV=2 - [RL4B_YEAST]	560.803	63.81	1	2	24	316	3.23265e+10	362	39.0382	10.6382
	A2	Sequence	# PSMs	# Proteins	# Protein Groups	Protein Group Accessions	Modifications	ΔCn	Area	q-Value	PEP	XCorr	Charge	MH+ [Da]	ΔM [ppm]	RT [min]	# Missed Cleavages
	High	VEKIPEIPLVVSTDLESIQK	12	2	2	P10664;P49626		0	5.99892e+08	0	6.238e-16	4.87351	3	2237.26	-2.25991	77.0456	1
	High	NVPGVETANVASLNLLQLAPGAHLGR	18	2	2	P10664;P49626		0	4.27697e+08	0	3.182e-26	4.85893	3	2611.43	-0.248502	81.2165	0
	High	TGTKPAAVFAETLK	12	1	1	P49626		0	1.06329e+09	0	4.329e-12	4.65023	3	1433.79	-4.59809	33.1782	0
	High	VGYTLPSHIISTSDVTR	31	2	2	P10664;P49626		0	14483162889	0	5.561e-24	4.32874	2	1845.99	7.97178	46.3519	0
	High	YATASAIAATAVASLVLAR	38	2	2	P10664;P49626		0	6.42414e+07	0	9.042e-16	3.9827	2	1820.02	-2.72448	92.2174	0
	High	TGTKPAAVFAETLKHD	28	1	1	P49626		0	1.57595e+09	0	2.658e-20	3.92439	3	1685.88	-5.69287	34.6312	1
	High	IPEIPLVVSTDLESIQK	25	2	2	P10664;P49626		0	6.99504e+09	0	6.355e-12	3.89938	3	1881.05	-2.52757	84.1104	0
	High	IINSSEIQSAIRPAGQATQKR	7	2	2	P10664;P49626		0	5.99292e+07	0	3.196e-08	3.80979	4	2268.23	-3.60895	33.0312	1
	High	IINSSEIQSAIRPAGQATQK	36	2	2	P10664;P49626		0	58539399191	0	2.461e-16	3.65899	3	2112.13	-4.45448	33.7398	0
	High	GHRVEKIPEIPLVVSTDLESIQK	6	2	2	P10664;P49626		0	3.97951e+06	0	4.568e-07	3.54173	4	2587.44	-3.69768	114.721	2
	High	RGPLVVYAEDNGIVK	31	2	2	P10664;P49626		0	2.61993e+09	0	2.68e-11	3.49548	3	1629.89	-2.84115	42.9695	1
	High	GPLVVYAEDNGIVK	10	2	2	P10664;P49626		0	4827388672	0	6.214e-08	3.37956	3	1473.79	-4.53979	49.2602	0
	High	RYATASAIAATAVASLVLAR	9	2	2	P10664;P49626		0	512728	0	2.68e-13	3.3409	3	1976.13	-1.33467	99.2482	1
	High	LDQVWGSETVASSK	16	2	2	P10664;P49626		0	1.92155e+10	0	6.97e-13	3.18613	2	1506.74	-3.93889	33.7502	0
	High	AVGAHSDLLK	8	2	2	P10664;P49626		0	1.92245e+10	0	2.742e-09	3.07391	2	1010.56	-4.4659	15.117	0
	High	FVIWTEAAFTK	9	2	2	P10664;P49626		0	2.9901e+08	0	8.425e-09	3.04943	2	1312.69	-3.44848	65.4115	0
	High	AGHQTSAESWGTGR	2	2	2	P10664;P49626		0	7.51001e+07	0	4.213e-13	2.67129	2	1444.65	-3.81739	12.5693	0
	High	SGQGAFGNMcR	2	2	2	P10664;P49626	C10(Carbamidomethyl)	0	1.68584e+08	0	1.034e-06	2.36406	2	1184.49	-4.24851	15.1343	0
	High	GHRVEK	5	2	2	P10664;P49626		0	4.1568e+07	0	0.01763	1.66349	2	725.402	-4.30528	7.64179	1
	High	IPEIPLVVSTDLESIQKTK	1	2	2	P10664;P49626		0	3.57545e+06	0	2.614e-05	1.07088	3	2110.19	-2.89457	74.4836	1
	High	SGQGAFGNmcR	1	2	2	P10664;P49626	M9(Oxidation); C10(Carbamidomethyl)	0	1.53987e+06	0	0.004235	1.06717	2	1200.48	-4.43022	12.1427	0
	High	THVLKK	6	2	2	P10664;P49626		0	8.75733e+07	0.001	0.02793	1.93956	2	725.464	-4.48222	11.2511	1
	High	NKQVLLR	1	2	2	P10664;P49626		0	1.33349e+08	0.001	0.02331	1.75351	2	870.548	-4.78225	12.3072	1
	High	QAYAVSEK	1	2	2	P10664;P49626		0	1.31085e+07	0.003	0.06295	1.88132	2	895.448	-4.69016	11.0062	0
	High	VFAAEKLGSK	1	2	2	P10664;P49626		0	2.81464e+06	0.009	0.1422	0.976233	3	1049.59	-5.02829	14.1483	1
P39015	Suppressor protein STM1 OS=Saccharomyces cerevisiae (strain ATCC 204508 / S288c) GN=STM1 PE=1 SV=3 - [STM1_YEAST]	310.763	61.9	1	21	21	140	8.10429e+09	273	29.9773	9.65674
	A2	Sequence	# PSMs	# Proteins	# Protein Groups	Protein Group Accessions	Modifications	ΔCn	Area	q-Value	PEP	XCorr	Charge	MH+ [Da]	ΔM [ppm]	RT [min]	# Missed Cleavages
	High	ELSAEKEAQADAAAEIAEDAAEAEDAGKPK	13	1	1	P39015		0	1.49583e+09	0	1.071e-31	7.83312	4	3028.41	-3.50514	56.0328	1
	High	TAQLSLQDYLNQQANNQFNK	3	1	1	P39015		0	2522022232	0	7.101e-14	5.81588	3	2338.14	-1.76405	60.8161	0
	High	EAQADAAAEIAEDAAEAEDAGKPK	13	1	1	P39015		0	1.53698e+10	0	5.265e-24	5.36665	2	2371.08	-4.35582	50.2765	0
	High	TAQLSLQDYLNQQANNQFNKVPEAK	3	1	1	P39015		0	4.49559e+09	0	4.18e-16	5.22439	4	2862.43	-4.18985	59.4084	1
	High	KVELDAERIETAEK	18	1	1	P39015		0	6.9919e+08	0	5.741e-21	4.40028	2	1630.86	-3.25516	25.1104	2
	High	KADVPPPSADPSKAR	1	1	1	P39015		0	8.20072e+06	0	2.607e-14	4.11051	3	1535.81	-4.371	12.3357	2
	High	VNQGWGDDKKELSAEK	9	1	1	P39015		0	1.30791e+08	0	1.646e-16	3.90817	3	1803.88	-3.73305	16.4534	2
	High	IETAEKEAYVPATK	5	1	1	P39015		0	1.08461e+09	0	2.064e-13	3.80015	2	1549.81	-3.17814	15.5801	1
	High	NRPRPSGNEGAIR	16	1	1	P39015		0	103250600	0	3.812e-09	3.67767	3	1423.74	-4.61893	21.8218	0
	High	KVNQGWGDDKK	13	1	1	P39015		0	5.50574e+08	0	1.425e-15	3.57953	2	1274.64	-3.24826	9.8754	2
	High	NRPRPSGNEGAIRDK	10	1	1	P39015		0	9.76075e+06	0	1.922e-09	3.49824	4	1666.87	-4.52222	40.4909	1
	High	VELDAERIETAEK	4	1	1	P39015		0	1.14808e+08	0	1.511e-08	2.82977	2	1502.76	-4.02048	24.7982	1
	High	KNFGDRNNNSR	12	1	1	P39015		0	26016107	0	2.369e-05	2.52124	3	1321.63	-3.80018	9.31778	2
	High	NIDVSNLPSLA	7	1	1	P39015		0	4.44747e+09	0	0.005838	2.51049	2	1142.6	-3.81027	68.2188	0
	High	VELDAERIETAEKEAYVPATK	2	1	1	P39015		0	1.27556e+07	0	4.968e-11	2.40832	3	2362.2	-4.10067	43.7917	2
	High	SKDVTDSATTK	2	1	1	P39015		0	5686335	0	2.771e-09	2.25072	2	1152.57	-3.43684	8.9477	1
	High	ADVPPPSADPSK	3	1	1	P39015		0	8.16586e+07	0	0.001321	1.90552	2	1180.58	-3.92156	13.4739	0
	High	KNRPRPSGNEGAIR	3	1	1	P39015		0	0	0	0.01059	1.89527	4	1551.84	-4.16721	54.4053	1
	High	VNQGWGDDKK	1	1	1	P39015		0	2.62556e+06	0	0.0004102	1.73526	2	1146.55	-3.18591	9.97574	1
	High	KGNNTANATNSANTVQK	1	1	1	P39015		0	1.60397e+07	0	0.0001187	1.53875	3	1732.85	-5.14094	9.56965	1
	High	DVTDSATTK	1	1	1	P39015		0	1.00091e+06	0	0.01172	1.36778	2	937.444	-3.84999	10.3229	0
P05317	60S acidic ribosomal protein P0 OS=Saccharomyces cerevisiae (strain ATCC 204508 / S288c) GN=RPP0 PE=1 SV=2 - [RLA0_YEAST]	210.63	34.94	1	11	11	111	1.59796e+10	312	33.6963	4.83057
	A2	Sequence	# PSMs	# Proteins	# Protein Groups	Protein Group Accessions	Modifications	ΔCn	Area	q-Value	PEP	XCorr	Charge	MH+ [Da]	ΔM [ppm]	RT [min]	# Missed Cleavages
	High	SLFVVGVDNVSSQQMHEVR	6	1	1	P05317		0	8.46061e+08	0	6.74e-20	4.2304	3	2131.05	-3.61228	51.0315	0
	High	GNVGFVFTNEPLTEIK	8	1	1	P05317		0	8.89402e+09	0	2.982e-11	3.66468	2	1764.91	-3.99212	68.8059	0
	High	SLFVVGVDNVSSQQMHEVRK	16	1	1	P05317		0	4.5572e+07	0	8.401e-14	3.63348	3	2259.15	-3.43416	47.7133	1
	High	SLFVVGVDNVSSQQmHEVR	8	1	1	P05317	M15(Oxidation)	0	8.82592e+08	0	1.935e-19	3.56916	3	2147.05	-3.12164	44.1825	0
	High	TSFFQALGVPTK	13	1	1	P05317		0	1.21999e+10	0	4.586e-13	3.50194	2	1295.7	-2.70191	62.1	0
	High	SLFVVGVDNVSSQQmHEVRK	7	1	1	P05317	M15(Oxidation)	0	1.66728e+08	0	4.103e-12	3.43015	3	2275.14	-4.2601	41.6402	1
	High	GTIEIVSDVK	17	1	1	P05317		0	13237080785	0	5.946e-05	3.1037	2	1060.59	-2.85171	30.0439	0
	High	LREYLEEYK	13	1	1	P05317		0	1.34468e+09	0	0.0003628	2.95746	3	1242.63	-4.91381	26.5113	1
	High	GFLSDLPDFEK	4	1	1	P05317		0	14779955418	0	2.857e-10	2.847	2	1267.62	-3.29807	68.5785	0
	High	AVNTGmEPGKTSFFQALGVPTK	1	1	1	P05317	M6(Oxidation)	0	0	0	1.228e-11	2.57394	3	2296.16	-3.81706	53.205	1
	High	EKKAEYFAK	9	1	1	P05317		0	1.64925e+07	0	0.0002593	2.47862	2	1113.59	-4.28558	14.9908	2
	High	AGAVAPEDIWVR	7	1	1	P05317		0	1.99217e+10	0	3.193e-07	1.83561	2	1283.67	-4.64196	46.001	0
	High	EYLEEYK	2	1	1	P05317		0	1.59323e+09	0.002	0.03597	1.84084	2	973.447	-4.1174	17.9529	0
P26321	60S ribosomal protein L5 OS=Saccharomyces cerevisiae (strain ATCC 204508 / S288c) GN=RPL5 PE=1 SV=4 - [RL5_YEAST]	165.662	64.31	2	19	19	113	1.08068e+10	297	33.6942	6.82959
	A2	Sequence	# PSMs	# Proteins	# Protein Groups	Protein Group Accessions	Modifications	ΔCn	Area	q-Value	PEP	XCorr	Charge	MH+ [Da]	ΔM [ppm]	RT [min]	# Missed Cleavages
	High	GVEEVEGEYELTEAVEDGPRPFK	14	1	1	P26321		0	1.60895e+09	0	2.325e-15	4.26775	3	2579.21	-3.22742	66.1285	0
	High	GYLADDIDADSLEDIYTSAHEAIR	3	1	1	P26321		0	2.29475e+09	0	6.731e-19	4.05672	3	2653.22	-2.72456	78.2995	0
	High	GASDGGLYVPHSENR	12	1	1	P26321		0	2.22827e+10	0	1.169e-12	3.84826	2	1558.72	-3.75037	16.9905	0
	High	FPGWDFETEEIDPELLR	7	1	1	P26321		0	6.1202e+08	0	3.946e-18	3.55811	2	2092.99	0.492591	92.5769	0
	High	SYIFGGHVSQYmEELADDDEER	4	1	1	P26321	M12(Oxidation)	0	9.05135e+07	0	2.371e-12	2.72106	3	2606.09	-3.42174	51.8975	0
	High	VFLDIGLQR	22	1	1	P26321		0	1.9263e+09	0	1.755e-06	2.56308	2	1060.61	-4.57876	55.677	0
	High	LGLDETYK	8	1	1	P26321		0	7.84281e+09	0	2.489e-05	2.52281	2	938.479	-4.69705	22.9207	0
	High	FTKEQYAAESKK	5	1	1	P26321		0	3.60352e+07	0	2.894e-07	2.36537	3	1429.73	-4.33963	12.0472	2
	High	ADPAFKPTEKK	8	1	1	P26321		0	2.3174e+08	0	1.846e-07	2.34719	3	1231.66	-4.03492	10.3385	1
	High	VAAKIAALAGQQ	2	1	1	P26321		0	1.17131e+07	0	1.473e-05	2.19366	2	1140.67	-4.14709	27.209	1
	High	ADPAFKPTEK	3	1	1	P26321		0	3.31266e+07	0	5.594e-05	1.92991	3	1103.57	-4.61451	12.4548	0
	High	KFTKEQYAAESK	3	1	1	P26321		0	2.11444e+06	0	0.001636	1.87361	3	1429.73	-3.95542	12.3969	2
	High	SYIFGGHVSQYMEELADDDEER	4	1	1	P26321		0	1.46148e+06	0	3.817e-05	1.843	3	2590.09	-3.89797	73.4841	0
	High	RLVTQHK	3	1	1	P26321		0	0	0	0.01409	1.82565	2	881.528	-4.48745	14.3465	1
	High	SSAYSSR	1	1	1	P26321		0	694786	0	0.01471	1.54622	2	757.344	-4.11088	8.93038	0
	High	TDYYQR	1	1	1	P26321		0	3.70095e+06	0	0.004648	1.34754	2	845.376	-3.58572	11.6211	0
	High	LSKEER	1	2	1	P26321		0	329863	0	0.01277	0.982824	2	761.412	-4.59879	8.83944	1
	High	FQTPFR	5	1	1	P26321		0	0	0.002	0.04517	1.84278	2	795.411	-4.43647	24.0434	0
	High	FSELFK	5	1	1	P26321		0	0	0.002	0.03036	1.76612	2	770.405	-4.88404	28.9218	0
	High	EQYAAESKK	2	1	1	P26321		0	4.98069e+06	0.005	0.08663	1.23288	2	1053.52	-4.0417	8.90183	1
P15646	rRNA 2'-O-methyltransferase fibrillarin OS=Saccharomyces cerevisiae (strain ATCC 204508 / S288c) GN=NOP1 PE=1 SV=1 - [FBRL_YEAST]	82.9345	33.33	1	11	11	51	1.70087e+08	327	34.4439	10.2427
	A2	Sequence	# PSMs	# Proteins	# Protein Groups	Protein Group Accessions	Modifications	ΔCn	Area	q-Value	PEP	XCorr	Charge	MH+ [Da]	ΔM [ppm]	RT [min]	# Missed Cleavages
	High	ANcIDSTVDAETVFAR	3	1	1	P15646	C3(Carbamidomethyl)	0	1.5084e+08	0	1.25e-13	3.72311	2	1768.81	-3.69221	49.5446	0
	High	ISVEEPSKEDGVPPTK	5	1	1	P15646		0	7.87239e+06	0	3.343e-12	3.34401	3	1711.87	-4.05767	19.1679	1
	High	GKEDLLVTK	2	1	1	P15646		0	2.27718e+08	0	5.601e-06	3.29775	2	1002.58	-3.69949	13.8579	1
	High	IKPLEQLTLEPYER	6	1	1	P15646		0	7.26032e+07	0	4.311e-09	3.17137	3	1728.95	-4.29073	51.5082	0
	High	ISVEEPSKEDGVPPTKVEYR	8	1	1	P15646		0	2.19079e+07	0	2.874e-08	2.84987	4	2259.14	-4.38116	28.3749	2
	High	HAGVYIAR	1	1	1	P15646		0	1.31702e+08	0	2.118e-07	2.52043	2	886.486	-4.29678	12.7688	0
	High	KRPNIIPIIEDAR	19	1	1	P15646		0	0	0	5.029e-06	2.50691	3	1534.9	-4.77443	74.758	1
	High	DHcIVVGR	1	1	1	P15646	C3(Carbamidomethyl)	0	6.7915e+06	0	0.001604	2.39538	2	955.474	-4.30556	12.9396	0
	High	DQGGVVISIK	3	1	1	P15646		0	4.02432e+07	0	8.521e-07	2.0024	2	1015.57	-4.68442	31.9557	0
	High	RPNIIPIIEDAR	2	1	1	P15646		0	4.25375e+06	0	0.001129	1.9431	3	1406.81	-4.05993	56.6617	0
	High	IIALNSHmFLK	1	1	1	P15646	M8(Oxidation)	0	0	0.009	0.1476	1.21866	3	1302.72	-5.15773	40.7346	0
P05750	40S ribosomal protein S3 OS=Saccharomyces cerevisiae (strain ATCC 204508 / S288c) GN=RPS3 PE=1 SV=5 - [RS3_YEAST]	71.3115	60	1	16	16	36	3.49039e+08	240	26.4862	9.40771
	A2	Sequence	# PSMs	# Proteins	# Protein Groups	Protein Group Accessions	Modifications	ΔCn	Area	q-Value	PEP	XCorr	Charge	MH+ [Da]	ΔM [ppm]	RT [min]	# Missed Cleavages
	High	FADGFLIHSGQPVNDFIDTATR	3	1	1	P05750		0	5.06529e+07	0	1.54e-17	4.13579	3	2421.18	-3.03188	74.8379	0
	High	VTPTKTEVIIR	5	1	1	P05750		0	8.57261e+07	0	8.487e-11	3.63403	3	1256.75	-4.63282	18.783	1
	High	ELAEEGYSGVEVR	2	1	1	P05750		0	3.67391e+08	0	1.066e-10	3.29961	2	1437.68	-3.20198	29.4396	0
	High	ALPDAVTIIEPKEEEPILAPSVK	2	1	1	P05750		0	2.2217e+07	0	2.743e-12	3.27302	3	2459.36	-3.2992	69.5276	1
	High	INELTLLVQK	3	1	1	P05750		0	1.67448e+08	0	1.141e-08	3.2453	2	1170.7	-4.29662	50.1467	0
	High	GLSAVAQAESmK	2	1	1	P05750	M11(Oxidation)	0	3.0652e+07	0	7.549e-11	3.24025	2	1207.59	-3.42351	16.8338	0
	High	YAPGTIVLYAER	3	1	1	P05750		0	270038301	0	1.172e-07	2.88552	2	1352.72	-3.91622	46.6216	0
	High	RINELTLLVQK	2	1	1	P05750		0	2.7989e+07	0	0.003776	2.68553	2	1326.81	-3.91762	46.4387	1
	High	RAAYGVVR	1	1	1	P05750		0	5.37094e+07	0	0.006852	2.32277	2	891.512	-4.69422	12.5612	1
	High	RINELTLLVQKR	4	1	1	P05750		0	951596	0	2.192e-05	2.30159	3	1482.91	-2.45445	56.2913	2
	High	LLNGLAIR	2	1	1	P05750		0	1.24888e+08	0	0.0005725	2.05592	2	869.553	-4.43591	37.7735	0
	High	GLSAVAQAESMK	1	1	1	P05750		0	1.46502e+07	0	0.0001513	2.01927	2	1191.6	-4.56112	25.307	0
	High	FKYAPGTIVLYAER	2	1	1	P05750		0	1.72998e+06	0	0.000153	1.94838	3	1627.88	-3.37431	56.1627	1
	High	INELTLLVQKR	1	1	1	P05750		0	5.75171e+06	0	0.0002836	1.87116	2	1326.81	-2.26156	40.7517	1
	High	EEEPILAPSVK	1	1	1	P05750		0	7.17279e+06	0	0.01264	1.51456	2	1211.65	-3.89468	30.8088	0
	High	DYRPAEETEAQAEPVEA	1	1	1	P05750		0	4.09686e+08	0	0.0004564	1.37173	2	1904.84	-3.55278	30.8267	0
	High	TGPKALPDAVTIIEPKEEEPILAPSVK	1	1	1	P05750		0	0	0.006	0.1008	1.61081	4	2842.58	0.629459	71.1875	2
P02994	Elongation factor 1-alpha OS=Saccharomyces cerevisiae (strain ATCC 204508 / S288c) GN=TEF1 PE=1 SV=1 - [EF1A_YEAST]	64.745	32.1	1	12	12	33	2.49673e+08	458	50.0012	9.0415
	A2	Sequence	# PSMs	# Proteins	# Protein Groups	Protein Group Accessions	Modifications	ΔCn	Area	q-Value	PEP	XCorr	Charge	MH+ [Da]	ΔM [ppm]	RT [min]	# Missed Cleavages
	High	TLLEAIDAIEQPSRPTDKPLR	11	1	1	P02994		0	2.46716e+07	0	2.148e-12	3.59298	3	2363.29	-2.87451	64.6399	0
	High	YQVTVIDAPGHR	6	1	1	P02994		0	1.58829e+08	0	2.378e-11	3.40468	3	1355.7	-4.34647	23.7609	0
	High	IGGIGTVPVGR	1	1	1	P02994		0	4.49908e+08	0	1.485e-06	2.93818	2	1025.61	-4.27917	29.9896	0
	High	VETGVIKPGmVVTFAPAGVTTEVK	1	1	1	P02994	M10(Oxidation)	0	3.30777e+07	0	9.161e-08	2.86988	3	2446.32	-3.78755	57.7707	0
	High	STTTGHLIYK	2	1	1	P02994		0	1.18127e+07	0	9.361e-07	2.57553	2	1120.6	-3.76114	13.1102	0
	High	VETGVIKPGMVVTFAPAGVTTEVK	2	1	1	P02994		0	1.854e+07	0	2.947e-05	2.42183	3	2430.32	-3.69476	65.574	0
	High	QTVAVGVIK	1	1	1	P02994		0	1.40283e+08	0	0.01716	2.29157	2	914.563	-4.59188	19.8328	0
	High	FDELLEK	2	1	1	P02994		0	1.20586e+08	0	0.01639	1.97065	2	893.457	-4.56232	25.4393	0
	High	FDELLEKNDR	1	1	1	P02994		0	1.03668e+07	0	4.651e-05	1.82694	2	1278.63	-3.26741	19.2947	1
	High	KLEDHPK	1	1	1	P02994		0	0	0	0.008521	1.62323	2	866.469	-4.52121	8.84072	1
	High	FQEIVKETSNFIK	2	1	1	P02994		0	6.42951e+06	0	0.01065	1.45167	3	1582.84	-6.3062	43.7076	1
	High	SVEMHHEQLEQGVPGDNVGFNVK	1	1	1	P02994		0	8.67924e+06	0.001	0.01881	1.65553	4	2550.19	-4.13106	41.6876	0
	High	YAWVLDK	2	1	1	P02994		0	7.02461e+07	0.002	0.05504	1.22821	2	894.468	-4.61641	35.4849	0
P53063	Decapping nuclease RAI1 OS=Saccharomyces cerevisiae (strain ATCC 204508 / S288c) GN=RAI1 PE=1 SV=3 - [DXO_YEAST]	54.4256	36.69	1	14	14	34	8.60942e+07	387	44.4818	6.56592
	A2	Sequence	# PSMs	# Proteins	# Protein Groups	Protein Group Accessions	Modifications	ΔCn	Area	q-Value	PEP	XCorr	Charge	MH+ [Da]	ΔM [ppm]	RT [min]	# Missed Cleavages
	High	KLDLSSGFQK	3	1	1	P53063		0	0	0	2.245e-13	3.98227	2	1122.61	-4.56455	22.8275	1
	High	KLIScAFDSPSFNTVDLR	4	1	1	P53063	C5(Carbamidomethyl)	0	1.4972e+07	0	3.42e-11	3.70466	3	2070.02	-4.58975	61.2523	1
	High	IVSHGDEYISVVR	4	1	1	P53063		0	5.65739e+07	0	1.575e-09	2.98299	3	1473.76	-4.4825	28.4285	0
	High	FETLATLSNPLQYTPR	1	1	1	P53063		0	2.73977e+07	0	4.614e-09	2.72694	2	1850.96	-4.80463	71.2148	0
	High	GLLETIESSER	1	1	1	P53063		0	1.13077e+08	0	4.845e-09	2.72062	2	1233.63	-3.90261	48.8796	0
	High	INADIITFR	3	1	1	P53063		0	7.18213e+07	0	9.838e-07	2.3624	2	1062.59	-4.23684	47.448	0
	High	LVFENNHLR	7	1	1	P53063		0	1.52447e+07	0	6.4e-06	2.10815	3	1141.61	-4.8206	24.97	0
	High	FKDYYKDFEDR	3	1	1	P53063		0	678212	0	4.763e-07	2.0371	3	1525.69	-3.97811	39.9738	2
	High	LIScAFDSPSFNTVDLR	1	1	1	P53063	C4(Carbamidomethyl)	0	1.8562e+07	0	1.254e-06	2.00655	2	1941.93	-3.5973	66.5969	0
	High	NNNPQVGSAcLEAIK	1	1	1	P53063	C10(Carbamidomethyl)	0	7.33846e+07	0	0.002706	1.96895	2	1614.78	-3.96343	30.0783	0
	High	NINQDLNVFTGYK	2	1	1	P53063		0	3.47245e+07	0	3.554e-07	1.95588	2	1525.76	-4.32515	53.2917	0
	High	cTQQVANISDTHKFER	1	1	1	P53063	C1(Carbamidomethyl)	0	1.06846e+06	0	4.219e-05	1.30742	3	1933.91	-2.27394	20.7674	1
	High	KINADIITFR	2	1	1	P53063		0	5.44546e+06	0	2.551e-05	0.967712	2	1190.69	-2.55019	40.1496	1
	High	FKDYYK	1	1	1	P53063		0	1.15724e+07	0.008	0.1206	1.82233	2	863.427	-3.81163	12.6997	1
P38788	Ribosome-associated complex subunit SSZ1 OS=Saccharomyces cerevisiae (strain ATCC 204508 / S288c) GN=SSZ1 PE=1 SV=2 - [SSZ1_YEAST]	51.7962	41.64	1	18	18	34	1.3743e+08	538	58.2022	5.04639
	A2	Sequence	# PSMs	# Proteins	# Protein Groups	Protein Group Accessions	Modifications	ΔCn	Area	q-Value	PEP	XCorr	Charge	MH+ [Da]	ΔM [ppm]	RT [min]	# Missed Cleavages
	High	NASNNPNELAASGAALQAR	4	1	1	P38788		0	1.29355e+08	0	1.94e-18	4.19914	2	1868.91	-3.56734	29.1858	0
	High	NDVDVIANPDGER	4	1	1	P38788		0	129139136	0	5.744e-11	3.40697	2	1413.66	-3.60639	24.7517	0
	High	GEFHPVLLAETSFPVQK	4	1	1	P38788		0	9.58278e+06	0	4.672e-13	3.23674	3	1898.99	-3.61478	63.4624	0
	High	LAAEDYIGSAVK	1	1	1	P38788		0	9.38129e+07	0	5.581e-10	3.1442	2	1236.64	-4.01398	38.1245	0
	High	GDFLIGVYEGDHHIEEK	4	1	1	P38788		0	3.85343e+06	0	4.278e-07	2.8776	3	1957.92	-3.61612	47.7615	0
	High	LISDYDADELAEALQPVIVNTPHLK	2	1	1	P38788		0	1.54151e+07	0	9.724e-07	2.78074	3	2764.43	-3.04956	89.5806	0
	High	EAVLTVPTNFSEEQK	1	1	1	P38788		0	1.53794e+08	0	6.255e-09	2.7444	2	1691.84	-4.43137	47.4467	0
	High	DVNVVVADFGGIR	2	1	1	P38788		0	1.98544e+07	0	6.584e-08	2.54044	2	1360.72	-3.17651	65.8192	0
	High	KPIGLIGAK	1	1	1	P38788		0	43818178	0	2.01e-07	2.40909	2	896.588	-4.90169	19.0127	0
	High	SDAAVIAVR	1	1	1	P38788		0	8.46745e+07	0	1.333e-06	2.38428	2	901.506	-4.43608	17.8213	0
	High	cANGAPAVEVDGK	1	1	1	P38788	C1(Carbamidomethyl)	0	1.794e+07	0	2.26e-08	2.04939	2	1287.6	-3.66181	14.655	0
	High	LTVDEVVSR	1	1	1	P38788		0	8.27177e+07	0	0.0001211	1.91553	2	1017.55	-4.80702	28.2251	0
	High	LTTNLEYTLPESVEILGPQNK	1	1	1	P38788		0	0	0	0.0001082	1.5676	3	2359.23	-3.56609	76.9773	0
	High	LKLAAEDYIGSAVK	1	1	1	P38788		0	4.80811e+06	0	0.01237	1.55628	2	1477.82	-4.49019	44.0412	1
	High	VGFVISR	2	1	1	P38788		0	7.02356e+07	0	0.003208	1.53339	2	777.458	-5.2763	26.6282	0
	High	DFIGLPFDK	2	1	1	P38788		0	3.425e+07	0	0.004468	1.33623	2	1051.54	-4.51338	68.7055	0
	High	LYTLGTK	1	1	1	P38788		0	4.21228e+07	0.001	0.0205	1.85846	2	795.457	-5.28697	16.4975	0
	High	TLEPIPK	1	1	1	P38788		0	1.73794e+07	0.002	0.04783	1.29172	2	797.473	-4.64121	16.848	0
P39729	Ribosome-interacting GTPase 1 OS=Saccharomyces cerevisiae (strain ATCC 204508 / S288c) GN=RBG1 PE=1 SV=1 - [RBG1_YEAST]	39.981	42.82	1	13	13	25	7.23902e+07	369	40.6756	8.33838
	A2	Sequence	# PSMs	# Proteins	# Protein Groups	Protein Group Accessions	Modifications	ΔCn	Area	q-Value	PEP	XCorr	Charge	MH+ [Da]	ΔM [ppm]	RT [min]	# Missed Cleavages
	High	GGISITNTVPLTHLGNDEIR	2	1	1	P39729		0	45008025	0	3.614e-15	3.59952	3	2107.11	-3.71212	57.9003	0
	High	TGVASVGFVGFPSVGK	1	1	1	P39729		0	8.91266e+07	0	2.346e-14	3.46125	2	1508.81	-3.3998	62.3977	0
	High	ATSFHLGQLK	5	1	1	P39729		0	1.81022e+07	0	1.76e-07	2.96631	2	1101.6	-3.77773	25.2819	0
	High	INSAEIAFR	2	1	1	P39729		0	7.71985e+07	0	4.494e-05	2.55015	2	1020.54	-4.21829	27.3321	0
	High	cDATVDDLIDVLEASSR	1	1	1	P39729	C1(Carbamidomethyl)	0	1.0577e+07	0	1.62e-09	2.49259	2	1878.87	-2.01285	115.647	0
	High	GKQVIAVAR	1	1	1	P39729		0	1.15588e+07	0	0.0002391	2.26675	2	941.585	-4.89711	12.5427	1
	High	ELEGVGIR	1	1	1	P39729		0	24500096	0	0.01609	2.20906	2	872.478	-5.98312	20.3993	0
	High	QIIEKELEGVGIR	3	1	1	P39729		0	2.99938e+06	0	1.858e-05	2.13812	2	1483.84	-5.02049	44.1348	1
	High	GQIPDFTDPVVLR	2	1	1	P39729		0	3.68663e+07	0	9.791e-09	1.99399	2	1456.77	-3.39625	63.5801	0
	High	ELLTSASSGSGGGAGIGFDVAR	1	1	1	P39729		0	0	0	4.673e-06	1.65763	2	2008.98	-4.84277	55.2817	0
	High	TPPDILIK	2	1	1	P39729		0	50845603	0	0.003122	1.62659	2	896.541	-4.67253	30.5431	0
	High	SLVDDFR	2	1	1	P39729		0	3.63019e+07	0	0.00504	1.39638	2	851.422	-4.48387	32.603	0
	High	IQmLDLPGIIDGAK	2	1	1	P39729	M3(Oxidation)	0	3.52317e+06	0	0.01091	1.30104	2	1499.81	-5.04351	65.3042	0
P38820	Adenylyltransferase and sulfurtransferase UBA4 OS=Saccharomyces cerevisiae (strain ATCC 204508 / S288c) GN=UBA4 PE=1 SV=1 - [UBA4_YEAST]	31.0863	29.32	1	14	14	23	6.22214e+07	440	49.3299	6.53662
	A2	Sequence	# PSMs	# Proteins	# Protein Groups	Protein Group Accessions	Modifications	ΔCn	Area	q-Value	PEP	XCorr	Charge	MH+ [Da]	ΔM [ppm]	RT [min]	# Missed Cleavages
	High	LNSSNAFDIFK	1	1	1	P38820		0	5.93179e+07	0	8.622e-09	2.89829	2	1255.63	-5.07117	53.5042	0
	High	LNPHINVVTYPVR	5	1	1	P38820		0	3.46253e+07	0	1.135e-09	2.82653	3	1521.85	-4.43135	39.9895	0
	High	NYNVcEPDER	1	1	1	P38820	C5(Carbamidomethyl)	0	9.17135e+06	0	3.254e-08	2.6729	2	1295.53	-3.66179	14.7076	0
	High	GEINYELFcGAR	1	1	1	P38820	C9(Carbamidomethyl)	0	2.26219e+07	0	4.38e-07	2.55621	2	1428.65	-4.81634	47.8862	0
	High	LPSVEKDSNIVILcR	1	1	1	P38820	C14(Carbamidomethyl)	0	1.73803e+07	0	2.018e-06	2.48993	3	1742.94	-3.96897	44.9505	1
	High	DYPLSLEEYQR	1	1	1	P38820		0	6.3967e+07	0	9.568e-08	2.21711	2	1412.66	-3.39429	48.8809	0
	High	DSNIVILcR	2	1	1	P38820	C8(Carbamidomethyl)	0	2.09334e+07	0	1.626e-05	2.10932	2	1089.57	-2.65594	36.9344	0
	High	IYKDDEFLAK	3	1	1	P38820		0	3.61429e+07	0	9.297e-07	1.90809	2	1241.64	-4.81606	22.1346	1
	High	ISVDAFQR	1	1	1	P38820		0	6.33792e+07	0	0.001541	1.77818	2	935.49	-4.49849	26.6784	0
	High	GYNYILDcTDSPLTR	2	1	1	P38820	C8(Carbamidomethyl)	0	3.22104e+07	0	0.0001223	1.70482	2	1787.82	-3.9453	56.9831	0
	High	EAIEKGEINYELFcGAR	1	1	1	P38820	C14(Carbamidomethyl)	0	7.44116e+06	0	0.0008369	1.57073	3	1998.95	-3.00568	47.9032	1
	High	YIDDIDQTIPK	2	1	1	P38820		0	3.38919e+07	0.002	0.04936	1.13862	2	1320.66	-3.94486	39.4124	0
	High	YIDDIDQTIPKY	1	1	1	P38820		0	2.51068e+07	0.004	0.07846	1.1677	2	1483.73	-3.24125	50.9388	1
	High	FGFSNVR	1	1	1	P38820		0	2.77841e+07	0.009	0.1527	1.1841	2	826.416	-5.25635	23.1671	0
P10081	ATP-dependent RNA helicase eIF4A OS=Saccharomyces cerevisiae (strain ATCC 204508 / S288c) GN=TIF1 PE=1 SV=3 - [IF4A_YEAST]	29.8867	26.33	1	9	9	18	7.66154e+07	395	44.669	5.12256
	A2	Sequence	# PSMs	# Proteins	# Protein Groups	Protein Group Accessions	Modifications	ΔCn	Area	q-Value	PEP	XCorr	Charge	MH+ [Da]	ΔM [ppm]	RT [min]	# Missed Cleavages
	High	TGTFSIAALQR	2	1	1	P10081		0	7.32403e+07	0	2.55e-08	2.86991	2	1164.63	-4.35642	41.7781	0
	High	DAQIVVGTPGR	2	1	1	P10081		0	7.13981e+07	0	9.5e-07	2.76863	2	1112.6	-4.19504	22.9945	0
	High	KDELTLEGIK	3	1	1	P10081		0	4.01019e+07	0	2.029e-08	2.52068	2	1145.64	-4.48249	25.6509	1
	High	APQALMLAPTR	1	1	1	P10081		0	3.64718e+06	0	1.002e-07	2.40384	2	1168.65	-3.619	34.7041	0
	High	GVFGYGFEEPSAIQQR	2	1	1	P10081		0	8.52078e+07	0	5.814e-09	2.28622	2	1784.85	-3.56996	57.398	0
	High	ELALQIQK	2	1	1	P10081		0	3.21223e+07	0	0.004391	2.16192	2	942.557	-4.81848	26.7857	0
	High	ILISTDLLAR	3	1	1	P10081		0	2.36819e+07	0	3.065e-06	1.765	2	1114.68	-3.88701	58.0865	0
	High	RKVEELTTK	1	1	1	P10081		0	1.70049e+07	0	0.006777	1.61039	3	1103.64	-5.01442	17.3254	2
	High	VHAcIGGTSFVEDAEGLR	2	1	1	P10081	C4(Carbamidomethyl)	0	5.68311e+06	0	0.0009078	1.44397	3	1917.9	-3.93917	47.9867	0
Q12404	Protein disulfide-isomerase MPD1 OS=Saccharomyces cerevisiae (strain ATCC 204508 / S288c) GN=MPD1 PE=1 SV=1 - [MPD1_YEAST]	28.3017	30.5	1	10	10	18	3.32094e+07	318	36.3852	9.59814
	A2	Sequence	# PSMs	# Proteins	# Protein Groups	Protein Group Accessions	Modifications	ΔCn	Area	q-Value	PEP	XCorr	Charge	MH+ [Da]	ΔM [ppm]	RT [min]	# Missed Cleavages
	High	IDLSKPIDNAK	3	1	1	Q12404		0	3.15784e+07	0	2.727e-10	2.86542	2	1213.67	-3.60665	21.2998	0
	High	DTFSITPNEGPFSR	2	1	1	Q12404		0	4.24375e+07	0	4.691e-10	2.74539	2	1567.73	-4.57114	57.3731	0
	High	SFSAHANEVYSGAR	4	1	1	Q12404		0	1.11832e+07	0	3.029e-06	2.49327	3	1495.69	-3.96053	17.6901	0
	High	IDTLGSLLR	2	1	1	Q12404		0	2.11119e+07	0	3.886e-07	2.38339	2	987.578	-4.95508	49.6594	0
	High	TLAPIVDFSLSR	2	1	1	Q12404		0	2.56122e+07	0	1.035e-06	2.04923	2	1318.73	-1.64453	67.8213	0
	High	FDFYSISNK	1	1	1	Q12404		0	0	0	0.000893	1.72522	2	1120.53	-3.53063	45.0713	0
	High	QLTDmNPTYEK	1	1	1	Q12404	M5(Oxidation)	0	4.68492e+06	0	0.0002483	1.68668	2	1355.61	-2.71075	14.6415	0
	High	SIALDWLGK	1	1	1	Q12404		0	6.13144e+06	0	8.977e-05	1.59339	2	1002.56	-3.99216	58.4236	0
	High	FDFYSISNKK	1	1	1	Q12404		0	2.79332e+06	0.001	0.02045	1.02251	2	1248.62	-3.55892	33.2129	1
	High	KLSSTFR	1	1	1	Q12404		0	0	0.003	0.07396	1.99106	2	838.474	-4.68896	12.5922	1
P0CG63	Polyubiquitin OS=Saccharomyces cerevisiae (strain ATCC 204508 / S288c) GN=UBI4 PE=1 SV=1 - [UBI4P_YEAST]	26.4581	72.18	3	6	6	15	1.68623e+08	381	42.7999	7.57666
	A2	Sequence	# PSMs	# Proteins	# Protein Groups	Protein Group Accessions	Modifications	ΔCn	Area	q-Value	PEP	XCorr	Charge	MH+ [Da]	ΔM [ppm]	RT [min]	# Missed Cleavages
	High	IQDKEGIPPDQQR	7	3	1	P0CG63		0	1.33627e+08	0	5.208e-16	3.33027	2	1523.78	-4.02108	12.6175	1
	High	SKIQDKEGIPPDQQR	3	3	1	P0CG63		0	7431802	0	7.766e-05	2.36838	3	1738.92	7.04177	14.8693	2
	High	TITLEVESSDTIDNVK	1	3	1	P0CG63		0	9.13005e+06	0	6.5e-07	1.98781	2	1763.89	-3.22572	47.9695	0
	High	TLSDYNIQK	1	3	1	P0CG63		0	351622421	0	0.0007921	1.80068	2	1081.55	-3.63533	17.9308	0
	High	MQIFVK	2	3	1	P0CG63		0	2.06194e+07	0	0.01562	1.67749	2	765.429	-5.60066	24.8564	0
	High	ESTLHLVLR	1	3	1	P0CG63		0	1.77181e+07	0	9.557e-05	1.61393	3	1067.62	-5.02022	33.7543	0
P32905	40S ribosomal protein S0-A OS=Saccharomyces cerevisiae (strain ATCC 204508 / S288c) GN=RPS0A PE=1 SV=3 - [RSSA1_YEAST]	24.4585	29.76	2	5	5	14	8.99464e+07	252	28.0072	4.71631
	A2	Sequence	# PSMs	# Proteins	# Protein Groups	Protein Group Accessions	Modifications	ΔCn	Area	q-Value	PEP	XCorr	Charge	MH+ [Da]	ΔM [ppm]	RT [min]	# Missed Cleavages
	High	FAAHTGATPIAGR	3	2	1	P32905		0	4.1512e+07	0	2.078e-07	3.22032	3	1269.66	-4.94021	15.8745	0
	High	NVQVHQEPYVFNARPDGVHVINVGK	6	2	1	P32905		0	2352464	0	0.0005197	2.977	4	2816.45	-4.35342	57.1674	0
	High	IIAAIPNPEDVVAISSR	2	2	1	P32905		0	5.81352e+07	0	2.071e-08	2.43852	2	1764.98	-3.31984	72.444	0
	High	FTPGSFTNYITR	1	2	1	P32905		0	1.16215e+08	0	3.788e-07	2.18921	2	1403.69	-3.87713	52.7235	0
	High	LVIVTDPR	2	2	1	P32905		0	9.54887e+07	0	0.0005693	1.58494	2	912.547	-4.37397	26.1668	0
P32473	Pyruvate dehydrogenase E1 component subunit beta, mitochondrial OS=Saccharomyces cerevisiae (strain ATCC 204508 / S288c) GN=PDB1 PE=1 SV=2 - [ODPB_YEAST]	24.285	20.22	1	7	7	14	1.07998e+08	366	40.0286	5.30029
	A2	Sequence	# PSMs	# Proteins	# Protein Groups	Protein Group Accessions	Modifications	ΔCn	Area	q-Value	PEP	XCorr	Charge	MH+ [Da]	ΔM [ppm]	RT [min]	# Missed Cleavages
	High	SIRPLDTEAIIK	5	1	1	P32473		0	5.18217e+07	0	6.058e-09	3.37685	3	1355.78	-5.03468	38.8285	0
	High	VTGADVPTPYAK	1	1	1	P32473		0	1.27359e+08	0	3.925e-11	3.36653	2	1218.63	-4.61528	22.5558	0
	High	EGTDISIVTYTR	2	1	1	P32473		0	6.19451e+07	0	6.557e-10	2.5909	2	1354.68	-4.01596	39.7665	0
	High	ELEDFAFPDTPTIVK	1	1	1	P32473		0	3.24215e+07	0	4.571e-09	2.54469	2	1721.86	-3.26257	72.465	0
	High	YGVSAEVINLR	1	1	1	P32473		0	6.6959e+07	0	6.805e-10	2.31636	2	1220.66	-4.42771	43.9193	0
	High	VLVPYSAEDAR	1	1	1	P32473		0	1.29676e+08	0	5.426e-05	1.91491	2	1219.63	-4.42015	29.0407	0
	High	KYGVSAEVINLR	3	1	1	P32473		0	5.39953e+06	0	0.002431	1.51358	2	1348.75	-4.09718	37.529	1
P32527	Zuotin OS=Saccharomyces cerevisiae (strain ATCC 204508 / S288c) GN=ZUO1 PE=1 SV=1 - [ZUO1_YEAST]	24.0755	27.02	1	13	13	30	5.44415e+07	433	48.9901	8.25049
	A2	Sequence	# PSMs	# Proteins	# Protein Groups	Protein Group Accessions	Modifications	ΔCn	Area	q-Value	PEP	XCorr	Charge	MH+ [Da]	ΔM [ppm]	RT [min]	# Missed Cleavages
	High	QSAAGGSLDQDGFFK	1	1	1	P32527		0	4.7909e+07	0	1.514e-14	3.69259	2	1527.7	-3.22645	38.1886	0
	High	AFETLTDSNKR	2	1	1	P32527		0	71880789	0	1.124e-10	3.03951	3	1281.64	-5.21904	14.0873	1
	High	EADYFGDADK	1	1	1	P32527		0	4.35346e+07	0	5.452e-08	2.4831	2	1130.46	-4.13932	19.1931	0
	High	AFETLTDSNK	1	1	1	P32527		0	1.50045e+07	0	6.855e-05	2.41962	2	1125.54	-3.91093	18.2987	0
	High	YHPDKQSAAGGSLDQDGFFK	3	1	1	P32527		0	0	0	3.225e-06	2.24736	3	2167.99	-6.32638	38.2464	1
	High	TADLYAAMGLSK	1	1	1	P32527		0	6.80537e+06	0	9.015e-10	2.18742	2	1240.62	-4.67952	47.6	0
	High	TFEFLDEDVPDDSSNR	2	1	1	P32527		0	4.02667e+07	0	2.103e-10	1.95058	2	1885.8	-4.1905	58.7652	0
	High	TFEFLDEDVPDDSSNRDHKR	7	1	1	P32527		0	4.28947e+06	0	7.992e-08	1.89144	3	2422.08	-2.77604	55.654	2
	High	TADLYAAmGLSK	1	1	1	P32527	M8(Oxidation)	0	1.18883e+07	0	0.0008532	1.8834	2	1256.61	-4.84763	26.1273	0
	High	AQYDScDFVADVPPPKK	1	1	1	P32527	C6(Carbamidomethyl)	0	5.13623e+06	0	2.612e-05	1.78991	3	1936.9	-4.90572	32.5651	1
	High	FFLQHAQR	2	1	1	P32527		0	4.92093e+06	0	0.008029	1.50356	2	1046.55	-5.16582	28.8442	0
	High	NHTWSEFER	4	1	1	P32527		0	1.11941e+07	0	0.005671	1.37785	2	1205.53	-3.91295	21.7772	0
	High	AQYDScDFVADVPPPK	2	1	1	P32527	C6(Carbamidomethyl)	0	18172954	0	0.01049	0.989521	2	1808.81	-2.88404	44.1891	0
	High	KTPIPSLGNK	2	1	1	P32527		0	9.70926e+06	0.003	0.06112	1.57791	2	1054.62	-4.31626	15.759	1
P16387	Pyruvate dehydrogenase E1 component subunit alpha, mitochondrial OS=Saccharomyces cerevisiae (strain ATCC 204508 / S288c) GN=PDA1 PE=1 SV=2 - [ODPA_YEAST]	23.688	21.43	1	9	9	16	5.45855e+07	420	46.3132	8.104
	A2	Sequence	# PSMs	# Proteins	# Protein Groups	Protein Group Accessions	Modifications	ΔCn	Area	q-Value	PEP	XCorr	Charge	MH+ [Da]	ΔM [ppm]	RT [min]	# Missed Cleavages
	High	GPLVLEYETYR	2	1	1	P16387		0	9.03936e+07	0	1.659e-10	2.5243	2	1339.68	-3.84544	47.2921	0
	High	KYVDEQVELADAAPPPEAK	1	1	1	P16387		0	3.67721e+07	0	2.199e-11	2.44411	3	2070.03	-4.20896	34.9741	1
	High	GRIPEDTWDFKK	4	1	1	P16387		0	4.80261e+06	0	5.997e-06	2.43469	3	1491.75	-3.6843	34.823	2
	High	SKNDPIAGLK	2	1	1	P16387		0	34215041	0	1.761e-07	1.88579	2	1042.58	-4.36317	13.84	1
	High	AVLAELMGR	1	1	1	P16387		0	3.71449e+06	0	0.0002417	1.84248	2	959.531	-3.4797	45.4563	0
	High	AVLAELmGR	1	1	1	P16387	M7(Oxidation)	0	1.8982e+06	0	0.01741	1.71311	2	975.527	-2.71485	27.7047	0
	High	GQYIPGLK	2	1	1	P16387		0	3.65909e+07	0	0.01852	1.62625	2	875.494	-4.71612	26.1604	0
	High	VNGmDILAVYQASK	1	1	1	P16387	M4(Oxidation)	0	0	0	0.01306	0.966433	2	1524.77	-4.46597	50.1975	0
	High	DWcLSGK	1	1	1	P16387	C3(Carbamidomethyl)	0	1.32861e+07	0.002	0.05247	1.36302	2	865.384	-3.72609	22.2601	0
	High	YVDEQVELADAAPPPEAK	1	1	1	P16387		0	1.63309e+07	0.002	0.03241	0.669756	2	1941.94	-2.93995	40.6285	0
P07251	ATP synthase subunit alpha, mitochondrial OS=Saccharomyces cerevisiae (strain ATCC 204508 / S288c) GN=ATP1 PE=1 SV=5 - [ATPA_YEAST]	22.6041	21.83	1	10	10	16	1.5892e+07	545	58.5723	9.0415
	A2	Sequence	# PSMs	# Proteins	# Protein Groups	Protein Group Accessions	Modifications	ΔCn	Area	q-Value	PEP	XCorr	Charge	MH+ [Da]	ΔM [ppm]	RT [min]	# Missed Cleavages
	High	VVDALGNPIDGKGPIDAAGR	1	1	1	P07251		0	12158444	0	8.922e-11	2.71899	3	1935.02	-3.73604	42.6347	1
	High	SVHEPVQTGLK	2	1	1	P07251		0	5.13877e+06	0	5.202e-06	2.54184	3	1194.64	-4.8721	13.0937	0
	High	TAVALDTILNQK	1	1	1	P07251		0	1.55798e+07	0	7.739e-08	2.52378	2	1286.73	-3.23206	49.1284	0
	High	TGNIVDVPVGPGLLGR	2	1	1	P07251		0	1.67232e+07	0	0.002879	2.19068	2	1563.88	-4.05107	65.8841	0
	High	AVDALVPIGR	1	1	1	P07251		0	1.3692e+07	0	2.862e-05	2.16257	2	1010.59	-4.54894	40.1668	0
	High	APGILPR	2	1	1	P07251		0	1.01162e+07	0	0.0006041	2.06623	2	723.448	-4.15033	17.975	0
	High	AQPTEVSSILEER	1	1	1	P07251		0	1.5373e+07	0	2.189e-06	2.04069	2	1458.74	-3.90113	39.4284	0
	High	VLAVGDGIAR	2	1	1	P07251		0	1.38093e+07	0	0.007352	1.54326	2	970.565	-2.67268	25.6665	0
	High	EAYPGDVFYLHSR	1	1	1	P07251		0	9.30249e+06	0	1.397e-05	1.37283	2	1553.73	-5.91334	41.8893	0
	High	QLSLLLR	3	1	1	P07251		0	8.62989e+06	0.001	0.02777	1.41622	2	842.542	-4.45138	41.3285	0
Q02256	Tyrosine-protein phosphatase YVH1 OS=Saccharomyces cerevisiae (strain ATCC 204508 / S288c) GN=YVH1 PE=1 SV=1 - [PVH1_YEAST]	21.4978	25.82	1	7	7	13	3.23326e+07	364	41.1588	8.04541
	A2	Sequence	# PSMs	# Proteins	# Protein Groups	Protein Group Accessions	Modifications	ΔCn	Area	q-Value	PEP	XCorr	Charge	MH+ [Da]	ΔM [ppm]	RT [min]	# Missed Cleavages
	High	GAVFAHcQAGLSR	3	1	1	Q02256	C7(Carbamidomethyl)	0	29592094	0	4.059e-10	3.10083	3	1373.67	-4.35053	18.8629	0
	High	MGGDFVDFDNPAYK	1	1	1	Q02256		0	1.17525e+07	0	5.938e-11	2.63835	2	1575.67	-4.0977	53.2078	0
	High	FIDQcLFPNEVEYSPR	2	1	1	Q02256	C5(Carbamidomethyl)	0	4.64465e+07	0	3.699e-10	2.45287	3	2013.93	-3.04611	65.8179	0
	High	ESSEGHFIKR	2	1	1	Q02256		0	6.57794e+06	0	2.026e-06	2.38621	3	1189.59	-4.96704	16.7619	1
	High	LALSTSFIAHDPPSK	2	1	1	Q02256		0	8.49059e+06	0	4.719e-07	2.07801	3	1583.84	-4.49781	39.4241	0
	High	FQVIPEYLIR	2	1	1	Q02256		0	2.09592e+07	0	0.000409	2.0323	2	1277.72	-3.7369	68.2449	0
	High	DSESSQDLDKLTEAEK	1	1	1	Q02256		0	1.34058e+07	0.001	0.02893	1.21725	2	1794.82	-3.75133	26.2868	1
P05748	60S ribosomal protein L15-A OS=Saccharomyces cerevisiae (strain ATCC 204508 / S288c) GN=RPL15A PE=1 SV=3 - [RL15A_YEAST]	21.4643	32.84	2	6	6	12	6.31285e+07	204	24.4073	11.3853
	A2	Sequence	# PSMs	# Proteins	# Protein Groups	Protein Group Accessions	Modifications	ΔCn	Area	q-Value	PEP	XCorr	Charge	MH+ [Da]	ΔM [ppm]	RT [min]	# Missed Cleavages
	High	YFEVILVDPQHK	4	2	1	P05748		0	8.6891e+06	0	5.768e-09	2.96792	2	1487.78	-3.76553	50.6361	0
	High	QNTLSLWR	2	2	1	P05748		0	3.54274e+07	0	0.0007671	2.48366	2	1017.54	-3.58549	36.8571	0
	High	VLNSYWVNQDSTYK	1	2	1	P05748		0	6.06386e+07	0	3.838e-13	2.36018	2	1716.82	-3.84525	40.5043	0
	High	QGFVIYR	2	2	1	P05748		0	4.70752e+07	0	0.001085	2.19794	2	882.479	-4.40194	28.6277	0
	High	GATYGKPTNQGVNELK	2	2	1	P05748		0	8.16718e+07	0	1.885e-08	1.96433	3	1676.85	-4.16594	13.9327	0
	High	YNWIcDPVHK	1	1	1	P05748	C5(Carbamidomethyl)	0	3.7273e+07	0	0.0009333	1.61112	2	1331.61	-5.49314	32.6121	0
P33298	26S protease regulatory subunit 6B homolog OS=Saccharomyces cerevisiae (strain ATCC 204508 / S288c) GN=RPT3 PE=1 SV=2 - [PRS6B_YEAST]	21.364	17.99	2	6	7	13	2.37397e+07	428	47.8641	5.52881
	A2	Sequence	# PSMs	# Proteins	# Protein Groups	Protein Group Accessions	Modifications	ΔCn	Area	q-Value	PEP	XCorr	Charge	MH+ [Da]	ΔM [ppm]	RT [min]	# Missed Cleavages
	High	TDNTVDKFDFYK	3	1	1	P33298		0	8568919	0	2.107e-11	3.1096	3	1492.69	-3.23164	34.1219	1
	High	EYELLTLQEDYIKDEQR	1	1	1	P33298		0	1.25134e+07	0	3.627e-09	2.22505	3	2185.06	-4.01235	60.9463	1
	High	GVLLYGPPGTGK	4	3	2	P33298;Q01939		0	4.59656e+07	0	1.168e-05	2.15612	2	1158.65	-4.64455	36.0255	0
	High	ENAPSIIFIDEVDSIATK	1	1	1	P33298		0	3.81738e+06	0	2.266e-06	2.08401	2	1962	-4.26743	87.1265	0
	High	KIEFPSLR	2	1	1	P33298		0	5.56128e+06	0	0.01164	1.85894	2	989.574	-3.53979	35.8665	1
	High	LIFGTIASK	1	1	1	P33298		0	1.27399e+07	0.001	0.02872	1.29518	2	949.568	-4.34701	39.9378	0
	High	RLIFGTIASK	1	1	1	P33298		0	0	0.005	0.0888	1.23863	2	1105.67	-2.72586	40.9629	1
P34730	Protein BMH2 OS=Saccharomyces cerevisiae (strain ATCC 204508 / S288c) GN=BMH2 PE=1 SV=3 - [BMH2_YEAST]	20.6174	28.94	1	1	6	9	4.79142e+07	273	31.0423	4.88135
	A2	Sequence	# PSMs	# Proteins	# Protein Groups	Protein Group Accessions	Modifications	ΔCn	Area	q-Value	PEP	XCorr	Charge	MH+ [Da]	ΔM [ppm]	RT [min]	# Missed Cleavages
	High	IVSSIEQKEESKEK	2	2	2	P34730;P29311		0	1.20869e+07	0	2.482e-11	3.15187	3	1633.86	-4.83631	12.4804	2
	High	ISDDILSVLDSHLIPSATTGESK	1	2	2	P34730;P29311		0	2.80416e+07	0	6.176e-11	3.02131	3	2398.23	-3.83624	83.9693	0
	High	SKIETELTK	2	2	2	P34730;P29311		0	3.90874e+07	0	1.313e-05	2.97595	2	1048.58	-4.27179	13.0597	1
	High	AVASSGQELSVEER	1	1	1	P34730		0	2.24006e+07	0	5.895e-10	2.78798	2	1461.71	-3.33098	17.7859	0
	High	YLAEFSSGDAR	1	2	2	P34730;P29311		0	6.69713e+07	0	3.219e-06	2.4548	2	1215.56	-3.78053	24.5034	0
	High	NLLSVAYK	2	2	2	P34730;P29311		0	3.7684e+07	0	0.00399	2.18005	2	907.521	-4.51099	33.1808	0
P29311	Protein BMH1 OS=Saccharomyces cerevisiae (strain ATCC 204508 / S288c) GN=BMH1 PE=1 SV=4 - [BMH1_YEAST]	19.7319	34.08	1	2	7	10	5.33143e+07	267	30.0728	4.88135
	A2	Sequence	# PSMs	# Proteins	# Protein Groups	Protein Group Accessions	Modifications	ΔCn	Area	q-Value	PEP	XCorr	Charge	MH+ [Da]	ΔM [ppm]	RT [min]	# Missed Cleavages
	High	IVSSIEQKEESKEK	2	2	2	P34730;P29311		0	1.20869e+07	0	2.482e-11	3.15187	3	1633.86	-4.83631	12.4804	2
	High	ISDDILSVLDSHLIPSATTGESK	1	2	2	P34730;P29311		0	2.80416e+07	0	6.176e-11	3.02131	3	2398.23	-3.83624	83.9693	0
	High	SKIETELTK	2	2	2	P34730;P29311		0	3.90874e+07	0	1.313e-05	2.97595	2	1048.58	-4.27179	13.0597	1
	High	YLAEFSSGDAR	1	2	2	P34730;P29311		0	6.69713e+07	0	3.219e-06	2.4548	2	1215.56	-3.78053	24.5034	0
	High	NLLSVAYK	2	2	2	P34730;P29311		0	3.7684e+07	0	0.00399	2.18005	2	907.521	-4.51099	33.1808	0
	High	TVASSGQELSVEER	1	1	1	P29311		0	5.38842e+07	0	3.188e-10	1.90253	2	1491.72	-3.87832	18.6903	0
	High	EKATNASLEAYK	1	1	1	P29311		0	5.01076e+06	0	0.003783	1.40997	2	1324.67	-3.23081	13.1128	1
P53883	Nucleolar protein 13 OS=Saccharomyces cerevisiae (strain ATCC 204508 / S288c) GN=NOP13 PE=1 SV=2 - [NOP13_YEAST]	19.6396	18.86	1	7	7	11	2.55329e+07	403	45.5813	9.29053
	A2	Sequence	# PSMs	# Proteins	# Protein Groups	Protein Group Accessions	Modifications	ΔCn	Area	q-Value	PEP	XCorr	Charge	MH+ [Da]	ΔM [ppm]	RT [min]	# Missed Cleavages
	High	AVLELSESHLNGR	2	1	1	P53883		0	2.59169e+07	0	1.253e-10	2.91748	3	1424.74	-3.90546	28.2304	0
	High	VTLEELNAK	2	1	1	P53883		0	3.0413e+07	0	8.991e-06	2.4722	2	1016.56	-4.02062	23.8294	0
	High	SIEEYKEDAEKK	1	1	1	P53883		0	0	0	0.0002602	2.15955	3	1468.71	-4.83688	12.806	2
	High	NNSSSFDISNNKGYDR	1	1	1	P53883		0	6.78766e+06	0	1.738e-10	2.08774	3	1817.8	-2.71171	16.321	1
	High	GFAFIDFK	1	1	1	P53883		0	5.96018e+06	0	0.0002622	1.75058	2	944.484	-4.1611	61.3764	0
	High	KAEDEIEIDLK	2	1	1	P53883		0	4.88134e+06	0	4.056e-05	1.73475	2	1302.67	-3.60139	30.5202	1
	High	ALLDPTK	2	1	1	P53883		0	20268654	0.002	0.03586	1.50965	2	757.442	-4.82049	17.8139	0
Q08235	Ribosome biogenesis protein BRX1 OS=Saccharomyces cerevisiae (strain ATCC 204508 / S288c) GN=BRX1 PE=1 SV=2 - [BRX1_YEAST]	19.2611	35.05	1	8	8	22	8.15384e+07	291	33.5105	9.29053
	A2	Sequence	# PSMs	# Proteins	# Protein Groups	Protein Group Accessions	Modifications	ΔCn	Area	q-Value	PEP	XCorr	Charge	MH+ [Da]	ΔM [ppm]	RT [min]	# Missed Cleavages
	High	ENVLAADPLSNDALFK	1	1	1	Q08235		0	81196206	0	6.786e-10	3.54035	2	1716.87	-4.45754	70.9557	0
	High	FESSPHYQLIK	5	1	1	Q08235		0	2.7912e+07	0	4.131e-07	2.66411	3	1348.68	-4.70801	25.867	0
	High	ELLVHNFGVPPNAR	7	1	1	Q08235		0	9.34843e+06	0	1.088e-06	2.30346	2	1562.84	-4.41482	41.6456	0
	High	NKEEYEDGEEDISLVEIGPR	2	1	1	Q08235		0	8.54665e+07	0	4.16e-07	1.85855	3	2321.07	-5.05499	50.8592	1
	High	HLIQDLSGLLPHSR	4	1	1	Q08235		0	883464	0	0.0002175	1.81351	3	1585.87	-4.35325	84.8361	0
	High	QYVSPNVVR	1	1	1	Q08235		0	7.79524e+07	0	0.0006427	1.65086	2	1061.57	-3.74868	17.5992	0
	High	GSRPVLSFDQR	1	1	1	Q08235		0	2.05101e+07	0	0.002926	1.21349	2	1261.66	-5.4014	22.5761	0
	High	TLLISSR	1	1	1	Q08235		0	61226363	0.003	0.0578	1.38155	2	789.479	-5.2756	19.2658	0
P38011	Guanine nucleotide-binding protein subunit beta-like protein OS=Saccharomyces cerevisiae (strain ATCC 204508 / S288c) GN=ASC1 PE=1 SV=4 - [GBLP_YEAST]	18.473	26.02	1	7	7	11	5.85488e+07	319	34.7836	6.23975
	A2	Sequence	# PSMs	# Proteins	# Protein Groups	Protein Group Accessions	Modifications	ΔCn	Area	q-Value	PEP	XCorr	Charge	MH+ [Da]	ΔM [ppm]	RT [min]	# Missed Cleavages
	High	ADDDSVTIISAGNDK	2	1	1	P38011		0	4.34421e+07	0	3.314e-12	3.12218	2	1520.7	-4.00321	28.7544	0
	High	GQcLATLLGHNDWVSQVR	1	1	1	P38011	C3(Carbamidomethyl)	0	9.91854e+06	0	2.333e-11	2.65099	3	2054.02	-4.12528	61.9614	0
	High	YWLAAATATGIK	2	1	1	P38011		0	4.37683e+07	0	1.779e-08	2.43579	2	1265.68	-3.77003	49.4324	0
	High	LWDVATGETYQR	2	1	1	P38011		0	68544844	0	5.443e-08	2.34682	2	1438.69	-3.53353	38.4945	0
	High	DKTLISWK	2	1	1	P38011		0	3.33389e+07	0	0.00258	1.86302	2	990.558	-4.09205	26.7844	1
	High	VVPNEKADDDSVTIISAGNDK	1	1	1	P38011		0	6.33332e+07	0	0.003069	1.67207	3	2187.07	-3.53985	29.3261	1
	High	DGEImLWNLAAK	1	1	1	P38011	M5(Oxidation)	0	3.90807e+06	0	0.001471	1.30949	2	1376.68	-4.72311	65.3095	0
P32324	Elongation factor 2 OS=Saccharomyces cerevisiae (strain ATCC 204508 / S288c) GN=EFT1 PE=1 SV=1 - [EF2_YEAST]	18.0088	9.74	1	7	7	10	3.75464e+07	842	93.2302	6.31592
	A2	Sequence	# PSMs	# Proteins	# Protein Groups	Protein Group Accessions	Modifications	ΔCn	Area	q-Value	PEP	XCorr	Charge	MH+ [Da]	ΔM [ppm]	RT [min]	# Missed Cleavages
	High	GQVVSEEQRPGTPLFTVK	2	1	1	P32324		0	5.38145e+07	0	1.424e-08	3.17222	3	1972.04	-4.18408	36.3175	0
	High	AGEIVLAAR	1	1	1	P32324		0	2.49145e+07	0	1.119e-05	2.87891	2	899.525	-6.87526	20.8528	0
	High	ETVESESSQTALSK	1	1	1	P32324		0	2.96194e+07	0	1.828e-13	2.53905	2	1495.71	-3.07019	14.1404	0
	High	STLTDSLVQR	1	1	1	P32324		0	2.60368e+07	0	1.857e-06	2.20187	2	1119.6	-4.21632	27.4545	0
	High	ISPPVVAYR	2	1	1	P32324		0	2.92052e+07	0	0.001996	1.87891	2	1001.57	-4.09679	29.4119	0
	High	ATYAGFLLADPK	2	1	1	P32324		0	1.58798e+07	0	0.0003083	1.78642	2	1266.67	-2.33038	52.6257	0
	High	LWGDSFFNPK	1	1	1	P32324		0	1.6191e+07	0	0.01262	1.23383	2	1210.58	-4.56436	60.5889	0
P0CX37	40S ribosomal protein S6-A OS=Saccharomyces cerevisiae (strain ATCC 204508 / S288c) GN=RPS6A PE=1 SV=1 - [RS6A_YEAST]	15.9252	36.86	1	8	8	10	6.24396e+07	236	26.9799	10.4478
	A2	Sequence	# PSMs	# Proteins	# Protein Groups	Protein Group Accessions	Modifications	ΔCn	Area	q-Value	PEP	XCorr	Charge	MH+ [Da]	ΔM [ppm]	RT [min]	# Missed Cleavages
	High	EAAAEYAQLLAK	1	1	1	P0CX37		0	7.85003e+07	0	4.595e-10	3.39312	2	1277.67	-4.02817	42.1438	0
	High	QGVLLPTR	1	1	1	P0CX37		0	4.00796e+07	0	0.002966	2.43813	2	883.532	-4.72466	22.2913	0
	High	TFEIDDEHR	2	1	1	P0CX37		0	53865672	0	7.561e-05	2.18885	3	1161.51	-5.19088	15.044	0
	High	IGQEVDGEAVGDEFK	2	1	1	P0CX37		0	5.4953e+07	0	5.477e-08	2.10789	2	1592.74	-4.14319	36.0904	0
	High	EDDVRDFVIR	1	1	1	P0CX37		0	0	0	0.0001039	1.94126	2	1263.63	-4.34809	34.152	1
	High	LNISYPVNGSQK	1	1	1	P0CX37		0	1.69559e+07	0	0.007794	1.66953	2	1319.69	-3.38392	28.9063	0
	High	IGQEVDGEAVGDEFKGYVFK	1	1	1	P0CX37		0	1.32634e+07	0	0.009653	1.06079	3	2187.05	-3.33531	57.731	1
	High	KGEQELEGLTDTTVPK	1	1	1	P0CX37		0	2.02209e+07	0.002	0.04382	1.51257	2	1744.89	-2.10529	32.2441	1
P00330	Alcohol dehydrogenase 1 OS=Saccharomyces cerevisiae (strain ATCC 204508 / S288c) GN=ADH1 PE=1 SV=5 - [ADH1_YEAST]	14.6812	21.26	3	7	7	11	2.4302e+07	348	36.8257	6.68311
	A2	Sequence	# PSMs	# Proteins	# Protein Groups	Protein Group Accessions	Modifications	ΔCn	Area	q-Value	PEP	XCorr	Charge	MH+ [Da]	ΔM [ppm]	RT [min]	# Missed Cleavages
	High	VVGLSTLPEIYEK	2	1	1	P00330		0	3.23608e+07	0	3.173e-08	2.69237	2	1447.8	-3.43093	58.5952	0
	High	EALDFFAR	2	3	1	P00330		0	2.16873e+07	0	0.0006239	2.19758	2	968.48	-3.8145	49.0389	0
	High	ANELLINVK	2	1	1	P00330		0	1.88165e+07	0	5.187e-05	2.16941	2	1013.59	-4.85256	33.2785	0
	High	ccSDVFNQVVK	1	1	1	P00330	C1(Carbamidomethyl); C2(Carbamidomethyl)	0	4.63734e+06	0	4.263e-05	1.848	2	1355.6	-4.74701	32.3825	0
	High	VLGIDGGEGKEELFR	2	1	1	P00330		0	1.88579e+07	0	0.0008284	1.55357	3	1618.84	-2.34392	45.3946	1
	High	IGDYAGIK	1	2	1	P00330		0	1.52054e+07	0	0.00298	1.38985	2	836.448	-4.08724	16.8353	0
	High	GVIFYESHGK	1	1	1	P00330		0	3.60379e+06	0.001	0.02224	1.2137	2	1136.57	-5.89604	19.3776	0
Q12000	Translation machinery-associated protein 46 OS=Saccharomyces cerevisiae (strain ATCC 204508 / S288c) GN=TMA46 PE=1 SV=2 - [TMA46_YEAST]	14.5704	12.75	1	4	4	8	5.54808e+07	345	39.4892	9.33447
	A2	Sequence	# PSMs	# Proteins	# Protein Groups	Protein Group Accessions	Modifications	ΔCn	Area	q-Value	PEP	XCorr	Charge	MH+ [Da]	ΔM [ppm]	RT [min]	# Missed Cleavages
	High	LTPITIANFAQWK	2	1	1	Q12000		0	2.22438e+07	0	3.183e-11	2.51872	2	1502.83	-4.01063	74.7113	0
	High	ITLEEFIETER	2	1	1	Q12000		0	2.62629e+07	0	7.323e-07	2.18147	2	1379.7	-3.70254	65.7732	0
	High	ALFNPVADQR	2	1	1	Q12000		0	111249213	0	5.088e-06	2.03691	2	1130.59	-3.74074	32.5082	0
	High	YFIEAVENGK	2	1	1	Q12000		0	2.89302e+07	0	0.001095	1.84415	2	1169.58	-4.56965	33.4166	0
P32366	V-type proton ATPase subunit d OS=Saccharomyces cerevisiae (strain ATCC 204508 / S288c) GN=VMA6 PE=1 SV=2 - [VA0D_YEAST]	13.8743	15.07	1	4	4	10	2.65838e+07	345	39.7654	4.60205
	A2	Sequence	# PSMs	# Proteins	# Protein Groups	Protein Group Accessions	Modifications	ΔCn	Area	q-Value	PEP	XCorr	Charge	MH+ [Da]	ΔM [ppm]	RT [min]	# Missed Cleavages
	High	AALANVYEYR	2	1	1	P32366		0	56195995	0	5.121e-08	2.93848	2	1169.59	-3.51695	30.584	0
	High	LYPLATFHLAQAQDFEGVR	2	1	1	P32366		0	3.45452e+06	0	8.351e-10	2.86674	3	2176.11	-2.9008	70.6336	0
	High	LYHEFNYIR	4	1	1	P32366		0	8.1436e+06	0	0.0002496	2.25808	3	1254.62	-4.41124	35.7803	0
	High	NITWIAEcIAQNQR	2	1	1	P32366	C8(Carbamidomethyl)	0	1.54118e+07	0	1.346e-09	1.81646	2	1716.84	-4.26895	60.3349	0
Q12250	26S proteasome regulatory subunit RPN5 OS=Saccharomyces cerevisiae (strain ATCC 204508 / S288c) GN=RPN5 PE=1 SV=3 - [RPN5_YEAST]	11.5263	8.31	1	4	4	5	1.88895e+07	445	51.7363	6.12549
	A2	Sequence	# PSMs	# Proteins	# Protein Groups	Protein Group Accessions	Modifications	ΔCn	Area	q-Value	PEP	XCorr	Charge	MH+ [Da]	ΔM [ppm]	RT [min]	# Missed Cleavages
	High	KLESQESLVK	2	1	1	Q12250		0	1.91607e+07	0	1.886e-12	3.54153	2	1160.65	-3.71047	13.0873	1
	High	GDYSQATVLSR	1	1	1	Q12250		0	1.29452e+07	0	2.88e-07	2.30021	2	1196.59	-3.27079	20.4066	0
	High	IVNFEKPK	1	1	1	Q12250		0	1.42798e+07	0	0.0004258	1.86887	2	974.562	-4.8102	13.3143	0
	High	ISVIETIR	1	1	1	Q12250		0	2.32281e+07	0.002	0.0502	1.7795	2	930.557	-5.14297	33.2009	0
P21242	Probable proteasome subunit alpha type-7 OS=Saccharomyces cerevisiae (strain ATCC 204508 / S288c) GN=PRE10 PE=1 SV=2 - [PSA7_YEAST]	11.4571	20.49	1	5	5	9	2.00094e+07	288	31.5167	5.18604
	A2	Sequence	# PSMs	# Proteins	# Protein Groups	Protein Group Accessions	Modifications	ΔCn	Area	q-Value	PEP	XCorr	Charge	MH+ [Da]	ΔM [ppm]	RT [min]	# Missed Cleavages
	High	GDLLQEAIDFAQK	2	1	1	P21242		0	1.76372e+07	0	2.155e-06	2.51181	2	1447.74	-3.85504	78.7982	0
	High	cNDGVVFAVEK	1	1	1	P21242	C1(Carbamidomethyl)	0	1.05139e+07	0	1.334e-07	2.45833	2	1237.58	-3.38024	30.448	0
	High	HIGcVYSGLIPDGR	3	1	1	P21242	C4(Carbamidomethyl)	0	3.00472e+06	0	1.637e-10	2.15446	3	1543.76	-2.99534	43.6771	0
	High	AVENGTTSIGIK	1	1	1	P21242		0	20600179	0	2.808e-06	2.09159	2	1189.64	-4.18161	18.163	0
	High	NFQVEYAVK	2	1	1	P21242		0	2.17907e+07	0	0.00205	1.41168	2	1097.56	-3.40375	29.2419	0
P38219	Obg-like ATPase 1 OS=Saccharomyces cerevisiae (strain ATCC 204508 / S288c) GN=OLA1 PE=1 SV=1 - [OLA1_YEAST]	11.2862	16.24	1	5	5	7	2.46895e+07	394	44.1462	7.43018
	A2	Sequence	# PSMs	# Proteins	# Protein Groups	Protein Group Accessions	Modifications	ΔCn	Area	q-Value	PEP	XCorr	Charge	MH+ [Da]	ΔM [ppm]	RT [min]	# Missed Cleavages
	High	GASAGEGLGNAFLSHIR	2	1	1	P38219		0	2.70023e+07	0	4.974e-12	3.73716	3	1656.84	-3.84402	49.2341	0
	High	TASEVPAHLTVYDIAGLTK	2	1	1	P38219		0	2.61019e+07	0	5.39e-12	2.64959	3	1986.05	-2.74365	60.1259	0
	High	SVDSIYQVVR	1	1	1	P38219		0	2.09644e+07	0	1.913e-08	2.48569	2	1165.62	-3.82157	37.7617	0
	High	AGIVGLANVGK	1	1	1	P38219		0	0	0	9.921e-06	2.41377	2	998.595	-4.298	33.0207	0
	High	VIVPSPR	1	1	1	P38219		0	1.54306e+07	0	0.006423	1.55966	2	767.473	-5.21846	16.509	0
P17076	60S ribosomal protein L8-A OS=Saccharomyces cerevisiae (strain ATCC 204508 / S288c) GN=RPL8A PE=1 SV=4 - [RL8A_YEAST]	10.5435	20.7	2	5	5	5	2.07513e+07	256	28.1074	10.0376
	A2	Sequence	# PSMs	# Proteins	# Protein Groups	Protein Group Accessions	Modifications	ΔCn	Area	q-Value	PEP	XCorr	Charge	MH+ [Da]	ΔM [ppm]	RT [min]	# Missed Cleavages
	High	TSAVAALTEVR	1	2	1	P17076		0	1.80237e+07	0	2.282e-09	3.15708	2	1117.62	-4.33127	31.9225	0
	High	SKQDASPKPYAVK	1	2	1	P17076		0	9.3754e+06	0	6.89e-08	3.04333	3	1418.76	-5.03525	12.1375	1
	High	NFGIGQAVQPK	1	2	1	P17076		0	2.64034e+07	0	1.51e-08	2.70604	2	1158.62	-3.69339	27.7287	0
	High	TSAVAALTEVRAEDEAALAK	1	2	1	P17076		0	4.67754e+06	0	0.005142	1.43268	3	2016.05	-4.05932	48.7473	1
	High	VAPAPFGAK	1	2	1	P17076		0	1.78268e+07	0.002	0.0452	1.63705	2	857.484	-4.55271	16.2062	0
P36008	Elongation factor 1-gamma 2 OS=Saccharomyces cerevisiae (strain ATCC 204508 / S288c) GN=TEF4 PE=1 SV=1 - [EF1G2_YEAST]	10.5132	13.83	2	6	6	6	6.97517e+06	412	46.4909	7.86963
	A2	Sequence	# PSMs	# Proteins	# Protein Groups	Protein Group Accessions	Modifications	ΔCn	Area	q-Value	PEP	XCorr	Charge	MH+ [Da]	ΔM [ppm]	RT [min]	# Missed Cleavages
	High	IDNLAAVFDAR	1	1	1	P36008		0	7.64864e+06	0	3.548e-11	3.01956	2	1204.63	-2.6377	54.7576	0
	High	HPLEALGK	1	1	1	P36008		0	4.66192e+06	0	1.146e-05	2.21256	2	864.489	-5.29437	13.3348	0
	High	STFVLDDWKR	1	2	1	P36008		0	2.78067e+06	0	1.933e-06	1.9065	2	1266.64	-3.29139	38.7077	1
	High	NYASEALISYFK	1	1	1	P36008		0	4.52168e+06	0	0.0009963	1.73408	2	1405.69	-5.18522	64.3441	0
	High	TPFAEVK	1	1	1	P36008		0	6.97851e+06	0.009	0.1507	1.64046	2	791.425	-5.50736	15.4549	0
	High	LLGSDVIEK	1	1	1	P36008		0	6.29838e+06	0.009	0.151	1.13847	2	973.553	-3.62201	29.1024	0
P40531	Protein GVP36 OS=Saccharomyces cerevisiae (strain ATCC 204508 / S288c) GN=GVP36 PE=1 SV=1 - [GVP36_YEAST]	10.2593	23.93	1	7	7	8	2.53495e+07	326	36.6474	4.97021
	A2	Sequence	# PSMs	# Proteins	# Protein Groups	Protein Group Accessions	Modifications	ΔCn	Area	q-Value	PEP	XCorr	Charge	MH+ [Da]	ΔM [ppm]	RT [min]	# Missed Cleavages
	High	TQELPSLAQSTQR	1	1	1	P40531		0	2.5556e+07	0	8.377e-11	3.04593	2	1458.75	-3.81025	26.3842	0
	High	VALNSSEcLNK	1	1	1	P40531	C8(Carbamidomethyl)	0	12639368	0	1.855e-07	2.63199	2	1234.6	-4.05267	15.9028	0
	High	IQQDTLIQTK	1	1	1	P40531		0	1.85848e+07	0	3.108e-06	2.37932	2	1187.66	-4.05889	18.7439	0
	High	LGQVTDISQLPR	1	1	1	P40531		0	2.74466e+07	0	6.452e-10	2.20204	2	1326.73	-3.8137	41.1628	0
	High	YINESVNEFSR	2	1	1	P40531		0	2.3046e+07	0	2.519e-05	1.31731	2	1357.64	-1.22788	26.9499	0
	High	EYTELEDKVDTIK	1	1	1	P40531		0	1.72163e+06	0.003	0.07112	0.937428	3	1582.78	-4.63956	32.3532	1
	High	TLNYALSK	1	1	1	P40531		0	1.31713e+07	0.009	0.1444	0.932045	2	909.5	-4.17877	17.8702	0
P38861	60S ribosomal export protein NMD3 OS=Saccharomyces cerevisiae (strain ATCC 204508 / S288c) GN=NMD3 PE=1 SV=3 - [NMD3_YEAST]	9.91033	18.34	1	8	8	9	1.5393e+07	518	59.0577	5.46533
	A2	Sequence	# PSMs	# Proteins	# Protein Groups	Protein Group Accessions	Modifications	ΔCn	Area	q-Value	PEP	XCorr	Charge	MH+ [Da]	ΔM [ppm]	RT [min]	# Missed Cleavages
	High	LTVDITQGIPR	2	1	1	P38861		0	1.2101e+07	0	9.577e-10	2.61582	2	1212.69	-3.49967	48.6378	0
	High	DIDASLDYNSR	1	1	1	P38861		0	3.11809e+06	0	4.706e-05	1.96417	2	1268.57	-2.70721	30.4531	0
	High	TSDLGVNDQVYYVR	1	1	1	P38861		0	2.05439e+07	0	3.487e-09	1.9269	2	1628.78	-4.3283	39.9711	0
	High	EANISFcR	1	1	1	P38861	C7(Carbamidomethyl)	0	1.05681e+07	0	0.0004819	1.7401	2	996.452	-4.97312	18.3337	0
	High	FLQPPGQWIR	1	1	1	P38861		0	4.27535e+06	0	0.0001645	1.66333	2	1241.68	-2.95627	52.7831	0
	High	SEELISQDTHTGASTYK	1	1	1	P38861		0	1.35341e+07	0	0.001611	1.59892	3	1866.86	-4.65064	17.8253	0
	High	DGLDFFYAQK	1	1	1	P38861		0	1.20361e+07	0.002	0.03666	1.30519	2	1203.56	-4.82554	60.0122	0
	High	LVDASFIWTEPHSR	1	1	1	P38861		0	1.34093e+06	0.006	0.09548	1.0206	3	1657.83	-3.50006	51.7162	0
P53941	U3 small nucleolar ribonucleoprotein protein IMP4 OS=Saccharomyces cerevisiae (strain ATCC 204508 / S288c) GN=IMP4 PE=1 SV=1 - [IMP4_YEAST]	9.90503	7.59	1	2	2	4	5.57545e+06	290	33.4615	9.05615
	A2	Sequence	# PSMs	# Proteins	# Protein Groups	Protein Group Accessions	Modifications	ΔCn	Area	q-Value	PEP	XCorr	Charge	MH+ [Da]	ΔM [ppm]	RT [min]	# Missed Cleavages
	High	QALAQGKPLPK	2	1	1	P53941		0	4.73989e+06	0	1.555e-05	2.8241	3	1150.69	-5.16444	12.6735	0
	High	EGVEIAEVGPR	2	1	1	P53941		0	6.411e+06	0	9.744e-06	2.39508	2	1155.59	-4.85037	28.9999	0
P40495	Homoisocitrate dehydrogenase, mitochondrial OS=Saccharomyces cerevisiae (strain ATCC 204508 / S288c) GN=LYS12 PE=1 SV=1 - [LYS12_YEAST]	9.81949	15.36	1	5	5	8	1.8936e+07	371	40.0441	8.01611
	A2	Sequence	# PSMs	# Proteins	# Protein Groups	Protein Group Accessions	Modifications	ΔCn	Area	q-Value	PEP	XCorr	Charge	MH+ [Da]	ΔM [ppm]	RT [min]	# Missed Cleavages
	High	GIANPIATIR	3	1	1	P40495		0	2.46835e+07	0	2.099e-06	2.14668	2	1025.61	-4.15039	36.2814	0
	High	VEGYSSPIVALR	2	1	1	P40495		0	1.49261e+07	0	0.0001068	2.13184	2	1290.7	-3.24157	42.817	0
	High	ENTEDLYIK	1	1	1	P40495		0	4968579	0	0.0003113	2.10784	2	1124.54	-4.76436	21.5075	0
	High	EIcKEVYESNKDK	1	1	1	P40495	C3(Carbamidomethyl)	0	4.7611e+06	0	0.000542	1.79013	3	1641.77	-3.69357	12.5999	2
	High	ASTQQVVDDVLSR	1	1	1	P40495		0	1.71984e+07	0	0.0001873	1.23364	2	1417.72	-3.10979	43.6884	0
P12385	Eukaryotic peptide chain release factor subunit 1 OS=Saccharomyces cerevisiae (strain ATCC 204508 / S288c) GN=SUP45 PE=1 SV=2 - [ERF1_YEAST]	9.4255	17.62	1	8	8	10	1.71584e+07	437	48.975	5.04639
	A2	Sequence	# PSMs	# Proteins	# Protein Groups	Protein Group Accessions	Modifications	ΔCn	Area	q-Value	PEP	XCorr	Charge	MH+ [Da]	ΔM [ppm]	RT [min]	# Missed Cleavages
	High	LSVLSAITSTQQK	2	1	1	P12385		0	2.45428e+07	0	9.747e-08	2.30051	2	1375.77	-4.13309	48.1897	0
	High	YTFKDAEDNEVIK	1	1	1	P12385		0	7.25583e+06	0	5.523e-06	1.9421	3	1571.75	-3.73943	28.6182	1
	High	FcYGIDDTLK	1	1	1	P12385	C2(Carbamidomethyl)	0	8.31481e+06	0	8.218e-06	1.88828	2	1231.56	-3.61984	41.4769	0
	High	ALDLGAVEK	1	1	1	P12385		0	1.78231e+07	0	0.001179	1.7959	2	915.51	-4.52937	26.6875	0
	High	FTVDLPK	1	1	1	P12385		0	7.14223e+06	0	0.002647	1.61296	2	819.457	-5.00757	35.3322	0
	High	LIVFENLETIR	2	1	1	P12385		0	2.52518e+06	0	0.003807	1.31007	2	1346.76	-2.73511	66.3099	0
	High	SELFDPR	1	1	1	P12385		0	0	0.002	0.04346	1.30154	2	863.422	-3.99741	22.9048	0
	High	LYNTLPK	1	1	1	P12385		0	9.10934e+06	0.009	0.1577	1.47816	2	848.483	-5.53169	16.9366	0
Q12377	26S proteasome regulatory subunit RPN6 OS=Saccharomyces cerevisiae (strain ATCC 204508 / S288c) GN=RPN6 PE=1 SV=3 - [RPN6_YEAST]	9.42454	12.9	1	5	5	6	2.00935e+07	434	49.7425	6.27783
	A2	Sequence	# PSMs	# Proteins	# Protein Groups	Protein Group Accessions	Modifications	ΔCn	Area	q-Value	PEP	XCorr	Charge	MH+ [Da]	ΔM [ppm]	RT [min]	# Missed Cleavages
	High	SLLDFNTALK	1	1	1	Q12377		0	1.1906e+07	0	9.813e-09	2.69699	2	1121.62	-4.12368	58.3509	0
	High	DSLALINDLLR	2	1	1	Q12377		0	1.72554e+06	0	1.002e-09	2.47148	2	1242.7	-2.78544	87.464	0
	High	LATLHYQK	1	1	1	Q12377		0	9.75135e+06	0	0.0001598	2.129	2	973.543	-4.08015	13.0006	0
	High	IIEPFEcVEISHISK	1	1	1	Q12377	C7(Carbamidomethyl)	0	1.61881e+07	0	1.953e-05	2.12707	3	1800.91	-4.29651	53.3394	0
	High	IIGLDTQQVEGK	1	1	1	Q12377		0	3.21863e+07	0.002	0.0479	1.10858	2	1300.71	-2.74495	33.3333	0
P00358	Glyceraldehyde-3-phosphate dehydrogenase 2 OS=Saccharomyces cerevisiae (strain ATCC 204508 / S288c) GN=TDH2 PE=1 SV=3 - [G3P2_YEAST]	9.29175	23.8	2	3	6	6	5.65538e+07	332	35.8244	6.96143
	A2	Sequence	# PSMs	# Proteins	# Protein Groups	Protein Group Accessions	Modifications	ΔCn	Area	q-Value	PEP	XCorr	Charge	MH+ [Da]	ΔM [ppm]	RT [min]	# Missed Cleavages
	High	TASGNIIPSSTGAAK	1	3	2	P00360;P00358		0	1.0198e+08	0	2.329e-13	3.00524	2	1374.72	-3.33178	17.9128	0
	High	VPTVDVSVVDLTVK	1	3	2	P00360;P00358		0	5.07262e+06	0	1.788e-07	2.53541	2	1470.84	-3.88918	64.2599	0
	High	LVSWYDNEYGYSTR	1	2	1	P00358		0	2.39547e+07	0	0.0001278	1.89299	2	1752.78	-2.85354	47.6964	0
	High	VVDLVEHVAKA	1	2	1	P00358		0	9.45208e+06	0	1.912e-05	1.8581	2	1179.67	-4.44612	29.0087	1
	High	VAINGFGR	1	2	1	P00358		0	2.52956e+07	0	0.008675	1.58817	2	833.461	-2.69048	20.9441	0
	High	IVSNAScTTNcLAPLAK	1	3	2	P00360;P00358	C7(Carbamidomethyl); C11(Carbamidomethyl)	0	4.23855e+07	0.008	0.1112	0.887446	2	1819.9	-2.78249	33.5093	0
P25443	40S ribosomal protein S2 OS=Saccharomyces cerevisiae (strain ATCC 204508 / S288c) GN=RPS2 PE=1 SV=3 - [RS2_YEAST]	8.85816	20.47	1	5	5	6	2.4242e+07	254	27.433	10.4331
	A2	Sequence	# PSMs	# Proteins	# Protein Groups	Protein Group Accessions	Modifications	ΔCn	Area	q-Value	PEP	XCorr	Charge	MH+ [Da]	ΔM [ppm]	RT [min]	# Missed Cleavages
	High	GYWGTNLGQPHSLATK	1	1	1	P25443		0	14387974	0	1.714e-12	2.52167	3	1729.86	-4.06078	35.5062	0
	High	GSGIVASPAVKK	1	1	1	P25443		0	8.30272e+06	0	7.491e-06	2.46266	2	1113.66	-4.10597	12.6864	1
	High	LSVIPIR	2	1	1	P25443		0	7.53753e+06	0	0.003037	2.00675	2	797.521	-4.80977	37.3362	0
	High	GSGIVASPAVK	1	1	1	P25443		0	39709609	0	1.738e-05	1.86708	2	985.563	-4.57841	15.7497	0
	High	LLQLAGVEDVYTQSNGK	1	1	1	P25443		0	1.86286e+07	0	0.003202	1.43123	2	1834.95	-3.56722	56.5238	0
P00925	Enolase 2 OS=Saccharomyces cerevisiae (strain ATCC 204508 / S288c) GN=ENO2 PE=1 SV=2 - [ENO2_YEAST]	8.80678	14.87	2	5	5	8	1.9845e+07	437	46.885	5.99854
	A2	Sequence	# PSMs	# Proteins	# Protein Groups	Protein Group Accessions	Modifications	ΔCn	Area	q-Value	PEP	XCorr	Charge	MH+ [Da]	ΔM [ppm]	RT [min]	# Missed Cleavages
	High	VNQIGTLSESIK	1	2	1	P00925		0	3.07023e+07	0	5.214e-08	2.7376	2	1288.71	-3.80471	30.9528	0
	High	NVPLYQHLADLSK	3	1	1	P00925		0	4.07464e+06	0	1.704e-10	2.39285	3	1497.8	-4.43297	45.2135	0
	High	IGLDcASSEFFK	1	2	1	P00925	C5(Carbamidomethyl)	0	1.22615e+07	0	1.998e-07	1.92208	2	1373.64	-4.06799	54.946	0
	High	GNPTVEVELTTEK	2	2	1	P00925		0	1.46756e+07	0	7.86e-06	1.75425	2	1416.72	-3.27707	30.0498	0
	High	AVDDFLLSLDGTANK	1	2	1	P00925		0	1.4157e+07	0.002	0.04184	1.45039	2	1578.8	-2.9307	71.0349	0
P0CX83	60S ribosomal protein L19-B OS=Saccharomyces cerevisiae (strain ATCC 204508 / S288c) GN=RPL19B PE=1 SV=1 - [RL19B_YEAST]	8.71912	10.05	1	2	2	4	6.70245e+06	189	21.6911	11.356
	A2	Sequence	# PSMs	# Proteins	# Protein Groups	Protein Group Accessions	Modifications	ΔCn	Area	q-Value	PEP	XCorr	Charge	MH+ [Da]	ΔM [ppm]	RT [min]	# Missed Cleavages
	High	ALVEHIIQAK	2	1	1	P0CX83		0	2.4538e+06	0	6.61e-09	3.05233	2	1121.66	-4.89653	29.7033	0
	High	LPSQVVWIR	2	1	1	P0CX83		0	1.09511e+07	0	1.989e-05	2.01691	2	1097.64	-3.992	47.5388	0
P41805	60S ribosomal protein L10 OS=Saccharomyces cerevisiae (strain ATCC 204508 / S288c) GN=RPL10 PE=1 SV=1 - [RL10_YEAST]	8.30579	16.29	1	3	3	6	1.3678e+07	221	25.3454	10.0229
	A2	Sequence	# PSMs	# Proteins	# Protein Groups	Protein Group Accessions	Modifications	ΔCn	Area	q-Value	PEP	XCorr	Charge	MH+ [Da]	ΔM [ppm]	RT [min]	# Missed Cleavages
	High	EAGEVKDDGAFVK	3	1	1	P41805		0	2.28644e+07	0	6.485e-14	3.7804	2	1364.66	-3.81867	14.4414	1
	High	VDIGQIIFSVR	2	1	1	P41805		0	4.49164e+06	0	2.277e-09	2.26797	2	1246.71	-3.10084	77.7208	0
	High	GAWGKPHGLAAR	1	1	1	P41805		0	0	0	0.0002623	1.67522	3	1220.66	-4.47783	38.372	0
Q08723	26S proteasome regulatory subunit RPN8 OS=Saccharomyces cerevisiae (strain ATCC 204508 / S288c) GN=RPN8 PE=1 SV=3 - [RPN8_YEAST]	8.28779	19.53	1	6	6	6	2.12151e+07	338	38.289	5.64307
	A2	Sequence	# PSMs	# Proteins	# Protein Groups	Protein Group Accessions	Modifications	ΔCn	Area	q-Value	PEP	XCorr	Charge	MH+ [Da]	ΔM [ppm]	RT [min]	# Missed Cleavages
	High	DQAAGGLSIR	1	1	1	Q08723		0	2.28334e+07	0	4.591e-06	2.51307	2	987.518	-3.77441	19.0403	0
	High	SIIAFDDLIENK	1	1	1	Q08723		0	2.04735e+07	0	6.502e-08	2.19418	2	1377.72	-4.05359	68.0875	0
	High	INISNNLQK	1	1	1	Q08723		0	2.03383e+07	0	0.0002536	1.89469	2	1043.58	-4.46711	17.2531	0
	High	cVGVILGDANSSTIR	1	1	1	Q08723	C1(Carbamidomethyl)	0	7.5592e+06	0.001	0.02699	1.19222	2	1561.8	-2.97312	40.9706	0
	High	INELFK	1	1	1	Q08723		0	1.07232e+07	0.003	0.07053	1.68585	2	763.432	-3.96888	20.7574	0
	High	YTQNNPLLLIVDVK	1	1	1	Q08723		0	0	0.004	0.07972	1.02278	2	1629.92	-2.7104	78.3216	0
Q06103	26S proteasome regulatory subunit RPN7 OS=Saccharomyces cerevisiae (strain ATCC 204508 / S288c) GN=RPN7 PE=1 SV=3 - [RPN7_YEAST]	8.28272	17.02	1	7	7	9	1.88235e+07	429	48.928	5.24951
	A2	Sequence	# PSMs	# Proteins	# Protein Groups	Protein Group Accessions	Modifications	ΔCn	Area	q-Value	PEP	XCorr	Charge	MH+ [Da]	ΔM [ppm]	RT [min]	# Missed Cleavages
	High	VNGIVETNRPDNK	1	1	1	Q06103		0	4.54578e+06	0	3.118e-07	2.79435	2	1455.75	-3.13613	12.7795	0
	High	NAQYHLLVK	1	1	1	Q06103		0	4.30651e+06	0	2.415e-07	2.07923	2	1085.61	-4.00582	20.8182	0
	High	VYAQLLESYK	1	1	1	Q06103		0	9.3191e+06	0	1.045e-05	1.8001	2	1213.64	-3.76558	40.5955	0
	High	EAAEFVLAK	2	1	1	Q06103		0	1.89624e+07	0	0.0006241	1.60905	2	977.526	-4.20516	28.8101	0
	High	TYYGIHcLAVR	1	1	1	Q06103	C7(Carbamidomethyl)	0	1.19449e+06	0	0.00155	1.50448	3	1352.67	-5.28899	33.3945	0
	High	SQEVEYVDPTVNR	1	1	1	Q06103		0	1.68969e+07	0	5.382e-06	1.45189	2	1535.73	-3.01472	26.367	0
	High	AFLLTQSK	2	1	1	Q06103		0	2.06111e+07	0	0.007587	1.43332	2	907.521	-4.65652	25.3599	0
Q06697	Cell division control protein 73 OS=Saccharomyces cerevisiae (strain ATCC 204508 / S288c) GN=CDC73 PE=1 SV=1 - [CDC73_YEAST]	8.1822	13.23	1	5	5	8	1.93535e+07	393	44.4287	7.91357
	A2	Sequence	# PSMs	# Proteins	# Protein Groups	Protein Group Accessions	Modifications	ΔCn	Area	q-Value	PEP	XCorr	Charge	MH+ [Da]	ΔM [ppm]	RT [min]	# Missed Cleavages
	High	ILVDHNSALR	2	1	1	Q06697		0	8.59016e+06	0	4.597e-07	2.26785	3	1137.63	-4.97631	18.943	0
	High	TLAGELSTVK	1	1	1	Q06697		0	2.33593e+07	0	0.0009286	1.99538	2	1018.57	-4.87613	26.0303	0
	High	FIIVDNTR	2	1	1	Q06697		0	1.94934e+07	0	0.007876	1.79326	2	977.538	-3.63246	29.7097	0
	High	QLTNVSFLQR	2	1	1	Q06697		0	1.47364e+07	0	6.27e-05	1.55689	2	1205.66	-4.14901	39.4599	0
	High	NLPSVPNGLVNIEK	1	1	1	Q06697		0	1.52078e+07	0	0.0004955	1.15302	2	1493.83	-4.30976	54.8968	0
P60010	Actin OS=Saccharomyces cerevisiae (strain ATCC 204508 / S288c) GN=ACT1 PE=1 SV=1 - [ACT_YEAST]	7.88303	11.73	1	4	4	7	3.038e+07	375	41.6629	5.68115
	A2	Sequence	# PSMs	# Proteins	# Protein Groups	Protein Group Accessions	Modifications	ΔCn	Area	q-Value	PEP	XCorr	Charge	MH+ [Da]	ΔM [ppm]	RT [min]	# Missed Cleavages
	High	GYSFSTTAER	1	1	1	P60010		0	2.18596e+07	0	1.157e-07	2.83099	2	1118.51	-4.94087	17.7959	0
	High	AVFPSIVGRPR	3	1	1	P60010		0	1.24585e+07	0	3.699e-07	2.57452	3	1198.7	-5.01645	38.38	0
	High	SYELPDGQVITIGNER	2	1	1	P60010		0	4.81404e+07	0	2.136e-09	2.47752	2	1790.88	-4.41709	58.8017	0
	High	IIAPPER	1	1	1	P60010		0	2.11401e+07	0.002	0.04428	1.59289	2	795.469	-4.71019	14.2608	0
Q04062	26S proteasome regulatory subunit RPN9 OS=Saccharomyces cerevisiae (strain ATCC 204508 / S288c) GN=RPN9 PE=1 SV=1 - [RPN9_YEAST]	7.71787	14.76	1	6	6	10	2.10135e+07	393	45.7538	5.78271
	A2	Sequence	# PSMs	# Proteins	# Protein Groups	Protein Group Accessions	Modifications	ΔCn	Area	q-Value	PEP	XCorr	Charge	MH+ [Da]	ΔM [ppm]	RT [min]	# Missed Cleavages
	High	DHGDGILLIDSEIAR	3	1	1	Q04062		0	3.51537e+06	0	0.0004268	2.14993	3	1623.83	-4.46482	58.2486	0
	High	AISLGLLK	1	1	1	Q04062		0	6.85863e+06	0	0.0002095	2.0676	2	814.536	-4.70951	45.1773	0
	High	IISGDQITK	2	1	1	Q04062		0	33333165	0	0.0002192	1.77423	2	974.547	-5.31007	15.0169	0
	High	DLLDDLEK	1	1	1	Q04062		0	6.20946e+06	0	0.001168	1.72611	2	960.483	-5.67684	53.3568	0
	High	LVEWNDQVEK	2	1	1	Q04062		0	2.07618e+07	0	4.033e-06	1.277	2	1259.62	-3.73561	27.2479	0
	High	LYDNFVSK	1	1	1	Q04062		0	8.9456e+06	0	0.001207	1.14775	2	985.496	-3.16097	24.5336	0
P43588	Ubiquitin carboxyl-terminal hydrolase RPN11 OS=Saccharomyces cerevisiae (strain ATCC 204508 / S288c) GN=RPN11 PE=1 SV=1 - [RPN11_YEAST]	7.45982	15.03	1	4	4	5	1.99899e+07	306	34.3764	6.18896
	A2	Sequence	# PSMs	# Proteins	# Protein Groups	Protein Group Accessions	Modifications	ΔCn	Area	q-Value	PEP	XCorr	Charge	MH+ [Da]	ΔM [ppm]	RT [min]	# Missed Cleavages
	High	AVAVVVDPIQSVK	2	1	1	P43588		0	37941656	0	2.896e-08	2.6242	2	1324.78	-3.91265	46.6619	0
	High	LIDTGALINNLEPR	1	1	1	P43588		0	9.1996e+06	0	3.855e-12	2.57206	2	1538.85	-3.7777	66.742	0
	High	ANIQALIHGLNR	1	1	1	P43588		0	8.78022e+06	0	3.186e-05	1.91318	3	1319.75	-5.31445	43.7369	0
	High	VVIDAFR	1	1	1	P43588		0	1.28283e+07	0	0.01699	0.938223	2	819.469	-4.12535	30.8554	0
P00360	Glyceraldehyde-3-phosphate dehydrogenase 1 OS=Saccharomyces cerevisiae (strain ATCC 204508 / S288c) GN=TDH1 PE=1 SV=3 - [G3P1_YEAST]	7.14726	19.28	1	2	5	5	5.08138e+07	332	35.7276	8.27979
	A2	Sequence	# PSMs	# Proteins	# Protein Groups	Protein Group Accessions	Modifications	ΔCn	Area	q-Value	PEP	XCorr	Charge	MH+ [Da]	ΔM [ppm]	RT [min]	# Missed Cleavages
	High	TASGNIIPSSTGAAK	1	3	2	P00360;P00358		0	1.0198e+08	0	2.329e-13	3.00524	2	1374.72	-3.33178	17.9128	0
	High	VPTVDVSVVDLTVK	1	3	2	P00360;P00358		0	5.07262e+06	0	1.788e-07	2.53541	2	1470.84	-3.88918	64.2599	0
	High	VVDLIEYVAK	1	1	1	P00360		0	8.07552e+06	0	7.5e-06	1.60661	2	1148.65	-4.69844	57.9172	0
	High	IAINGFGR	1	1	1	P00360		0	3.09146e+06	0.002	0.04274	1.39313	2	847.475	-4.69205	27.5734	0
	High	IVSNAScTTNcLAPLAK	1	3	2	P00360;P00358	C7(Carbamidomethyl); C11(Carbamidomethyl)	0	4.23855e+07	0.008	0.1112	0.887446	2	1819.9	-2.78249	33.5093	0
P33399	La protein homolog OS=Saccharomyces cerevisiae (strain ATCC 204508 / S288c) GN=LHP1 PE=1 SV=2 - [LHP1_YEAST]	6.82168	18.55	1	6	6	6	1.59144e+07	275	32.0844	8.54346
	A2	Sequence	# PSMs	# Proteins	# Protein Groups	Protein Group Accessions	Modifications	ΔCn	Area	q-Value	PEP	XCorr	Charge	MH+ [Da]	ΔM [ppm]	RT [min]	# Missed Cleavages
	High	SSEILEVSADGENVKR	1	1	1	P33399		0	1.26245e+07	0	2.719e-17	3.41994	3	1732.86	-3.78107	25.2847	1
	High	KQFDLQR	1	1	1	P33399		0	5.33049e+06	0	0.01027	1.80108	2	934.506	-5.27498	12.9383	1
	High	LGEINQVR	1	1	1	P33399		0	1.80688e+07	0	0.003324	1.60066	2	928.516	-5.05783	15.0323	0
	High	SSEILEVSADGENVK	1	1	1	P33399		0	2.34076e+06	0	0.01774	1.5028	2	1576.76	-8.02749	33.7296	0
	High	RVPLDLTAAR	1	1	1	P33399		0	1.63332e+07	0	0.001571	1.30427	2	1111.65	-5.18856	28.9629	1
	High	TIPEcEAFLK	1	1	1	P33399	C5(Carbamidomethyl)	0	1.33412e+07	0	0.006743	1.24409	2	1207.6	-4.51944	36.3321	0
Q12449	Hsp90 co-chaperone AHA1 OS=Saccharomyces cerevisiae (strain ATCC 204508 / S288c) GN=AHA1 PE=1 SV=1 - [AHA1_YEAST]	6.76868	20.86	1	7	7	7	1.89816e+07	350	39.4111	7.47412
	A2	Sequence	# PSMs	# Proteins	# Protein Groups	Protein Group Accessions	Modifications	ΔCn	Area	q-Value	PEP	XCorr	Charge	MH+ [Da]	ΔM [ppm]	RT [min]	# Missed Cleavages
	High	ETSELSEAKPLIR	1	1	1	Q12449		0	4.01672e+06	0	7.545e-10	2.60656	3	1472.79	-4.99709	24.6371	0
	High	KNALPSSTSTSAPVSSTNK	1	1	1	Q12449		0	1.45984e+07	0	4.318e-09	2.25493	3	1876.96	-3.07673	13.3594	1
	High	ANFEEYYVR	1	1	1	Q12449		0	2.16429e+07	0	0.0001802	1.90719	2	1190.54	-4.54194	31.8833	0
	High	DLLATHGNDIQVPESQVK	1	1	1	Q12449		0	2.07035e+07	0	0.01167	1.00943	3	1964	-4.462	40.6605	0
	High	QIFQQFGK	1	1	1	Q12449		0	13120609	0.002	0.04374	1.32454	2	995.527	-4.04633	28.4326	0
	High	ILAWTR	1	1	1	Q12449		0	9.19476e+06	0.004	0.07646	1.43293	2	759.447	-5.22632	26.3048	0
	High	NALPSSTSTSAPVSSTNK	1	1	1	Q12449		0	6.33479e+06	0.004	0.07964	0.885122	2	1748.86	-2.527	16.9074	0
P0CX35	40S ribosomal protein S4-A OS=Saccharomyces cerevisiae (strain ATCC 204508 / S288c) GN=RPS4A PE=1 SV=1 - [RS4A_YEAST]	6.50019	24.52	1	6	6	9	1.1216e+07	261	29.392	10.0815
	A2	Sequence	# PSMs	# Proteins	# Protein Groups	Protein Group Accessions	Modifications	ΔCn	Area	q-Value	PEP	XCorr	Charge	MH+ [Da]	ΔM [ppm]	RT [min]	# Missed Cleavages
	High	LNNVFVIGEQGKPYISLPK	2	1	1	P0CX35		0	1.15386e+07	0	4.061e-07	2.40419	3	2116.17	-4.28869	64.387	0
	High	GVPYVVTHDGR	3	1	1	P0CX35		0	7.81894e+06	0	6.176e-07	1.88608	3	1199.61	-4.62741	17.4583	0
	High	DSLDNTFVTR	1	1	1	P0CX35		0	9.64637e+06	0	1.692e-05	1.7502	2	1167.56	-4.24961	31.0468	0
	High	HDGGFDLVHIK	1	1	1	P0CX35		0	957330	0.001	0.02897	0.903297	3	1237.63	-5.62317	42.9201	0
	High	LVYDVK	1	1	1	P0CX35		0	1.2463e+07	0.003	0.05835	1.27827	2	736.42	-5.04691	15.8758	0
	High	YPDPNIK	1	1	1	P0CX35		0	0	0.009	0.1359	0.95387	2	846.432	-4.43033	14.9132	0
Q07478	ATP-dependent RNA helicase SUB2 OS=Saccharomyces cerevisiae (strain ATCC 204508 / S288c) GN=SUB2 PE=1 SV=1 - [SUB2_YEAST]	6.03876	10.09	1	3	3	4	1.00533e+07	446	50.2777	5.51611
	A2	Sequence	# PSMs	# Proteins	# Protein Groups	Protein Group Accessions	Modifications	ΔCn	Area	q-Value	PEP	XCorr	Charge	MH+ [Da]	ΔM [ppm]	RT [min]	# Missed Cleavages
	High	NKDTAPHIVVATPGR	1	1	1	Q07478		0	6.71835e+06	0	6.8e-05	2.33146	3	1575.85	-3.51038	24.1798	1
	High	TAVFYGGTPISK	2	1	1	Q07478		0	2.26853e+07	0	2.777e-06	1.91275	2	1240.65	-4.1221	33.072	0
	High	GLAISFVSSKEDEEVLAK	1	1	1	Q07478		0	756232	0	0.01281	1.67606	3	1922	-4.02644	52.862	1
P46963	CTD kinase subunit gamma OS=Saccharomyces cerevisiae (strain ATCC 204508 / S288c) GN=CTK3 PE=1 SV=2 - [CTK3_YEAST]	5.90379	9.12	1	3	3	4	1.34802e+07	296	34.7874	6.32861
	A2	Sequence	# PSMs	# Proteins	# Protein Groups	Protein Group Accessions	Modifications	ΔCn	Area	q-Value	PEP	XCorr	Charge	MH+ [Da]	ΔM [ppm]	RT [min]	# Missed Cleavages
	High	LNNDPIQFYLR	2	1	1	P46963		0	1.46203e+07	0	6.367e-09	2.20367	2	1392.72	-4.1877	58.2096	0
	High	LQFIQVLK	1	1	1	P46963		0	1.95931e+07	0	5.126e-05	1.8821	2	988.615	-4.46151	52.9353	0
	High	ELFLDLSK	1	1	1	P46963		0	6.22724e+06	0.001	0.02684	1.31563	2	964.531	-4.68327	51.9304	0
Q01939	26S protease regulatory subunit 8 homolog OS=Saccharomyces cerevisiae (strain ATCC 204508 / S288c) GN=RPT6 PE=1 SV=4 - [PRS8_YEAST]	5.88305	9.63	2	2	3	7	2.48687e+07	405	45.2431	9.01221
	A2	Sequence	# PSMs	# Proteins	# Protein Groups	Protein Group Accessions	Modifications	ΔCn	Area	q-Value	PEP	XCorr	Charge	MH+ [Da]	ΔM [ppm]	RT [min]	# Missed Cleavages
	High	GVILYGPPGTGK	4	3	2	P33298;Q01939		0	4.59656e+07	0	1.168e-05	2.15612	2	1158.65	-4.64455	36.0255	0
	High	LDILDPALLRPGR	2	1	1	Q01939		0	3.72787e+06	0	0.01431	1.64727	3	1448.85	-4.88544	63.9969	0
	High	LLQEPGSYVGEVIK	1	1	1	Q01939		0	2.49127e+07	0.001	0.02544	1.4543	2	1531.83	-3.17698	52.6598	0
P33297	26S protease regulatory subunit 6A OS=Saccharomyces cerevisiae (strain ATCC 204508 / S288c) GN=RPT5 PE=1 SV=3 - [PRS6A_YEAST]	5.77312	7.83	1	3	3	5	7.27994e+06	434	48.2259	5.05908
	A2	Sequence	# PSMs	# Proteins	# Protein Groups	Protein Group Accessions	Modifications	ΔCn	Area	q-Value	PEP	XCorr	Charge	MH+ [Da]	ΔM [ppm]	RT [min]	# Missed Cleavages
	High	AcAAQTNATFLK	1	1	1	P33297	C2(Carbamidomethyl)	0	1.23728e+07	0	2.14e-07	2.2968	2	1295.64	-3.22061	19.7947	0
	High	KIEFPLPSEDSR	2	1	1	P33297		0	1.82841e+06	0	0.008473	1.92141	3	1417.72	-6.3278	38.3523	1
	High	VDVLDPALLR	2	1	1	P33297		0	7.63861e+06	0	0.0004843	1.7394	2	1110.65	-3.97501	58.4731	0
P0CX49	60S ribosomal protein L18-A OS=Saccharomyces cerevisiae (strain ATCC 204508 / S288c) GN=RPL18A PE=1 SV=1 - [RL18A_YEAST]	5.43335	16.67	1	3	3	3	1.55913e+07	186	20.5505	11.7075
	A2	Sequence	# PSMs	# Proteins	# Protein Groups	Protein Group Accessions	Modifications	ΔCn	Area	q-Value	PEP	XCorr	Charge	MH+ [Da]	ΔM [ppm]	RT [min]	# Missed Cleavages
	High	AGGEcITLDQLAVR	1	1	1	P0CX49	C5(Carbamidomethyl)	0	2.86133e+07	0	2.266e-13	3.73341	2	1502.76	-3.73935	48.4493	0
	High	INRPPVSVSR	1	1	1	P0CX49		0	1.1715e+07	0	0.0001257	1.80087	3	1124.65	-6.498	14.8509	0
	High	LYTFLAR	1	1	1	P0CX49		0	6.44565e+06	0	0.0009356	1.69993	2	883.5	-3.86032	38.4458	0
P02407	40S ribosomal protein S17-A OS=Saccharomyces cerevisiae (strain ATCC 204508 / S288c) GN=RPS17A PE=1 SV=1 - [RS17A_YEAST]	5.41425	16.91	2	2	2	3	4.99839e+06	136	15.7787	10.5063
	A2	Sequence	# PSMs	# Proteins	# Protein Groups	Protein Group Accessions	Modifications	ΔCn	Area	q-Value	PEP	XCorr	Charge	MH+ [Da]	ΔM [ppm]	RT [min]	# Missed Cleavages
	High	LPLSVINVSAQR	2	2	1	P02407		0	5.91115e+06	0	8.738e-08	2.83287	2	1296.76	-3.47988	48.6667	0
	High	LcDEIATIQSK	1	2	1	P02407	C2(Carbamidomethyl)	0	4.08563e+06	0	0.01103	0.874125	2	1277.63	-6.08563	26.339	0
P23248	40S ribosomal protein S1-B OS=Saccharomyces cerevisiae (strain ATCC 204508 / S288c) GN=RPS1B PE=1 SV=3 - [RS3A2_YEAST]	4.7917	16.86	1	1	4	6	1.34256e+07	255	28.7947	10.0229
	A2	Sequence	# PSMs	# Proteins	# Protein Groups	Protein Group Accessions	Modifications	ΔCn	Area	q-Value	PEP	XCorr	Charge	MH+ [Da]	ΔM [ppm]	RT [min]	# Missed Cleavages
	High	LRVDEVQGK	1	2	2	P33442;P23248		0	1.35737e+07	0	6.111e-06	2.44033	2	1043.58	-4.13536	12.8737	1
	High	EVQNSTLAQLTSK	1	1	1	P23248		0	1.48894e+07	0	7.752e-07	2.35138	2	1418.74	-3.45472	29.1886	0
	High	HSYAQSSHIR	1	2	2	P33442;P23248		0	3.78779e+06	0	0.0002777	1.59409	3	1185.57	-4.42693	16.5295	0
	High	DIFPLQNIHVR	3	2	2	P33442;P23248		0	1.18136e+07	0	1.035e-06	1.3678	3	1351.74	-4.79305	54.9694	0
P41819	Dimethyladenosine transferase OS=Saccharomyces cerevisiae (strain ATCC 204508 / S288c) GN=DIM1 PE=3 SV=1 - [DIM1_YEAST]	4.68121	8.18	1	2	2	2	3.18555e+06	318	35.9279	9.5542
	A2	Sequence	# PSMs	# Proteins	# Protein Groups	Protein Group Accessions	Modifications	ΔCn	Area	q-Value	PEP	XCorr	Charge	MH+ [Da]	ΔM [ppm]	RT [min]	# Missed Cleavages
	High	NPLVAQGIVDK	1	1	1	P41819		0	0	0	5.58e-07	2.37346	2	1153.65	-4.20728	29.1113	0
	High	NNFRPPPQVESSVVR	1	1	1	P41819		0	3.18555e+06	0	2.275e-08	2.30776	3	1725.89	-4.84488	28.6523	0
P0CX43	60S ribosomal protein L1-A OS=Saccharomyces cerevisiae (strain ATCC 204508 / S288c) GN=RPL1A PE=1 SV=1 - [RL1A_YEAST]	4.31258	11.52	1	2	2	2	1.76236e+07	217	24.4701	9.71533
	A2	Sequence	# PSMs	# Proteins	# Protein Groups	Protein Group Accessions	Modifications	ΔCn	Area	q-Value	PEP	XCorr	Charge	MH+ [Da]	ΔM [ppm]	RT [min]	# Missed Cleavages
	High	FPTPVSHNDDLYGK	1	1	1	P0CX43		0	1.76236e+07	0	1.913e-12	2.69195	3	1589.75	-4.68814	29.0241	0
	High	NWQNVGSLVVK	1	1	1	P0CX43		0	0	0.001	0.02062	1.62063	2	1243.68	-2.97065	44.0386	0
P06843	Protein SPT2 OS=Saccharomyces cerevisiae (strain ATCC 204508 / S288c) GN=SPT2 PE=1 SV=1 - [SPT2_YEAST]	4.30347	9.61	1	3	3	3	1.03021e+07	333	38.5277	9.42236
	A2	Sequence	# PSMs	# Proteins	# Protein Groups	Protein Group Accessions	Modifications	ΔCn	Area	q-Value	PEP	XCorr	Charge	MH+ [Da]	ΔM [ppm]	RT [min]	# Missed Cleavages
	High	NDDDEGGLGIR	1	1	1	P06843		0	1.48416e+07	0	1.198e-07	2.30347	2	1160.51	-3.91037	18.4982	0
	High	AQVQDPLPK	1	1	1	P06843		0	1.3441e+07	0	1.749e-05	2	2	995.548	-4.12949	17.4955	0
	High	NYIRDEDPAVKR	1	1	1	P06843		0	2.62366e+06	0.001	0.02474	1.27411	3	1475.75	-4.33235	17.6494	2
P41940	Mannose-1-phosphate guanyltransferase OS=Saccharomyces cerevisiae (strain ATCC 204508 / S288c) GN=PSA1 PE=1 SV=2 - [MPG1_YEAST]	4.25612	14.68	1	4	4	5	7.39359e+06	361	39.541	6.34131
	A2	Sequence	# PSMs	# Proteins	# Protein Groups	Protein Group Accessions	Modifications	ΔCn	Area	q-Value	PEP	XCorr	Charge	MH+ [Da]	ΔM [ppm]	RT [min]	# Missed Cleavages
	High	LAEDVLKK	1	1	1	P41940		0	5.29394e+06	0	4.346e-06	2.30249	2	915.547	-4.13253	13.5679	1
	High	GLILVGGYGTR	2	1	1	P41940		0	4.99485e+06	0	0.004579	1.95363	2	1105.63	-4.92231	44.0666	0
	High	YGVIVHDIATPNLIDR	1	1	1	P41940		0	2.93703e+06	0	0.0004788	1.67694	3	1795.97	-2.74904	57.153	0
	High	IGPDVVIGPNVTIGDGVR	1	1	1	P41940		0	1.1892e+07	0	0.01335	1.20706	2	1777.97	-4.47441	64.0901	0
P15108	ATP-dependent molecular chaperone HSC82 OS=Saccharomyces cerevisiae (strain ATCC 204508 / S288c) GN=HSC82 PE=1 SV=4 - [HSC82_YEAST]	4.24661	5.25	2	3	3	3	3.76921e+06	705	80.8497	4.83057
	A2	Sequence	# PSMs	# Proteins	# Protein Groups	Protein Group Accessions	Modifications	ΔCn	Area	q-Value	PEP	XCorr	Charge	MH+ [Da]	ΔM [ppm]	RT [min]	# Missed Cleavages
	High	QLETEPDLFIR	1	2	1	P15108		0	946425	0	1.023e-06	2.55089	2	1360.71	-2.98276	52.2379	0
	High	AELINNLGTIAK	1	2	1	P15108		0	6.18616e+06	0	1.327e-05	1.69572	2	1256.72	-4.23129	42.8966	0
	High	SVDELTSLTDYVTR	1	2	1	P15108		0	4.17506e+06	0	0.007096	1.17003	2	1598.79	-3.53859	65.8221	0
Q02354	U3 small nucleolar RNA-associated protein 6 OS=Saccharomyces cerevisiae (strain ATCC 204508 / S288c) GN=UTP6 PE=1 SV=2 - [UTP6_YEAST]	4.10271	8.64	1	4	4	4	4.7108e+06	440	52.385	8.96826
	A2	Sequence	# PSMs	# Proteins	# Protein Groups	Protein Group Accessions	Modifications	ΔCn	Area	q-Value	PEP	XCorr	Charge	MH+ [Da]	ΔM [ppm]	RT [min]	# Missed Cleavages
	High	YINYESNVNK	1	1	1	Q02354		0	5.99297e+06	0	2.54e-05	2.18926	2	1243.59	-3.90772	15.2812	0
	High	TNSLSDWSIQQR	1	1	1	Q02354		0	3.97827e+06	0	0.0001335	1.91344	2	1434.69	-1.81476	35.5988	0
	High	SYLQDNYLK	1	1	1	Q02354		0	4.16117e+06	0.004	0.08225	1.28516	2	1143.56	-3.55805	30.4163	0
	High	FNPDVPK	1	1	1	Q02354		0	3.1082e+06	0.005	0.08707	1.48617	2	816.421	-5.50142	15.2284	0
P40693	Ribosome biogenesis protein RLP7 OS=Saccharomyces cerevisiae (strain ATCC 204508 / S288c) GN=RLP7 PE=1 SV=1 - [RLP7_YEAST]	4.00189	12.42	1	3	3	3	1.2422e+07	322	36.5368	9.45166
	A2	Sequence	# PSMs	# Proteins	# Protein Groups	Protein Group Accessions	Modifications	ΔCn	Area	q-Value	PEP	XCorr	Charge	MH+ [Da]	ΔM [ppm]	RT [min]	# Missed Cleavages
	High	AQTLNSNPEILLR	1	1	1	P40693		0	2.75021e+07	0	1.141e-07	2.05119	2	1468.81	-3.53558	43.1107	0
	High	GPLAVNIPNK	1	1	1	P40693		0	4.14376e+06	0	0.001848	1.95071	2	1022.59	-4.54547	29.3289	0
	High	VIAPYVVIGKPSLSSIR	1	1	1	P40693		0	5.62019e+06	0	9.922e-06	1.50611	3	1799.07	-4.00195	59.7522	0
Q12339	rRNA-processing protein UTP23 OS=Saccharomyces cerevisiae (strain ATCC 204508 / S288c) GN=UTP23 PE=1 SV=1 - [UTP23_YEAST]	3.91156	12.6	1	4	4	7	9.58028e+06	254	28.7833	10.0376
	A2	Sequence	# PSMs	# Proteins	# Protein Groups	Protein Group Accessions	Modifications	ΔCn	Area	q-Value	PEP	XCorr	Charge	MH+ [Da]	ΔM [ppm]	RT [min]	# Missed Cleavages
	High	TVPGVPLIHLTR	3	1	1	Q12339		0	7.99813e+06	0	2.032e-07	2.04843	3	1302.78	-3.82712	49.4438	0
	High	YVVASQDIDLR	1	1	1	Q12339		0	6.89984e+06	0	2.974e-05	1.86313	2	1278.66	-3.93015	36.8331	0
	High	YVVASQDIDLRR	2	1	1	Q12339		0	1.71302e+06	0	0.001261	1.49612	3	1434.77	-3.37367	28.207	1
	High	APNPLSVK	1	1	1	Q12339		0	1.38429e+07	0	0.0008177	1.42245	2	825.479	-5.35339	15.9646	0
P00549	Pyruvate kinase 1 OS=Saccharomyces cerevisiae (strain ATCC 204508 / S288c) GN=CDC19 PE=1 SV=2 - [KPYK1_YEAST]	3.90699	7.4	1	3	3	4	9.34536e+06	500	54.5103	7.6792
	A2	Sequence	# PSMs	# Proteins	# Protein Groups	Protein Group Accessions	Modifications	ΔCn	Area	q-Value	PEP	XCorr	Charge	MH+ [Da]	ΔM [ppm]	RT [min]	# Missed Cleavages
	High	AIIVLSTSGTTPR	1	1	1	P00549		0	4.98365e+06	0	1.412e-06	1.99051	2	1315.75	-3.57803	37.3859	0
	High	IENQQGVNNFDEILK	1	1	1	P00549		0	1.11897e+07	0	2.06e-07	1.91647	2	1760.88	-2.79341	48.5855	0
	High	TANDVLTIR	2	1	1	P00549		0	1.18628e+07	0	3.464e-05	1.5716	2	1002.55	-3.56434	24.321	0
P26783	40S ribosomal protein S5 OS=Saccharomyces cerevisiae (strain ATCC 204508 / S288c) GN=RPS5 PE=1 SV=3 - [RS5_YEAST]	3.88028	16	1	3	3	3	2.55753e+06	225	25.0233	8.5874
	A2	Sequence	# PSMs	# Proteins	# Protein Groups	Protein Group Accessions	Modifications	ΔCn	Area	q-Value	PEP	XCorr	Charge	MH+ [Da]	ΔM [ppm]	RT [min]	# Missed Cleavages
	High	VNQAIALLTIGAR	1	1	1	P26783		0	4.93866e+06	0	3.919e-05	1.97671	2	1339.8	-2.98399	61.0655	0
	High	AQcPIIER	1	1	1	P26783	C3(Carbamidomethyl)	0	2.07856e+06	0	0.002705	1.90357	2	986.505	-3.63882	14.5003	0
	High	TIAETLAEELINAAK	1	1	1	P26783		0	655386	0	0.01774	1.37016	2	1586.86	-2.5942	91.2986	0
P24783	ATP-dependent RNA helicase DBP2 OS=Saccharomyces cerevisiae (strain ATCC 204508 / S288c) GN=DBP2 PE=1 SV=1 - [DBP2_YEAST]	3.84356	6.04	1	3	3	3	5.84442e+06	546	60.9616	8.77783
	A2	Sequence	# PSMs	# Proteins	# Protein Groups	Protein Group Accessions	Modifications	ΔCn	Area	q-Value	PEP	XCorr	Charge	MH+ [Da]	ΔM [ppm]	RT [min]	# Missed Cleavages
	High	GSEIVIATPGR	1	1	1	P24783		0	9.57144e+06	0	2.031e-05	2.10346	2	1099.61	-4.45688	26.2303	0
	High	YLETASQDNEYK	1	1	1	P24783		0	4.78922e+06	0	0.0003191	1.74009	2	1460.65	-2.44622	15.7223	0
	High	NTcVYGGVPK	1	1	1	P24783	C3(Carbamidomethyl)	0	3.17261e+06	0	0.01723	1.3975	2	1094.53	-3.33714	15.494	0
P22202	Heat shock protein SSA4 OS=Saccharomyces cerevisiae (strain ATCC 204508 / S288c) GN=SSA4 PE=1 SV=3 - [HSP74_YEAST]	3.7859	4.21	4	2	2	2	7.67174e+06	642	69.6086	5.13525
	A2	Sequence	# PSMs	# Proteins	# Protein Groups	Protein Group Accessions	Modifications	ΔCn	Area	q-Value	PEP	XCorr	Charge	MH+ [Da]	ΔM [ppm]	RT [min]	# Missed Cleavages
	High	VEIIANDQGNR	1	2	1	P22202		0	6.73781e+06	0	1.346e-05	2.09606	2	1228.62	-4.37322	16.0469	0
	High	IINEPTAAAIAYGLDK	1	4	1	P22202		0	8.60566e+06	0	0.009724	1.68985	2	1659.89	-3.00316	57.7552	0
P36160	Ribosome biogenesis protein RPF2 OS=Saccharomyces cerevisiae (strain ATCC 204508 / S288c) GN=RPF2 PE=1 SV=1 - [RPF2_YEAST]	3.72101	2.62	1	1	1	2	1.28568e+07	344	39.5733	8.99756
	A2	Sequence	# PSMs	# Proteins	# Protein Groups	Protein Group Accessions	Modifications	ΔCn	Area	q-Value	PEP	XCorr	Charge	MH+ [Da]	ΔM [ppm]	RT [min]	# Missed Cleavages
	High	IELVEIGPR	2	1	1	P36160		0	1.28568e+07	0	4.166e-08	2.07262	2	1025.59	-5.46017	43.4977	0
P40525	60S ribosomal protein L34-B OS=Saccharomyces cerevisiae (strain ATCC 204508 / S288c) GN=RPL34B PE=1 SV=1 - [RL34B_YEAST]	3.68489	6.61	2	1	1	2	1.92218e+07	121	13.6326	10.8286
	A2	Sequence	# PSMs	# Proteins	# Protein Groups	Protein Group Accessions	Modifications	ΔCn	Area	q-Value	PEP	XCorr	Charge	MH+ [Da]	ΔM [ppm]	RT [min]	# Missed Cleavages
	High	AFLIEEQK	2	2	1	P40525		0	1.92218e+07	0	0.0003685	1.85798	2	977.526	-4.81932	25.5766	0
P32288	Glutamine synthetase OS=Saccharomyces cerevisiae (strain ATCC 204508 / S288c) GN=GLN1 PE=1 SV=4 - [GLNA_YEAST]	3.60491	9.19	1	3	3	5	1.4683e+07	370	41.7393	6.34131
	A2	Sequence	# PSMs	# Proteins	# Protein Groups	Protein Group Accessions	Modifications	ΔCn	Area	q-Value	PEP	XCorr	Charge	MH+ [Da]	ΔM [ppm]	RT [min]	# Missed Cleavages
	High	EGYGYFEDR	2	1	1	P32288		0	2.15132e+07	0	0.0001021	1.98208	2	1135.46	-4.25403	26.1746	0
	High	YLELDQR	2	1	1	P32288		0	1.24507e+07	0	0.0118	1.40457	2	936.475	-3.70227	19.8459	0
	High	GGYPAPQGPYYcGVGAGK	1	1	1	P32288	C12(Carbamidomethyl)	0	10085158	0	5.331e-07	1.34346	2	1798.81	-4.59811	34.2544	0
P0CX54	60S ribosomal protein L12-B OS=Saccharomyces cerevisiae (strain ATCC 204508 / S288c) GN=RPL12B PE=1 SV=1 - [RL12B_YEAST]	3.51627	21.82	1	3	3	3	6.07649e+06	165	17.8117	9.40771
	A2	Sequence	# PSMs	# Proteins	# Protein Groups	Protein Group Accessions	Modifications	ΔCn	Area	q-Value	PEP	XCorr	Charge	MH+ [Da]	ΔM [ppm]	RT [min]	# Missed Cleavages
	High	IGPLGLSPK	1	1	1	P0CX54		0	6.19096e+06	0	6.378e-05	1.78206	2	881.541	-5.13772	31.9836	0
	High	AVGGEVGASAALAPK	1	1	1	P0CX54		0	6.79144e+06	0	0.0001	1.73422	2	1297.71	-3.96938	25.0587	0
	High	EILGTAQSVGcR	1	1	1	P0CX54	C11(Carbamidomethyl)	0	5247086	0	1.043e-06	1.59378	2	1290.64	-4.43212	22.3737	0
P46962	CTD kinase subunit beta OS=Saccharomyces cerevisiae (strain ATCC 204508 / S288c) GN=CTK2 PE=1 SV=1 - [CTK2_YEAST]	3.51179	13	1	4	4	7	1.43916e+07	323	37.8806	8.07471
	A2	Sequence	# PSMs	# Proteins	# Protein Groups	Protein Group Accessions	Modifications	ΔCn	Area	q-Value	PEP	XCorr	Charge	MH+ [Da]	ΔM [ppm]	RT [min]	# Missed Cleavages
	High	YSLFETDEK	3	1	1	P46962		0	2.09079e+07	0	6.841e-06	1.89917	2	1131.52	-4.35767	31.4768	0
	High	INTDILENFK	1	1	1	P46962		0	1.25499e+07	0	0.0003715	1.61262	2	1206.63	-4.86352	53.5081	0
	High	HLPADLLPIGVER	2	1	1	P46962		0	2018356	0	0.002154	1.54291	3	1429.81	-4.52069	61.1802	0
	High	ILEScSFDYR	1	1	1	P46962	C5(Carbamidomethyl)	0	9.71704e+06	0.003	0.05736	1.06725	2	1289.58	-4.10903	33.3295	0
P40078	Ribosome biogenesis protein NSA2 OS=Saccharomyces cerevisiae (strain ATCC 204508 / S288c) GN=NSA2 PE=1 SV=1 - [NSA2_YEAST]	3.48869	11.49	1	2	2	5	4.92449e+06	261	29.7041	10.2427
	A2	Sequence	# PSMs	# Proteins	# Protein Groups	Protein Group Accessions	Modifications	ΔCn	Area	q-Value	PEP	XCorr	Charge	MH+ [Da]	ΔM [ppm]	RT [min]	# Missed Cleavages
	High	HTFVGEGFTR	4	1	1	P40078		0	2.18574e+06	0	0.001149	1.81965	2	1150.56	-4.26025	24.7632	0
	High	GSSKPLDTDGDALPTYLLDR	1	1	1	P40078		0	7.66323e+06	0.003	0.06401	1.57415	3	2134.06	-4.87754	57.7323	0
P00830	ATP synthase subunit beta, mitochondrial OS=Saccharomyces cerevisiae (strain ATCC 204508 / S288c) GN=ATP2 PE=1 SV=2 - [ATPB_YEAST]	3.31075	5.09	1	2	2	2	6.85877e+06	511	54.7599	5.70654
	A2	Sequence	# PSMs	# Proteins	# Protein Groups	Protein Group Accessions	Modifications	ΔCn	Area	q-Value	PEP	XCorr	Charge	MH+ [Da]	ΔM [ppm]	RT [min]	# Missed Cleavages
	High	FTQAGSEVSALLGR	1	1	1	P00830		0	1.01872e+07	0	4.332e-13	3.31075	2	1435.75	-3.46179	51.4744	0
	High	ETGVINLEGESK	1	1	1	P00830		0	3.5303e+06	0	0.01654	1.13738	2	1275.64	-4.97882	24.9434	0
P0CX46	60S ribosomal protein L2-B OS=Saccharomyces cerevisiae (strain ATCC 204508 / S288c) GN=RPL2B PE=1 SV=1 - [RL2B_YEAST]	3.20391	6.69	1	1	1	1	1.46997e+07	254	27.3919	11.1069
	A2	Sequence	# PSMs	# Proteins	# Protein Groups	Protein Group Accessions	Modifications	ΔCn	Area	q-Value	PEP	XCorr	Charge	MH+ [Da]	ΔM [ppm]	RT [min]	# Missed Cleavages
	High	ASGNYVIIIGHNPDENK	1	1	1	P0CX46		0	1.46997e+07	0	6.756e-10	3.20391	3	1840.91	-4.94763	31.4599	0
P40010	Nuclear GTP-binding protein NUG1 OS=Saccharomyces cerevisiae (strain ATCC 204508 / S288c) GN=NUG1 PE=1 SV=1 - [NUG1_YEAST]	3.09428	8.65	1	4	4	4	2.58671e+06	520	57.6732	8.88037
	A2	Sequence	# PSMs	# Proteins	# Protein Groups	Protein Group Accessions	Modifications	ΔCn	Area	q-Value	PEP	XCorr	Charge	MH+ [Da]	ΔM [ppm]	RT [min]	# Missed Cleavages
	High	KVEEAVLQSQGK	1	1	1	P40010		0	3.16915e+06	0	1.354e-14	3.09428	2	1315.72	-3.11192	13.086	1
	High	SSFPTIPLR	1	1	1	P40010		0	3.10697e+06	0	0.01008	1.24841	2	1017.57	-4.19849	45.8992	0
	High	SSVINALLAR	1	1	1	P40010		0	0	0	0.009277	1.1454	2	1043.62	-4.13813	49.7315	0
	High	SIVVGVIGYPNVGK	1	1	1	P40010		0	1.484e+06	0.002	0.03888	1.28295	2	1401.81	-2.34055	55.7758	0
P26784	60S ribosomal protein L16-A OS=Saccharomyces cerevisiae (strain ATCC 204508 / S288c) GN=RPL16A PE=1 SV=3 - [RL16A_YEAST]	2.7362	11.56	1	1	2	2	9.16607e+06	199	22.1874	10.4771
	A2	Sequence	# PSMs	# Proteins	# Protein Groups	Protein Group Accessions	Modifications	ΔCn	Area	q-Value	PEP	XCorr	Charge	MH+ [Da]	ΔM [ppm]	RT [min]	# Missed Cleavages
	High	VASANATAAESDVAK	1	1	1	P26784		0	3.53125e+06	0	2.338e-09	2.7362	2	1404.69	-2.09312	13.7097	0
	High	VVVPQALR	1	2	2	P26784;P26785		0	1.48009e+07	0.001	0.02469	1.22118	2	881.552	-5.41407	24.6064	0
P40493	25S rRNA (uridine(2634)-N(3))-methyltransferase OS=Saccharomyces cerevisiae (strain ATCC 204508 / S288c) GN=BMT5 PE=1 SV=1 - [BMT5_YEAST]	2.54072	10.12	1	3	3	3	2.46934e+07	336	39.3774	9.70068
	A2	Sequence	# PSMs	# Proteins	# Protein Groups	Protein Group Accessions	Modifications	ΔCn	Area	q-Value	PEP	XCorr	Charge	MH+ [Da]	ΔM [ppm]	RT [min]	# Missed Cleavages
	High	YTQGYDLNEDTPQAK	1	1	1	P40493		0	5.09648e+07	0	5.783e-09	2.54072	2	1742.78	-5.13644	23.2566	0
	High	YPHTFEENYQYLK	1	1	1	P40493		0	1.35271e+07	0	0.003905	1.17179	3	1731.79	-4.49192	38.2124	0
	High	FYIFSK	1	1	1	P40493		0	9.58837e+06	0.006	0.0964	1.46226	2	804.425	-4.78951	37.8546	0
P38779	Proteasome-interacting protein CIC1 OS=Saccharomyces cerevisiae (strain ATCC 204508 / S288c) GN=CIC1 PE=1 SV=1 - [CIC1_YEAST]	2.49501	7.71	1	3	3	3	5.38915e+06	376	42.5035	8.77783
	A2	Sequence	# PSMs	# Proteins	# Protein Groups	Protein Group Accessions	Modifications	ΔCn	Area	q-Value	PEP	XCorr	Charge	MH+ [Da]	ΔM [ppm]	RT [min]	# Missed Cleavages
	High	DLQLIVVNNK	1	1	1	P38779		0	1436255	0	4.15e-07	2.49501	2	1155.67	-4.21292	47.314	0
	High	AVNELIK	1	1	1	P38779		0	8.37565e+06	0.006	0.09954	1.40301	2	786.468	-4.79742	15.5855	0
	High	NLLEDDEEELKK	1	1	1	P38779		0	6.35555e+06	0.008	0.1241	0.690143	3	1474.72	-4.10707	27.5989	1
P39567	Putative inosine-5'-monophosphate dehydrogenase 1 OS=Saccharomyces cerevisiae (strain ATCC 204508 / S288c) GN=IMD1 PE=5 SV=1 - [IMDH1_YEAST]	2.45493	8.68	4	2	2	2	1.30017e+07	403	44.3577	8.1626
	A2	Sequence	# PSMs	# Proteins	# Protein Groups	Protein Group Accessions	Modifications	ΔCn	Area	q-Value	PEP	XCorr	Charge	MH+ [Da]	ΔM [ppm]	RT [min]	# Missed Cleavages
	High	EQAANLIAAGADGLR	1	4	1	P39567		0	2.18209e+07	0	1.809e-08	2.45493	2	1469.77	-3.55211	44.8914	0
	High	NPVTGAQGITLSEGNEILKK	1	3	1	P39567		0	4182504	0	0.001091	1.45395	3	2069.12	-3.00777	43.885	1
P33442	40S ribosomal protein S1-A OS=Saccharomyces cerevisiae (strain ATCC 204508 / S288c) GN=RPS1A PE=1 SV=2 - [RS3A1_YEAST]	2.44033	16.86	1	1	4	6	1.28988e+07	255	28.7256	9.99365
	A2	Sequence	# PSMs	# Proteins	# Protein Groups	Protein Group Accessions	Modifications	ΔCn	Area	q-Value	PEP	XCorr	Charge	MH+ [Da]	ΔM [ppm]	RT [min]	# Missed Cleavages
	High	LRVDEVQGK	1	2	2	P33442;P23248		0	1.35737e+07	0	6.111e-06	2.44033	2	1043.58	-4.13536	12.8737	1
	High	HSYAQSSHIR	1	2	2	P33442;P23248		0	3.78779e+06	0	0.0002777	1.59409	3	1185.57	-4.42693	16.5295	0
	High	DIFPLQNIHVR	3	2	2	P33442;P23248		0	1.18136e+07	0	1.035e-06	1.3678	3	1351.74	-4.79305	54.9694	0
	High	EVQGSTLAQLTSK	1	1	1	P33442		0	13308980	0	0.003635	1.33525	2	1361.72	-4.15515	29.2157	0
P32610	V-type proton ATPase subunit D OS=Saccharomyces cerevisiae (strain ATCC 204508 / S288c) GN=VMA8 PE=1 SV=1 - [VATD_YEAST]	2.43099	3.91	1	1	1	1	8212453	256	29.1761	5.92236
	A2	Sequence	# PSMs	# Proteins	# Protein Groups	Protein Group Accessions	Modifications	ΔCn	Area	q-Value	PEP	XCorr	Charge	MH+ [Da]	ΔM [ppm]	RT [min]	# Missed Cleavages
	High	GANQGYSLLK	1	1	1	P32610		0	8212453	0	8.031e-06	2.43099	2	1050.55	-4.14725	20.7478	0
P04456	60S ribosomal protein L25 OS=Saccharomyces cerevisiae (strain ATCC 204508 / S288c) GN=RPL25 PE=1 SV=4 - [RL25_YEAST]	2.38874	9.15	1	1	1	1	1.17416e+07	142	15.7478	10.1108
	A2	Sequence	# PSMs	# Proteins	# Protein Groups	Protein Group Accessions	Modifications	ΔCn	Area	q-Value	PEP	XCorr	Charge	MH+ [Da]	ΔM [ppm]	RT [min]	# Missed Cleavages
	High	LTADYDALDIANR	1	1	1	P04456		0	1.17416e+07	0	4.689e-09	2.38874	2	1450.71	-3.43516	47.5986	0
P02309	Histone H4 OS=Saccharomyces cerevisiae (strain ATCC 204508 / S288c) GN=HHF1 PE=1 SV=2 - [H4_YEAST]	2.37784	11.65	1	1	1	1	2.27992e+07	103	11.3614	11.356
	A2	Sequence	# PSMs	# Proteins	# Protein Groups	Protein Group Accessions	Modifications	ΔCn	Area	q-Value	PEP	XCorr	Charge	MH+ [Da]	ΔM [ppm]	RT [min]	# Missed Cleavages
	High	DNIQGITKPAIR	1	1	1	P02309		0	2.27992e+07	0	3.716e-07	2.37784	2	1325.75	-3.81561	22.3137	0
P0CX55	40S ribosomal protein S18-A OS=Saccharomyces cerevisiae (strain ATCC 204508 / S288c) GN=RPS18A PE=1 SV=1 - [RS18A_YEAST]	2.37535	13.01	1	2	2	2	6.75933e+06	146	17.0271	10.272
	A2	Sequence	# PSMs	# Proteins	# Protein Groups	Protein Group Accessions	Modifications	ΔCn	Area	q-Value	PEP	XCorr	Charge	MH+ [Da]	ΔM [ppm]	RT [min]	# Missed Cleavages
	High	AGELTQEELER	1	1	1	P0CX55		0	1.08624e+07	0	1.971e-05	2.37535	2	1274.62	-3.7266	19.6888	0
	High	IPAWFLNR	1	1	1	P0CX55		0	2.65625e+06	0.001	0.02211	1.2241	2	1016.56	-4.55006	53.9478	0
P25491	Mitochondrial protein import protein MAS5 OS=Saccharomyces cerevisiae (strain ATCC 204508 / S288c) GN=YDJ1 PE=1 SV=1 - [MAS5_YEAST]	2.37136	4.16	1	1	1	3	2.02081e+06	409	44.6425	6.30322
	A2	Sequence	# PSMs	# Proteins	# Protein Groups	Protein Group Accessions	Modifications	ΔCn	Area	q-Value	PEP	XCorr	Charge	MH+ [Da]	ΔM [ppm]	RT [min]	# Missed Cleavages
	High	FKEASAAYEILSDPEKR	3	1	1	P25491		0	2.02081e+06	0	3.197e-10	2.37136	3	1953.98	-3.86712	43.8174	2
P25627	18S rRNA (guanine(1575)-N(7))-methyltransferase OS=Saccharomyces cerevisiae (strain ATCC 204508 / S288c) GN=BUD23 PE=1 SV=1 - [BUD23_YEAST]	2.37094	10.91	1	2	2	2	9.12346e+06	275	30.7227	9.01221
	A2	Sequence	# PSMs	# Proteins	# Protein Groups	Protein Group Accessions	Modifications	ΔCn	Area	q-Value	PEP	XCorr	Charge	MH+ [Da]	ΔM [ppm]	RT [min]	# Missed Cleavages
	High	NDDQVDDILQSAK	1	1	1	P25627		0	1.50554e+07	0	1.187e-11	2.37094	2	1460.68	-2.81562	40.393	0
	High	VAGFSGGLVVDDPESKK	1	1	1	P25627		0	3.19149e+06	0.003	0.07013	0.735744	2	1704.87	-3.77877	34.6925	1
P28241	Isocitrate dehydrogenase [NAD] subunit 2, mitochondrial OS=Saccharomyces cerevisiae (strain ATCC 204508 / S288c) GN=IDH2 PE=1 SV=1 - [IDH2_YEAST]	2.32772	10.57	1	3	3	5	9.15481e+06	369	39.7149	8.68994
	A2	Sequence	# PSMs	# Proteins	# Protein Groups	Protein Group Accessions	Modifications	ΔCn	Area	q-Value	PEP	XCorr	Charge	MH+ [Da]	ΔM [ppm]	RT [min]	# Missed Cleavages
	High	GPLATPIGK	1	1	1	P28241		0	1.20609e+07	0	5.654e-05	2.32772	2	853.51	-5.31938	19.3686	0
	High	ISIFEAVHGSAPDIAGQDK	1	1	1	P28241		0	5.51819e+06	0	3.921e-05	1.4561	3	1954.98	-4.46895	53.6555	0
	High	LADGLFVNVAK	3	1	1	P28241		0	9.8853e+06	0	0.00372	1.20254	2	1146.65	-5.12772	48.8327	0
P46672	tRNA-aminoacylation cofactor ARC1 OS=Saccharomyces cerevisiae (strain ATCC 204508 / S288c) GN=ARC1 PE=1 SV=2 - [ARC1_YEAST]	2.30707	2.66	1	1	1	1	5.23436e+06	376	42.0579	7.88428
	A2	Sequence	# PSMs	# Proteins	# Protein Groups	Protein Group Accessions	Modifications	ΔCn	Area	q-Value	PEP	XCorr	Charge	MH+ [Da]	ΔM [ppm]	RT [min]	# Missed Cleavages
	High	VASIANAQVR	1	1	1	P46672		0	5.23436e+06	0	2.267e-07	2.30707	2	1028.58	-3.21103	14.5557	0
P38720	6-phosphogluconate dehydrogenase, decarboxylating 1 OS=Saccharomyces cerevisiae (strain ATCC 204508 / S288c) GN=GND1 PE=1 SV=1 - [6PGD1_YEAST]	2.30034	2.04	2	1	1	1	3.48287e+06	489	53.5093	6.63916
	A2	Sequence	# PSMs	# Proteins	# Protein Groups	Protein Group Accessions	Modifications	ΔCn	Area	q-Value	PEP	XCorr	Charge	MH+ [Da]	ΔM [ppm]	RT [min]	# Missed Cleavages
	High	LPANLLQAQR	1	2	1	P38720		0	3.48287e+06	0	3.693e-06	2.30034	2	1123.65	-3.8206	31.7365	0
P31412	V-type proton ATPase subunit C OS=Saccharomyces cerevisiae (strain ATCC 204508 / S288c) GN=VMA5 PE=1 SV=4 - [VATC_YEAST]	2.30015	8.42	1	4	4	4	1.14433e+07	392	44.1611	6.66846
	A2	Sequence	# PSMs	# Proteins	# Protein Groups	Protein Group Accessions	Modifications	ΔCn	Area	q-Value	PEP	XCorr	Charge	MH+ [Da]	ΔM [ppm]	RT [min]	# Missed Cleavages
	High	NVQEFTTAAR	1	1	1	P31412		0	1.579e+07	0	1.182e-05	2.30015	2	1136.57	-3.76411	16.7127	0
	High	AFVSDFKIPEFK	1	1	1	P31412		0	4.72094e+06	0.001	0.0217	1.47586	3	1427.75	-5.20043	60.764	1
	High	AFVSDFK	1	1	1	P31412		0	2.34685e+06	0.002	0.03795	1.53007	2	813.41	-4.80252	22.548	0
	High	VDNQIGASIGK	1	1	1	P31412		0	1.3819e+07	0.002	0.03473	1.12785	2	1101.59	-4.12728	17.0642	0
P11484	Ribosome-associated molecular chaperone SSB1 OS=Saccharomyces cerevisiae (strain ATCC 204508 / S288c) GN=SSB1 PE=1 SV=3 - [SSB1_YEAST]	2.27539	3.43	2	2	2	2	2.06101e+06	613	66.5606	5.43994
	A2	Sequence	# PSMs	# Proteins	# Protein Groups	Protein Group Accessions	Modifications	ΔCn	Area	q-Value	PEP	XCorr	Charge	MH+ [Da]	ΔM [ppm]	RT [min]	# Missed Cleavages
	High	TGLDISDDAR	1	2	1	P11484		0	2.31076e+06	0	3.322e-06	2.27539	2	1062.5	-2.96653	20.9746	0
	High	STLEPVEQVLK	1	2	1	P11484		0	1.81125e+06	0.009	0.1529	0.898175	2	1242.69	-2.97426	42.0453	0
Q04031	Ribosomal RNA-processing protein 17 OS=Saccharomyces cerevisiae (strain ATCC 204508 / S288c) GN=RRP17 PE=1 SV=1 - [RRP17_YEAST]	2.25157	5.53	1	1	1	1		235	27.9576	9.37842
	A2	Sequence	# PSMs	# Proteins	# Protein Groups	Protein Group Accessions	Modifications	ΔCn	Area	q-Value	PEP	XCorr	Charge	MH+ [Da]	ΔM [ppm]	RT [min]	# Missed Cleavages
	High	FGTDEVTFDKDSR	1	1	1	Q04031		0	0	0	2.568e-11	2.25157	3	1516.69	-4.04428	24.6625	1
Q12476	Protein AIR2 OS=Saccharomyces cerevisiae (strain ATCC 204508 / S288c) GN=AIR2 PE=1 SV=1 - [AIR2_YEAST]	2.24003	3.49	1	1	1	1	8.18447e+06	344	39.3188	8.82178
	A2	Sequence	# PSMs	# Proteins	# Protein Groups	Protein Group Accessions	Modifications	ΔCn	Area	q-Value	PEP	XCorr	Charge	MH+ [Da]	ΔM [ppm]	RT [min]	# Missed Cleavages
	High	GETLSLNNNISK	1	1	1	Q12476		0	8.18447e+06	0	7.099e-06	2.24003	2	1289.66	-4.08406	23.2327	0
Q02793	Antiviral protein SKI8 OS=Saccharomyces cerevisiae (strain ATCC 204508 / S288c) GN=SKI8 PE=1 SV=1 - [SKI8_YEAST]	2.18692	2.52	1	1	1	1	3.01836e+07	397	44.2037	5.56689
	A2	Sequence	# PSMs	# Proteins	# Protein Groups	Protein Group Accessions	Modifications	ΔCn	Area	q-Value	PEP	XCorr	Charge	MH+ [Da]	ΔM [ppm]	RT [min]	# Missed Cleavages
	High	VFIATANAGK	1	1	1	Q02793		0	3.01836e+07	0	1.279e-06	2.18692	2	991.553	-4.0473	17.1917	0
P39938	40S ribosomal protein S26-A OS=Saccharomyces cerevisiae (strain ATCC 204508 / S288c) GN=RPS26A PE=1 SV=1 - [RS26A_YEAST]	2.1593	7.56	2	1	1	1	1.4965e+07	119	13.4963	10.7554
	A2	Sequence	# PSMs	# Proteins	# Protein Groups	Protein Group Accessions	Modifications	ΔCn	Area	q-Value	PEP	XCorr	Charge	MH+ [Da]	ΔM [ppm]	RT [min]	# Missed Cleavages
	High	NIVEAAAVR	1	2	1	P39938		0	1.4965e+07	0	9.709e-05	2.1593	2	942.532	-5.34354	18.8118	0
P38199	Heterogeneous nuclear rnp K-like protein 2 OS=Saccharomyces cerevisiae (strain ATCC 204508 / S288c) GN=HEK2 PE=1 SV=1 - [HEK2_YEAST]	2.15791	5.51	1	2	2	2	3.04202e+06	381	41.6577	6.06201
	A2	Sequence	# PSMs	# Proteins	# Protein Groups	Protein Group Accessions	Modifications	ΔCn	Area	q-Value	PEP	XCorr	Charge	MH+ [Da]	ΔM [ppm]	RT [min]	# Missed Cleavages
	High	DLQQLEDIGYVR	1	1	1	P38199		0	2.77496e+06	0	1.411e-09	2.15791	2	1448.74	-1.99228	60.6321	0
	High	DFLPASDER	1	1	1	P38199		0	3.30907e+06	0.007	0.1093	1.03243	2	1049.49	-4.61021	26.6112	0
Q12329	Heat shock protein 42 OS=Saccharomyces cerevisiae (strain ATCC 204508 / S288c) GN=HSP42 PE=1 SV=1 - [HSP42_YEAST]	2.14949	7.47	1	3	3	4	6.68789e+06	375	42.7909	5.08447
	A2	Sequence	# PSMs	# Proteins	# Protein Groups	Protein Group Accessions	Modifications	ΔCn	Area	q-Value	PEP	XCorr	Charge	MH+ [Da]	ΔM [ppm]	RT [min]	# Missed Cleavages
	High	ATYNNGLLQIK	1	1	1	Q12329		0	8.72049e+06	0	1.716e-07	2.14949	2	1234.67	-4.78507	35.3621	0
	High	YPSYYHcNTAR	1	1	1	Q12329	C7(Carbamidomethyl)	0	2.35864e+06	0	0.0001042	1.25181	3	1431.61	-4.17026	13.3438	0
	High	FPVLPR	2	1	1	Q12329		0	8.98454e+06	0.002	0.04217	1.30756	2	728.442	-5.01382	31.5923	0
P47079	T-complex protein 1 subunit theta OS=Saccharomyces cerevisiae (strain ATCC 204508 / S288c) GN=CCT8 PE=1 SV=1 - [TCPQ_YEAST]	2.12981	2.11	1	1	1	1	2.98047e+06	568	61.6231	5.71924
	A2	Sequence	# PSMs	# Proteins	# Protein Groups	Protein Group Accessions	Modifications	ΔCn	Area	q-Value	PEP	XCorr	Charge	MH+ [Da]	ΔM [ppm]	RT [min]	# Missed Cleavages
	High	GATQNNLDDIER	1	1	1	P47079		0	2.98047e+06	0	5.323e-06	2.12981	2	1345.63	-3.61851	17.5582	0
P10659	S-adenosylmethionine synthase 1 OS=Saccharomyces cerevisiae (strain ATCC 204508 / S288c) GN=SAM1 PE=1 SV=2 - [METK1_YEAST]	2.11479	2.88	1	1	1	1	6.91645e+06	382	41.7921	5.22412
	A2	Sequence	# PSMs	# Proteins	# Protein Groups	Protein Group Accessions	Modifications	ΔCn	Area	q-Value	PEP	XCorr	Charge	MH+ [Da]	ΔM [ppm]	RT [min]	# Missed Cleavages
	High	SDEEIIDIISK	1	1	1	P10659		0	6.91645e+06	0	6.002e-06	2.11479	2	1261.65	-2.98514	57.449	0
P32867	Protein SSO1 OS=Saccharomyces cerevisiae (strain ATCC 204508 / S288c) GN=SSO1 PE=1 SV=2 - [SSO1_YEAST]	2.10942	3.1	2	1	1	1	4.23544e+06	290	33.0859	5.30029
	A2	Sequence	# PSMs	# Proteins	# Protein Groups	Protein Group Accessions	Modifications	ΔCn	Area	q-Value	PEP	XCorr	Charge	MH+ [Da]	ΔM [ppm]	RT [min]	# Missed Cleavages
	High	TALAEVQAR	1	2	1	P32867		0	4.23544e+06	0	5.916e-05	2.10942	2	958.527	-5.10189	14.7817	0
P04449	60S ribosomal protein L24-A OS=Saccharomyces cerevisiae (strain ATCC 204508 / S288c) GN=RPL24A PE=1 SV=1 - [RL24A_YEAST]	2.07691	9.03	2	1	1	2	4.87647e+06	155	17.6029	11.2827
	A2	Sequence	# PSMs	# Proteins	# Protein Groups	Protein Group Accessions	Modifications	ΔCn	Area	q-Value	PEP	XCorr	Charge	MH+ [Da]	ΔM [ppm]	RT [min]	# Missed Cleavages
	High	AQRPITGASLDLIK	2	2	1	P04449		0	4.87647e+06	0	2.276e-05	2.07691	3	1482.86	-4.30501	40.0585	0
Q12159	RNA annealing protein YRA1 OS=Saccharomyces cerevisiae (strain ATCC 204508 / S288c) GN=YRA1 PE=1 SV=2 - [YRA1_YEAST]	2.07081	5.31	1	1	1	1	3.18738e+06	226	24.9405	11.3267
	A2	Sequence	# PSMs	# Proteins	# Protein Groups	Protein Group Accessions	Modifications	ΔCn	Area	q-Value	PEP	XCorr	Charge	MH+ [Da]	ΔM [ppm]	RT [min]	# Missed Cleavages
	High	EFFASQVGGVQR	1	1	1	Q12159		0	3.18738e+06	0	3.233e-06	2.07081	2	1324.66	-4.98754	35.0646	0
Q08096	RNA 3'-terminal phosphate cyclase-like protein OS=Saccharomyces cerevisiae (strain ATCC 204508 / S288c) GN=RCL1 PE=1 SV=1 - [RCL1_YEAST]	1.96186	7.63	1	2	2	3	5.42199e+06	367	40.1453	8.83643
	A2	Sequence	# PSMs	# Proteins	# Protein Groups	Protein Group Accessions	Modifications	ΔCn	Area	q-Value	PEP	XCorr	Charge	MH+ [Da]	ΔM [ppm]	RT [min]	# Missed Cleavages
	High	YTTFQGSQNFR	1	1	1	Q08096		0	7.55396e+06	0	9.727e-05	1.96186	2	1348.62	-4.50494	22.4618	0
	High	SGDLNPGLKDYEVSFLR	2	1	1	Q08096		0	3.29003e+06	0	0.0001449	1.81508	3	1909.96	-2.91485	57.9682	1
P0C2H6	60S ribosomal protein L27-A OS=Saccharomyces cerevisiae (strain ATCC 204508 / S288c) GN=RPL27A PE=1 SV=1 - [RL27A_YEAST]	1.92312	11.76	2	2	2	2	7.81107e+06	136	15.5216	10.3599
	A2	Sequence	# PSMs	# Proteins	# Protein Groups	Protein Group Accessions	Modifications	ΔCn	Area	q-Value	PEP	XCorr	Charge	MH+ [Da]	ΔM [ppm]	RT [min]	# Missed Cleavages
	High	YTLDVEAFK	1	2	1	P0C2H6		0	9.51139e+06	0	1.1e-05	1.92312	2	1085.55	-3.89164	46.7053	0
	High	NQWFFSK	1	2	1	P0C2H6		0	6.11076e+06	0.001	0.02963	1.17457	2	956.459	-4.08441	38.4996	0
P38295	Medium-chain fatty acid ethyl ester synthase/esterase 2 OS=Saccharomyces cerevisiae (strain ATCC 204508 / S288c) GN=EHT1 PE=1 SV=1 - [MCFS2_YEAST]	1.8567	2	1	1	1	1	3.89793e+06	451	51.223	7.79639
	A2	Sequence	# PSMs	# Proteins	# Protein Groups	Protein Group Accessions	Modifications	ΔCn	Area	q-Value	PEP	XCorr	Charge	MH+ [Da]	ΔM [ppm]	RT [min]	# Missed Cleavages
	High	VPTLVINSR	1	1	1	P38295		0	3.89793e+06	0	0.0003366	1.8567	2	998.596	-3.4834	28.8128	0
Q01560	Nucleolar protein 3 OS=Saccharomyces cerevisiae (strain ATCC 204508 / S288c) GN=NPL3 PE=1 SV=1 - [NOP3_YEAST]	1.84197	6.52	1	2	2	2	5.47177e+06	414	45.3798	5.5415
	A2	Sequence	# PSMs	# Proteins	# Protein Groups	Protein Group Accessions	Modifications	ΔCn	Area	q-Value	PEP	XCorr	Charge	MH+ [Da]	ΔM [ppm]	RT [min]	# Missed Cleavages
	High	SFANQPLEVVYSK	1	1	1	Q01560		0	5.35484e+06	0	0.0003841	1.84197	2	1481.76	-3.8206	46.6645	0
	High	ENSLETTFSSVNTR	1	1	1	Q01560		0	5.58871e+06	0	0.000537	0.970224	2	1584.74	-4.93847	37.2671	0
P19262	Dihydrolipoyllysine-residue succinyltransferase component of 2-oxoglutarate dehydrogenase complex, mitochondrial OS=Saccharomyces cerevisiae (strain ATCC 204508 / S288c) GN=KGD2 PE=1 SV=2 - [ODO2_YEAST]	1.83601	6.48	1	2	2	2	4.50533e+06	463	50.3993	8.85107
	A2	Sequence	# PSMs	# Proteins	# Protein Groups	Protein Group Accessions	Modifications	ΔCn	Area	q-Value	PEP	XCorr	Charge	MH+ [Da]	ΔM [ppm]	RT [min]	# Missed Cleavages
	High	DYTDISVAVATPK	1	1	1	P19262		0	3.70478e+06	0	2.568e-05	1.83601	2	1379.7	-3.69529	47.6488	0
	High	DIPAVNGAIEGDQIVYR	1	1	1	P19262		0	5.30588e+06	0	0.004678	1.36616	2	1829.93	-3.08752	60.0567	0
P38809	Uncharacterized protein YHR097C OS=Saccharomyces cerevisiae (strain ATCC 204508 / S288c) GN=YHR097C PE=1 SV=1 - [YHP7_YEAST]	1.82822	2.73	1	1	1	1	2.32071e+06	366	40.6386	9.90576
	A2	Sequence	# PSMs	# Proteins	# Protein Groups	Protein Group Accessions	Modifications	ΔCn	Area	q-Value	PEP	XCorr	Charge	MH+ [Da]	ΔM [ppm]	RT [min]	# Missed Cleavages
	High	HLQVNNNNLK	1	1	1	P38809		0	2.32071e+06	0	4.049e-05	1.82822	2	1193.63	-3.25908	12.6303	0
P0CX48	40S ribosomal protein S11-B OS=Saccharomyces cerevisiae (strain ATCC 204508 / S288c) GN=RPS11B PE=1 SV=1 - [RS11B_YEAST]	1.82064	6.41	1	1	1	1	3.40334e+06	156	17.7377	10.7847
	A2	Sequence	# PSMs	# Proteins	# Protein Groups	Protein Group Accessions	Modifications	ΔCn	Area	q-Value	PEP	XCorr	Charge	MH+ [Da]	ΔM [ppm]	RT [min]	# Missed Cleavages
	High	cPFTGLVSIR	1	1	1	P0CX48	C1(Carbamidomethyl)	0	3.40334e+06	0	1.774e-05	1.82064	2	1149.6	-3.48425	49.2123	0
P53733	37S ribosomal protein S19, mitochondrial OS=Saccharomyces cerevisiae (strain ATCC 204508 / S288c) GN=RSM19 PE=1 SV=1 - [RT19_YEAST]	1.82022	8.79	1	1	1	1	7.06555e+07	91	10.2686	10.5356
	A2	Sequence	# PSMs	# Proteins	# Protein Groups	Protein Group Accessions	Modifications	ΔCn	Area	q-Value	PEP	XCorr	Charge	MH+ [Da]	ΔM [ppm]	RT [min]	# Missed Cleavages
	High	LGEFAPTR	1	1	1	P53733		0	7.06555e+07	0	0.004075	1.82022	2	890.469	-4.13641	18.9194	0
P40212	60S ribosomal protein L13-B OS=Saccharomyces cerevisiae (strain ATCC 204508 / S288c) GN=RPL13B PE=1 SV=1 - [RL13B_YEAST]	1.81317	5.53	2	1	1	1	1.32009e+07	199	22.5114	11.0776
	A2	Sequence	# PSMs	# Proteins	# Protein Groups	Protein Group Accessions	Modifications	ΔCn	Area	q-Value	PEP	XCorr	Charge	MH+ [Da]	ΔM [ppm]	RT [min]	# Missed Cleavages
	High	NQEIFDANVQR	1	2	1	P40212		0	1.32009e+07	0	1.614e-06	1.81317	2	1333.64	-4.65128	25.5046	0
Q12230	Sphingolipid long chain base-responsive protein LSP1 OS=Saccharomyces cerevisiae (strain ATCC 204508 / S288c) GN=LSP1 PE=1 SV=1 - [LSP1_YEAST]	1.8086	2.93	1	1	1	1	5.02749e+06	341	38.048	4.70361
	A2	Sequence	# PSMs	# Proteins	# Protein Groups	Protein Group Accessions	Modifications	ΔCn	Area	q-Value	PEP	XCorr	Charge	MH+ [Da]	ΔM [ppm]	RT [min]	# Missed Cleavages
	High	IPVLEQELVR	1	1	1	Q12230		0	5.02749e+06	0	0.0004891	1.8086	2	1195.7	-3.91787	48.958	0
P0C0W9	60S ribosomal protein L11-A OS=Saccharomyces cerevisiae (strain ATCC 204508 / S288c) GN=RPL11A PE=1 SV=2 - [RL11A_YEAST]	1.80711	8.05	2	1	1	1	1.83903e+07	174	19.7074	9.92041
	A2	Sequence	# PSMs	# Proteins	# Protein Groups	Protein Group Accessions	Modifications	ΔCn	Area	q-Value	PEP	XCorr	Charge	MH+ [Da]	ΔM [ppm]	RT [min]	# Missed Cleavages
	High	VLEQLSGQTPVQSK	1	2	1	P0C0W9		0	1.83903e+07	0	2.575e-06	1.80711	2	1513.82	-4.62423	27.0399	0
P15790	Casein kinase II subunit alpha OS=Saccharomyces cerevisiae (strain ATCC 204508 / S288c) GN=CKA1 PE=1 SV=1 - [CSK21_YEAST]	1.80371	2.42	1	1	1	1	1.80009e+06	372	44.639	8.5874
	A2	Sequence	# PSMs	# Proteins	# Protein Groups	Protein Group Accessions	Modifications	ΔCn	Area	q-Value	PEP	XCorr	Charge	MH+ [Da]	ΔM [ppm]	RT [min]	# Missed Cleavages
	High	GPELLVDYR	1	1	1	P15790		0	1.80009e+06	0	0.0004503	1.80371	2	1061.56	-2.95363	38.9422	0
P40007	Nucleolar protein 16 OS=Saccharomyces cerevisiae (strain ATCC 204508 / S288c) GN=NOP16 PE=1 SV=1 - [NOP16_YEAST]	1.79577	5.19	1	1	1	1	6621580	231	26.885	9.26123
	A2	Sequence	# PSMs	# Proteins	# Protein Groups	Protein Group Accessions	Modifications	ΔCn	Area	q-Value	PEP	XCorr	Charge	MH+ [Da]	ΔM [ppm]	RT [min]	# Missed Cleavages
	High	NFDADEDVNEIK	1	1	1	P40007		0	6621580	0	2.084e-05	1.79577	2	1408.62	-3.91604	29.0806	0
P61830	Histone H3 OS=Saccharomyces cerevisiae (strain ATCC 204508 / S288c) GN=HHT1 PE=1 SV=2 - [H3_YEAST]	1.79441	9.56	1	2	2	2	18678696	136	15.3466	11.4292
	A2	Sequence	# PSMs	# Proteins	# Protein Groups	Protein Group Accessions	Modifications	ΔCn	Area	q-Value	PEP	XCorr	Charge	MH+ [Da]	ΔM [ppm]	RT [min]	# Missed Cleavages
	High	KLPFQR	1	1	1	P61830		0	0	0.001	0.02052	1.79441	2	788.474	-5.03355	19.1326	1
	High	STELLIR	1	1	1	P61830		0	18678696	0.008	0.1105	1.41748	2	831.489	-4.80196	22.431	0
P17255	V-type proton ATPase catalytic subunit A OS=Saccharomyces cerevisiae (strain ATCC 204508 / S288c) GN=VMA1 PE=1 SV=3 - [VATA_YEAST]	1.78741	3.73	1	4	4	4	4.94421e+06	1071	118.562	6.16357
	A2	Sequence	# PSMs	# Proteins	# Protein Groups	Protein Group Accessions	Modifications	ΔCn	Area	q-Value	PEP	XCorr	Charge	MH+ [Da]	ΔM [ppm]	RT [min]	# Missed Cleavages
	High	NIPSFLSTDNIGTR	1	1	1	P17255		0	0	0	3.6e-05	1.54567	2	1534.78	-3.50151	54.4866	0
	High	IVELVK	1	1	1	P17255		0	5.14031e+06	0.001	0.02001	1.78741	2	700.457	-4.2933	18.2594	0
	High	DLSLLGSHVR	1	1	1	P17255		0	3.21782e+06	0.002	0.05509	1.26487	2	1096.61	-3.98166	34.7054	0
	High	SYPISEGPER	1	1	1	P17255		0	6474505	0.002	0.03842	1.20458	2	1134.54	-3.84799	16.4771	0
P38766	ATP-dependent DNA helicase RRM3 OS=Saccharomyces cerevisiae (strain ATCC 204508 / S288c) GN=RRM3 PE=1 SV=1 - [RRM3_YEAST]	1.78513	1.38	1	1	1	2	2.60845e+07	723	81.5302	9.68604
	A2	Sequence	# PSMs	# Proteins	# Protein Groups	Protein Group Accessions	Modifications	ΔCn	Area	q-Value	PEP	XCorr	Charge	MH+ [Da]	ΔM [ppm]	RT [min]	# Missed Cleavages
	High	REVELSNVKK	2	1	1	P38766		0	2.60845e+07	0.006	0.1024	1.92508	3	1201.68	-4.89782	14.5382	2
Q02796	Transcriptional regulatory protein LGE1 OS=Saccharomyces cerevisiae (strain ATCC 204508 / S288c) GN=LGE1 PE=1 SV=1 - [LGE1_YEAST]	1.78483	7.23	1	2	2	2	5.13453e+06	332	37.2867	9.24658
	A2	Sequence	# PSMs	# Proteins	# Protein Groups	Protein Group Accessions	Modifications	ΔCn	Area	q-Value	PEP	XCorr	Charge	MH+ [Da]	ΔM [ppm]	RT [min]	# Missed Cleavages
	High	INSNELELR	1	1	1	Q02796		0	9.33735e+06	0	2.249e-07	1.78483	2	1087.57	-3.3626	23.3223	0
	High	NGYTDTRPYYSANSR	1	1	1	Q02796		0	931702	0.001	0.0194	1.39117	3	1764.79	-3.57248	16.007	0
P33309	Protein DOM34 OS=Saccharomyces cerevisiae (strain ATCC 204508 / S288c) GN=DOM34 PE=1 SV=2 - [DOM34_YEAST]	1.77529	8.03	1	2	2	3	4.47323e+06	386	44.0298	5.73193
	A2	Sequence	# PSMs	# Proteins	# Protein Groups	Protein Group Accessions	Modifications	ΔCn	Area	q-Value	PEP	XCorr	Charge	MH+ [Da]	ΔM [ppm]	RT [min]	# Missed Cleavages
	High	VLHSDNIAQR	2	1	1	P33309		0	3337719	0	0.0007934	1.77529	2	1152.61	-3.01333	12.5478	0
	High	YKGVTVTDESGASNVDIPVGK	1	1	1	P33309		0	5.60875e+06	0	0.008655	1.11248	3	2136.07	-3.85599	37.2946	1
P40047	Aldehyde dehydrogenase 5, mitochondrial OS=Saccharomyces cerevisiae (strain ATCC 204508 / S288c) GN=ALD5 PE=1 SV=4 - [ALDH5_YEAST]	1.7702	4.62	1	2	2	2	1.76408e+08	520	56.6573	8.14795
	A2	Sequence	# PSMs	# Proteins	# Protein Groups	Protein Group Accessions	Modifications	ΔCn	Area	q-Value	PEP	XCorr	Charge	MH+ [Da]	ΔM [ppm]	RT [min]	# Missed Cleavages
	High	IAFTGSTATGR	1	1	1	P40047		0	351622421	0	0.001376	1.7702	2	1081.55	-15.9651	17.5766	0
	High	SPNIVFADADLDK	1	1	1	P40047		0	1.19401e+06	0.004	0.08131	1.30352	2	1404.7	-3.56452	48.2423	0
P05737	60S ribosomal protein L7-A OS=Saccharomyces cerevisiae (strain ATCC 204508 / S288c) GN=RPL7A PE=1 SV=3 - [RL7A_YEAST]	1.76815	7.79	2	2	2	2	7.26481e+06	244	27.6212	10.1548
	A2	Sequence	# PSMs	# Proteins	# Protein Groups	Protein Group Accessions	Modifications	ΔCn	Area	q-Value	PEP	XCorr	Charge	MH+ [Da]	ΔM [ppm]	RT [min]	# Missed Cleavages
	High	LSNPSGGWGVPR	1	2	1	P05737		0	1.08661e+07	0	2.167e-05	1.76815	2	1226.63	-0.877844	30.1902	0
	High	ATLELLK	1	2	1	P05737		0	3.66347e+06	0.002	0.04987	1.40491	2	787.488	-5.11933	30.0388	0
P00950	Phosphoglycerate mutase 1 OS=Saccharomyces cerevisiae (strain ATCC 204508 / S288c) GN=GPM1 PE=1 SV=3 - [PMG1_YEAST]	1.75933	4.45	1	1	1	1	1.89899e+06	247	27.5916	8.83643
	A2	Sequence	# PSMs	# Proteins	# Protein Groups	Protein Group Accessions	Modifications	ΔCn	Area	q-Value	PEP	XCorr	Charge	MH+ [Da]	ΔM [ppm]	RT [min]	# Missed Cleavages
	High	AIQTANIALEK	1	1	1	P00950		0	1.89899e+06	0	0.0002791	1.75933	2	1171.66	-2.94525	25.3508	0
P07703	DNA-directed RNA polymerases I and III subunit RPAC1 OS=Saccharomyces cerevisiae (strain ATCC 204508 / S288c) GN=RPC40 PE=1 SV=1 - [RPAC1_YEAST]	1.71872	17.91	1	5	5	6	6.87704e+06	335	37.6632	5.51611
	A2	Sequence	# PSMs	# Proteins	# Protein Groups	Protein Group Accessions	Modifications	ΔCn	Area	q-Value	PEP	XCorr	Charge	MH+ [Da]	ΔM [ppm]	RT [min]	# Missed Cleavages
	High	DAENEWNVEK	1	1	1	P07703		0	3.98969e+06	0	8.7e-07	1.71872	2	1233.53	-3.88026	20.9357	0
	High	YEEFADKVK	1	1	1	P07703		0	2.99349e+06	0	0.0003178	1.56829	2	1128.55	-4.57378	14.1565	1
	High	LLPQINILQPIKGESAR	2	1	1	P07703		0	1.61795e+06	0	0.0118	1.27149	3	1890.11	-3.50904	62.1312	1
	High	VTNTTSTDFPGFSK	1	1	1	P07703		0	7.02647e+06	0	0.01731	0.9387	2	1501.71	-3.0108	32.8663	0
	High	FSPVSTASYR	1	1	1	P07703		0	9.61496e+06	0.001	0.02298	0.928819	2	1114.55	-5.47563	21.9119	0
P38719	ATP-dependent RNA helicase DBP8 OS=Saccharomyces cerevisiae (strain ATCC 204508 / S288c) GN=DBP8 PE=1 SV=1 - [DBP8_YEAST]	1.7183	2.55	1	1	1	1	1.81553e+06	431	47.8484	9.61279
	A2	Sequence	# PSMs	# Proteins	# Protein Groups	Protein Group Accessions	Modifications	ΔCn	Area	q-Value	PEP	XCorr	Charge	MH+ [Da]	ΔM [ppm]	RT [min]	# Missed Cleavages
	High	IGDAISFVTQR	1	1	1	P38719		0	1.81553e+06	0.002	0.05208	1.7183	2	1206.64	-3.75855	44.7405	0
P38701	40S ribosomal protein S20 OS=Saccharomyces cerevisiae (strain ATCC 204508 / S288c) GN=RPS20 PE=1 SV=3 - [RS20_YEAST]	1.71534	9.92	1	1	1	1	6.28655e+06	121	13.8985	9.5249
	A2	Sequence	# PSMs	# Proteins	# Protein Groups	Protein Group Accessions	Modifications	ΔCn	Area	q-Value	PEP	XCorr	Charge	MH+ [Da]	ΔM [ppm]	RT [min]	# Missed Cleavages
	High	YIDLEAPVQIVK	1	1	1	P38701		0	6.28655e+06	0	0.00105	1.71534	2	1387.78	-3.21894	60.7457	0
P36101	tRNA threonylcarbamoyladenosine dehydratase 2 OS=Saccharomyces cerevisiae (strain ATCC 204508 / S288c) GN=TCD2 PE=1 SV=1 - [TCD2_YEAST]	1.69962	1.57	1	1	1	1	1.77843e+08	447	50.2345	8.77783
	A2	Sequence	# PSMs	# Proteins	# Protein Groups	Protein Group Accessions	Modifications	ΔCn	Area	q-Value	PEP	XCorr	Charge	MH+ [Da]	ΔM [ppm]	RT [min]	# Missed Cleavages
	High	QVIAQQK	1	1	1	P36101		0	1.77843e+08	0.008	0.1118	1.69962	2	814.474	-4.82713	18.7218	0
P0CX40	40S ribosomal protein S8-B OS=Saccharomyces cerevisiae (strain ATCC 204508 / S288c) GN=RPS8B PE=1 SV=1 - [RS8B_YEAST]	1.67928	27.5	1	4	4	4	8.692e+06	200	22.476	10.6675
	A2	Sequence	# PSMs	# Proteins	# Protein Groups	Protein Group Accessions	Modifications	ΔCn	Area	q-Value	PEP	XCorr	Charge	MH+ [Da]	ΔM [ppm]	RT [min]	# Missed Cleavages
	High	IETGNFSWASEGISK	1	1	1	P0CX40		0	8.07504e+06	0	0.0001163	1.67928	2	1625.78	-0.128058	48.7085	0
	High	IAGVVYHPSNNELVR	1	1	1	P0CX40		0	3.5256e+06	0	0.009485	1.67404	3	1667.88	-3.94835	30.9878	0
	High	AAIVQIDATPFR	1	1	1	P0CX40		0	5.81877e+06	0	2.939e-05	1.43561	2	1301.72	-2.3769	52.9105	0
	High	IESSVESQFSAGR	1	1	1	P0CX40		0	1.21822e+07	0.008	0.1242	1.30906	2	1396.66	-4.1262	23.5423	0
Q12481	rRNA biogenesis protein RRP36 OS=Saccharomyces cerevisiae (strain ATCC 204508 / S288c) GN=RRP36 PE=1 SV=1 - [RRP36_YEAST]	1.67599	5.67	1	2	2	2	9.49106e+06	300	36.1033	8.63135
	A2	Sequence	# PSMs	# Proteins	# Protein Groups	Protein Group Accessions	Modifications	ΔCn	Area	q-Value	PEP	XCorr	Charge	MH+ [Da]	ΔM [ppm]	RT [min]	# Missed Cleavages
	High	YQFLDEYR	1	1	1	Q12481		0	4.51113e+06	0	0.01159	1.67599	2	1133.52	-1.1216	38.4722	0
	High	NIPGLEIPR	1	1	1	Q12481		0	1.4471e+07	0	0.0001477	1.5419	2	1008.58	-4.09972	44.7205	0
Q02753	60S ribosomal protein L21-A OS=Saccharomyces cerevisiae (strain ATCC 204508 / S288c) GN=RPL21A PE=1 SV=1 - [RL21A_YEAST]	1.66505	5.63	2	1	1	1	5.56082e+06	160	18.2308	10.3892
	A2	Sequence	# PSMs	# Proteins	# Protein Groups	Protein Group Accessions	Modifications	ΔCn	Area	q-Value	PEP	XCorr	Charge	MH+ [Da]	ΔM [ppm]	RT [min]	# Missed Cleavages
	High	AQGVAVQLK	1	2	1	Q02753		0	5.56082e+06	0	0.0003476	1.66505	2	913.542	-4.71502	15.7251	0
P05756	40S ribosomal protein S13 OS=Saccharomyces cerevisiae (strain ATCC 204508 / S288c) GN=RPS13 PE=1 SV=3 - [RS13_YEAST]	1.6439	7.28	1	1	1	1	5.09964e+06	151	17.0183	10.4331
	A2	Sequence	# PSMs	# Proteins	# Protein Groups	Protein Group Accessions	Modifications	ΔCn	Area	q-Value	PEP	XCorr	Charge	MH+ [Da]	ΔM [ppm]	RT [min]	# Missed Cleavages
	High	GISSSAIPYSR	1	1	1	P05756		0	5.09964e+06	0	0.0003053	1.6439	2	1137.59	-3.33525	23.9207	0
Q04947	Reticulon-like protein 1 OS=Saccharomyces cerevisiae (strain ATCC 204508 / S288c) GN=RTN1 PE=1 SV=1 - [RTN1_YEAST]	1.64266	4.07	1	1	1	1	7.90701e+06	295	32.8952	8.98291
	A2	Sequence	# PSMs	# Proteins	# Protein Groups	Protein Group Accessions	Modifications	ΔCn	Area	q-Value	PEP	XCorr	Charge	MH+ [Da]	ΔM [ppm]	RT [min]	# Missed Cleavages
	High	LAADVPLEPESK	1	1	1	Q04947		0	7.90701e+06	0	0.005103	1.64266	2	1268.67	-4.95915	31.8961	0
Q99312	IMP-specific 5'-nucleotidase 1 OS=Saccharomyces cerevisiae (strain ATCC 204508 / S288c) GN=ISN1 PE=1 SV=1 - [ISN1_YEAST]	1.64242	21.56	1	8	8	10	1.3708e+07	450	51.2982	5.42725
	A2	Sequence	# PSMs	# Proteins	# Protein Groups	Protein Group Accessions	Modifications	ΔCn	Area	q-Value	PEP	XCorr	Charge	MH+ [Da]	ΔM [ppm]	RT [min]	# Missed Cleavages
	High	GLIVALHDSTDIPVSQK	1	1	1	Q99312		0	4.96243e+06	0	1.406e-07	1.99472	3	1792.97	-4.48198	48.915	0
	High	LAGcTLWIASPQETVNYLHR	1	1	1	Q99312	C4(Carbamidomethyl)	0	1.37313e+06	0	0.0001926	1.58792	3	2329.17	-3.99595	66.9531	0
	High	YYEDPEEDNFGFR	1	1	1	Q99312		0	2.30408e+07	0	4.218e-06	1.54727	2	1680.68	-3.69784	46.4818	0
	High	LNLPSEISIIR	1	1	1	Q99312		0	8.30756e+06	0	7.995e-06	1.52216	2	1254.74	-4.12318	62.8486	0
	High	SQYADIFK	1	1	1	Q99312		0	3.90272e+06	0	0.0008405	1.25204	2	971.481	-2.55257	30.7333	0
	High	QIDKEEWLLPR	3	1	1	Q99312		0	5.256e+06	0	0.01835	0.792583	3	1426.76	-4.43198	42.52	1
	High	QVPVKLDR	1	1	1	Q99312		0	1612571	0.001	0.02174	1.64242	2	954.568	-5.08753	13.3854	1
	High	AWSLEDVEK	1	1	1	Q99312		0	9.77576e+06	0.006	0.09771	0.73837	2	1076.52	-4.30411	38.5764	0
O14455	60S ribosomal protein L36-B OS=Saccharomyces cerevisiae (strain ATCC 204508 / S288c) GN=RPL36B PE=1 SV=3 - [RL36B_YEAST]	1.63329	10	2	1	1	2	1.15057e+07	100	11.1283	11.5903
	A2	Sequence	# PSMs	# Proteins	# Protein Groups	Protein Group Accessions	Modifications	ΔCn	Area	q-Value	PEP	XCorr	Charge	MH+ [Da]	ΔM [ppm]	RT [min]	# Missed Cleavages
	High	EIAGLSPYER	2	2	1	O14455		0	1.15057e+07	0	0.003556	1.63329	2	1134.57	-5.47325	29.4423	0
P38114	Uncharacterized transcriptional regulatory protein TBS1 OS=Saccharomyces cerevisiae (strain ATCC 204508 / S288c) GN=TBS1 PE=1 SV=1 - [TBS1_YEAST]	1.63121	0.64	1	1	1	1	7.79599e+06	1094	126.824	5.42725
	A2	Sequence	# PSMs	# Proteins	# Protein Groups	Protein Group Accessions	Modifications	ΔCn	Area	q-Value	PEP	XCorr	Charge	MH+ [Da]	ΔM [ppm]	RT [min]	# Missed Cleavages
	High	YSILQTK	1	1	1	P38114		0	7.79599e+06	0	0.01197	1.63121	2	852.479	-4.54675	17.0928	0
P02293	Histone H2B.1 OS=Saccharomyces cerevisiae (strain ATCC 204508 / S288c) GN=HTB1 PE=1 SV=2 - [H2B1_YEAST]	1.62894	6.87	2	1	1	1	2.85995e+07	131	14.2436	10.0962
	A2	Sequence	# PSMs	# Proteins	# Protein Groups	Protein Group Accessions	Modifications	ΔCn	Area	q-Value	PEP	XCorr	Charge	MH+ [Da]	ΔM [ppm]	RT [min]	# Missed Cleavages
	High	LILPGELAK	1	2	1	P02293		0	2.85995e+07	0	0.0004596	1.62894	2	953.598	-5.28763	43.9821	0
Q08421	Enhancer of translation termination 1 OS=Saccharomyces cerevisiae (strain ATCC 204508 / S288c) GN=ETT1 PE=1 SV=1 - [ETT1_YEAST]	1.61506	2.43	1	1	1	1	2.82609e+06	412	47.3229	4.79248
	A2	Sequence	# PSMs	# Proteins	# Protein Groups	Protein Group Accessions	Modifications	ΔCn	Area	q-Value	PEP	XCorr	Charge	MH+ [Da]	ΔM [ppm]	RT [min]	# Missed Cleavages
	High	LLDNTNTDVK	1	1	1	Q08421		0	2.82609e+06	0.002	0.04231	1.61506	2	1132.58	-4.28567	15.4575	0
P47015	Altered inheritance of mitochondria protein 23, mitochondrial OS=Saccharomyces cerevisiae (strain ATCC 204508 / S288c) GN=AIM23 PE=1 SV=1 - [AIM23_YEAST]	0	3.37	1	1	1	1	6.63293e+06	356	41.4353	9.89111
	A2	Sequence	# PSMs	# Proteins	# Protein Groups	Protein Group Accessions	Modifications	ΔCn	Area	q-Value	PEP	XCorr	Charge	MH+ [Da]	ΔM [ppm]	RT [min]	# Missed Cleavages
	High	ISWQIESDDLKR	1	1	1	P47015		0	6.63293e+06	0.004	0.07634	1.3559	3	1489.76	-4.94376	37.1884	1
P40507	Protein AIR1 OS=Saccharomyces cerevisiae (strain ATCC 204508 / S288c) GN=AIR1 PE=1 SV=1 - [AIR1_YEAST]	0	4.72	1	1	1	1	4.85771e+06	360	41.6047	8.96826
	A2	Sequence	# PSMs	# Proteins	# Protein Groups	Protein Group Accessions	Modifications	ΔCn	Area	q-Value	PEP	XCorr	Charge	MH+ [Da]	ΔM [ppm]	RT [min]	# Missed Cleavages
	High	TNDYSSQFSYNRDDFPK	1	1	1	P40507		0	4.85771e+06	0	3.152e-05	1.6944	3	2083.89	-4.35264	36.0736	1
Q12107	Anaphase-promoting complex subunit 9 OS=Saccharomyces cerevisiae (strain ATCC 204508 / S288c) GN=APC9 PE=1 SV=1 - [APC9_YEAST]	0	2.64	1	1	1	1	5.94103e+06	265	30.837	5.56689
	A2	Sequence	# PSMs	# Proteins	# Protein Groups	Protein Group Accessions	Modifications	ΔCn	Area	q-Value	PEP	XCorr	Charge	MH+ [Da]	ΔM [ppm]	RT [min]	# Missed Cleavages
	High	VPIESLR	1	1	1	Q12107		0	5.94103e+06	0	0.01017	1.48857	2	813.479	-4.98218	19.8101	0
P07347	N-terminal acetyltransferase A complex catalytic subunit ARD1 OS=Saccharomyces cerevisiae (strain ATCC 204508 / S288c) GN=ARD1 PE=1 SV=2 - [ARD1_YEAST]	0	4.62	1	1	1	1	2.4556e+06	238	27.5857	4.89404
	A2	Sequence	# PSMs	# Proteins	# Protein Groups	Protein Group Accessions	Modifications	ΔCn	Area	q-Value	PEP	XCorr	Charge	MH+ [Da]	ΔM [ppm]	RT [min]	# Missed Cleavages
	High	LDPTYLAPGEK	1	1	1	P07347		0	2.4556e+06	0	0.001739	0.958897	2	1203.62	-3.12185	30.9852	0
Q02948	Vacuolar protein sorting-associated protein 30 OS=Saccharomyces cerevisiae (strain ATCC 204508 / S288c) GN=VPS30 PE=1 SV=1 - [BECN1_YEAST]	0	3.41	1	2	2	2	3.22329e+07	557	63.2219	5.07178
	A2	Sequence	# PSMs	# Proteins	# Protein Groups	Protein Group Accessions	Modifications	ΔCn	Area	q-Value	PEP	XCorr	Charge	MH+ [Da]	ΔM [ppm]	RT [min]	# Missed Cleavages
	High	LLDQLLR	1	1	1	Q02948		0	4.97954e+07	0.002	0.03446	1.27448	2	870.536	-4.92307	39.5277	0
	High	WLLAFSSNLLSK	1	1	1	Q02948		0	1.46705e+07	0.003	0.07134	1.26227	2	1378.76	-6.6217	46.5209	0
P07267	Saccharopepsin OS=Saccharomyces cerevisiae (strain ATCC 204508 / S288c) GN=PEP4 PE=1 SV=1 - [CARP_YEAST]	0	2.22	1	1	1	1	831110	405	44.4711	4.84326
	A2	Sequence	# PSMs	# Proteins	# Protein Groups	Protein Group Accessions	Modifications	ΔCn	Area	q-Value	PEP	XCorr	Charge	MH+ [Da]	ΔM [ppm]	RT [min]	# Missed Cleavages
	High	GDITWLPVR	1	1	1	P07267		0	831110	0.005	0.08813	0.854272	2	1056.58	-2.58483	53.1725	0
P32892	ATP-dependent RNA helicase DRS1 OS=Saccharomyces cerevisiae (strain ATCC 204508 / S288c) GN=DRS1 PE=1 SV=2 - [DRS1_YEAST]	0	1.6	1	1	1	1	1.63705e+06	752	84.7908	5.74463
	A2	Sequence	# PSMs	# Proteins	# Protein Groups	Protein Group Accessions	Modifications	ΔCn	Area	q-Value	PEP	XCorr	Charge	MH+ [Da]	ΔM [ppm]	RT [min]	# Missed Cleavages
	High	SVTFVGESSQDR	1	1	1	P32892		0	1.63705e+06	0.002	0.04873	1.30872	2	1311.61	-4.18047	18.7297	0
P36049	rRNA-processing protein EBP2 OS=Saccharomyces cerevisiae (strain ATCC 204508 / S288c) GN=EBP2 PE=1 SV=1 - [EBP2_YEAST]	0	3.75	1	1	1	1	1.66358e+06	427	49.7043	6.41748
	A2	Sequence	# PSMs	# Proteins	# Protein Groups	Protein Group Accessions	Modifications	ΔCn	Area	q-Value	PEP	XCorr	Charge	MH+ [Da]	ΔM [ppm]	RT [min]	# Missed Cleavages
	High	KNDATSSADVSGFSSR	1	1	1	P36049		0	1.66358e+06	0.009	0.1276	1.28087	3	1628.74	-4.16481	14.1417	1
P36039	ER membrane protein complex subunit 3 OS=Saccharomyces cerevisiae (strain ATCC 204508 / S288c) GN=EMC3 PE=1 SV=3 - [EMC3_YEAST]	0	20.55	1	1	1	1		253	28.3333	5.56689
	A2	Sequence	# PSMs	# Proteins	# Protein Groups	Protein Group Accessions	Modifications	ΔCn	Area	q-Value	PEP	XCorr	Charge	MH+ [Da]	ΔM [ppm]	RT [min]	# Missed Cleavages
	High	GNMASFIPQTIIMWWVNHFFAGFILMQLPFPLTAKFKEMLQTGIIcQDLDVR	1	1	1	P36039	C46(Carbamidomethyl)	0	0	0.009	0.1491	0.0637079	6	6114.12	0.398316	114.546	2
P25087	Sterol 24-C-methyltransferase OS=Saccharomyces cerevisiae (strain ATCC 204508 / S288c) GN=ERG6 PE=1 SV=4 - [ERG6_YEAST]	0	10.18	1	3	3	3	5.96254e+06	383	43.4033	5.77002
	A2	Sequence	# PSMs	# Proteins	# Protein Groups	Protein Group Accessions	Modifications	ΔCn	Area	q-Value	PEP	XCorr	Charge	MH+ [Da]	ΔM [ppm]	RT [min]	# Missed Cleavages
	High	LEGVYSEIYK	1	1	1	P25087		0	1.26878e+07	0	9.974e-05	1.44712	2	1200.61	-3.89664	36.0189	0
	High	IAYEIELGDGIPK	1	1	1	P25087		0	1.55053e+06	0	0.003873	1.2335	2	1417.75	-2.68288	57.4673	0
	High	GDLVLDVGcGVGGPAR	1	1	1	P25087	C9(Carbamidomethyl)	0	3.64923e+06	0	9.058e-06	1.01125	2	1541.77	-4.3143	49.3217	0
P29704	Squalene synthase OS=Saccharomyces cerevisiae (strain ATCC 204508 / S288c) GN=ERG9 PE=1 SV=2 - [FDFT_YEAST]	0	2.25	1	1	1	1	1.30475e+06	444	51.6867	5.89697
	A2	Sequence	# PSMs	# Proteins	# Protein Groups	Protein Group Accessions	Modifications	ΔCn	Area	q-Value	PEP	XCorr	Charge	MH+ [Da]	ΔM [ppm]	RT [min]	# Missed Cleavages
	High	DYNEDLVDGR	1	1	1	P29704		0	1.30475e+06	0	0.008422	1.043	2	1195.52	-3.66805	24.974	0
P25555	Single-strand telomeric DNA-binding protein GBP2 OS=Saccharomyces cerevisiae (strain ATCC 204508 / S288c) GN=GBP2 PE=1 SV=1 - [GBP2_YEAST]	0	2.81	1	1	1	2	1.2532e+06	427	48.6987	6.27783
	A2	Sequence	# PSMs	# Proteins	# Protein Groups	Protein Group Accessions	Modifications	ΔCn	Area	q-Value	PEP	XCorr	Charge	MH+ [Da]	ΔM [ppm]	RT [min]	# Missed Cleavages
	High	SDLFDLFGPIGK	2	1	1	P25555		0	1.2532e+06	0	0.0001549	0.976615	2	1308.68	-3.06442	89.0936	0
P40106	Glycerol-1-phosphate phosphohydrolase 2 OS=Saccharomyces cerevisiae (strain ATCC 204508 / S288c) GN=GPP2 PE=1 SV=1 - [GPP2_YEAST]	0	6	2	1	1	1	3.7557e+06	250	27.7963	6.16357
	A2	Sequence	# PSMs	# Proteins	# Protein Groups	Protein Group Accessions	Modifications	ΔCn	Area	q-Value	PEP	XCorr	Charge	MH+ [Da]	ΔM [ppm]	RT [min]	# Missed Cleavages
	High	VVVFEDAPAGIAAGK	1	2	1	P40106		0	3.7557e+06	0	0.005233	1.16718	2	1443.78	-4.10963	46.8417	0
Q12692	Histone H2A.Z OS=Saccharomyces cerevisiae (strain ATCC 204508 / S288c) GN=HTZ1 PE=1 SV=3 - [H2AZ_YEAST]	0	6.72	1	1	1	1	4.6386e+07	134	14.274	10.6528
	A2	Sequence	# PSMs	# Proteins	# Protein Groups	Protein Group Accessions	Modifications	ΔCn	Area	q-Value	PEP	XCorr	Charge	MH+ [Da]	ΔM [ppm]	RT [min]	# Missed Cleavages
	High	AGLQFPVGR	1	1	1	Q12692		0	4.6386e+07	0	0.0002955	1.51913	2	944.527	-4.69999	34.9584	0
P16622	Ferrochelatase, mitochondrial OS=Saccharomyces cerevisiae (strain ATCC 204508 / S288c) GN=HEM15 PE=1 SV=1 - [HEMH_YEAST]	0	2.29	1	1	1	1	2.90694e+06	393	44.5679	9.02686
	A2	Sequence	# PSMs	# Proteins	# Protein Groups	Protein Group Accessions	Modifications	ΔCn	Area	q-Value	PEP	XCorr	Charge	MH+ [Da]	ΔM [ppm]	RT [min]	# Missed Cleavages
	High	LQEFPQPVR	1	1	1	P16622		0	2.90694e+06	0	0.007359	1.51368	2	1113.6	-4.40371	27.0956	0
P47171	Histone transcription regulator 3 OS=Saccharomyces cerevisiae (strain ATCC 204508 / S288c) GN=HIR3 PE=1 SV=1 - [HIR3_YEAST]	0	0.36	1	1	1	1	362818466	1648	191.56	6.22705
	A2	Sequence	# PSMs	# Proteins	# Protein Groups	Protein Group Accessions	Modifications	ΔCn	Area	q-Value	PEP	XCorr	Charge	MH+ [Da]	ΔM [ppm]	RT [min]	# Missed Cleavages
	High	LAFQLK	1	1	1	P47171		0	362818466	0.009	0.1474	1.54871	2	719.441	-5.02814	29.5187	0
P32485	Mitogen-activated protein kinase HOG1 OS=Saccharomyces cerevisiae (strain ATCC 204508 / S288c) GN=HOG1 PE=1 SV=2 - [HOG1_YEAST]	0	2.76	1	1	1	1	3.79617e+06	435	48.8275	5.5542
	A2	Sequence	# PSMs	# Proteins	# Protein Groups	Protein Group Accessions	Modifications	ΔCn	Area	q-Value	PEP	XCorr	Charge	MH+ [Da]	ΔM [ppm]	RT [min]	# Missed Cleavages
	High	TVEPDAVDLLEK	1	1	1	P32485		0	3.79617e+06	0	0.0114	1.02986	2	1328.69	-3.73344	47.8615	0
P33416	Heat shock protein 78, mitochondrial OS=Saccharomyces cerevisiae (strain ATCC 204508 / S288c) GN=HSP78 PE=1 SV=2 - [HSP78_YEAST]	0	1.23	1	1	1	2	7.24867e+06	811	91.2796	8.04541
	A2	Sequence	# PSMs	# Proteins	# Protein Groups	Protein Group Accessions	Modifications	ΔCn	Area	q-Value	PEP	XCorr	Charge	MH+ [Da]	ΔM [ppm]	RT [min]	# Missed Cleavages
	High	TALIDGLAQR	2	1	1	P33416		0	7.24867e+06	0.003	0.06873	1.17823	2	1057.6	-4.68131	24.6845	0
Q04638	Translation termination inhibitor protein ITT1 OS=Saccharomyces cerevisiae (strain ATCC 204508 / S288c) GN=ITT1 PE=1 SV=1 - [ITT1_YEAST]	0	4.09	1	1	1	1	334708	464	54.0594	5.5542
	A2	Sequence	# PSMs	# Proteins	# Protein Groups	Protein Group Accessions	Modifications	ΔCn	Area	q-Value	PEP	XCorr	Charge	MH+ [Da]	ΔM [ppm]	RT [min]	# Missed Cleavages
	High	EAYSGcYGRLFEGmPGTET	1	1	1	Q04638	C6(Carbamidomethyl); M14(Oxidation)	0	334708	0.002	0.04918	0.102298	3	2140.9	4.4448	35.1237	1
P42846	Protein KRI1 OS=Saccharomyces cerevisiae (strain ATCC 204508 / S288c) GN=KRI1 PE=1 SV=1 - [KRI1_YEAST]	0	2.37	1	1	1	1	2.14629e+06	591	68.6125	5.09717
	A2	Sequence	# PSMs	# Proteins	# Protein Groups	Protein Group Accessions	Modifications	ΔCn	Area	q-Value	PEP	XCorr	Charge	MH+ [Da]	ΔM [ppm]	RT [min]	# Missed Cleavages
	High	YEDPNAAEIISYAR	1	1	1	P42846		0	2.14629e+06	0.001	0.02169	0.990667	2	1611.76	-3.81238	51.849	0
P25586	KRR1 small subunit processome component OS=Saccharomyces cerevisiae (strain ATCC 204508 / S288c) GN=KRR1 PE=1 SV=1 - [KRR1_YEAST]	0	2.53	1	1	1	1	9.1953e+06	316	37.1356	9.39307
	A2	Sequence	# PSMs	# Proteins	# Protein Groups	Protein Group Accessions	Modifications	ΔCn	Area	q-Value	PEP	XCorr	Charge	MH+ [Da]	ΔM [ppm]	RT [min]	# Missed Cleavages
	High	TIWNDVTR	1	1	1	P25586		0	9.1953e+06	0	0.01584	1.39582	2	1004.51	-5.25883	29.918	0
P27810	Alpha-1,2 mannosyltransferase KTR1 OS=Saccharomyces cerevisiae (strain ATCC 204508 / S288c) GN=KTR1 PE=1 SV=1 - [KTR1_YEAST]	0	3.05	1	1	1	1	3.76446e+06	393	45.9925	6.68311
	A2	Sequence	# PSMs	# Proteins	# Protein Groups	Protein Group Accessions	Modifications	ΔCn	Area	q-Value	PEP	XCorr	Charge	MH+ [Da]	ΔM [ppm]	RT [min]	# Missed Cleavages
	High	YSTVLSSGSGYK	1	1	1	P27810		0	3.76446e+06	0	0.001064	1.33797	2	1248.61	-3.06115	19.603	0
P38130	Probable mannosyltransferase KTR3 OS=Saccharomyces cerevisiae (strain ATCC 204508 / S288c) GN=KTR3 PE=1 SV=1 - [KTR3_YEAST]	0	6.68	1	2	2	2	2.26027e+06	404	47.4518	8.73389
	A2	Sequence	# PSMs	# Proteins	# Protein Groups	Protein Group Accessions	Modifications	ΔCn	Area	q-Value	PEP	XCorr	Charge	MH+ [Da]	ΔM [ppm]	RT [min]	# Missed Cleavages
	High	SQGVIHPVDDGKK	1	1	1	P38130		0	786177	0.008	0.112	1.155	2	1379.72	-3.44362	12.2976	1
	High	SPEVPIAQGTSVSR	1	1	1	P38130		0	3.73435e+06	0.009	0.153	1.32353	2	1427.75	-2.3101	25.7023	0
P53048	General alpha-glucoside permease OS=Saccharomyces cerevisiae (strain ATCC 204508 / S288c) GN=MAL11 PE=1 SV=1 - [MAL11_YEAST]	0	10.88	1	1	1	1		616	67.9363	5.61768
	A2	Sequence	# PSMs	# Proteins	# Protein Groups	Protein Group Accessions	Modifications	ΔCn	Area	q-Value	PEP	XCorr	Charge	MH+ [Da]	ΔM [ppm]	RT [min]	# Missed Cleavages
	High	KFGTLNGEGSYEITSQWQIGLNMcVLcGEMIGLQITTYMVEFMGNRYTMITALGLLTAYIFILYYcK	1	1	1	P53048	C24(Carbamidomethyl); C27(Carbamidomethyl); C66(Carbamidomethyl)	0	0	0.002	0.05069	0.378181	6	7788.88	12.5583	77.664	2
P25374	Cysteine desulfurase, mitochondrial OS=Saccharomyces cerevisiae (strain ATCC 204508 / S288c) GN=NFS1 PE=1 SV=2 - [NFS1_YEAST]	0	1.61	1	1	1	1	390848	497	54.4328	8.19189
	A2	Sequence	# PSMs	# Proteins	# Protein Groups	Protein Group Accessions	Modifications	ΔCn	Area	q-Value	PEP	XCorr	Charge	MH+ [Da]	ΔM [ppm]	RT [min]	# Missed Cleavages
	High	GIGAIYVR	1	1	1	P25374		0	390848	0	0.0138	1.3387	2	848.483	-18.359	28.0936	0
P40165	NAD(P)H-hydrate epimerase OS=Saccharomyces cerevisiae (strain ATCC 204508 / S288c) GN=YNL200C PE=1 SV=1 - [NNRE_YEAST]	0	11.38	1	1	1	2		246	27.5033	8.29443
	A2	Sequence	# PSMs	# Proteins	# Protein Groups	Protein Group Accessions	Modifications	ΔCn	Area	q-Value	PEP	XCorr	Charge	MH+ [Da]	ΔM [ppm]	RT [min]	# Missed Cleavages
	High	ELMGPQIGFTLQQLmELAGFSVAQAVcR	2	1	1	P40165	M15(Oxidation); C27(Carbamidomethyl)	0	0	0.005	0.09049	0.235359	3	3110.55	0.826084	26.594	0
Q12460	Nucleolar protein 56 OS=Saccharomyces cerevisiae (strain ATCC 204508 / S288c) GN=NOP56 PE=1 SV=1 - [NOP56_YEAST]	0	2.18	1	1	1	1	621197	504	56.8289	8.89502
	A2	Sequence	# PSMs	# Proteins	# Protein Groups	Protein Group Accessions	Modifications	ΔCn	Area	q-Value	PEP	XCorr	Charge	MH+ [Da]	ΔM [ppm]	RT [min]	# Missed Cleavages
	High	LIELVSFAPFK	1	1	1	Q12460		0	621197	0.005	0.0875	0.885265	2	1263.73	-3.00433	79.9455	0
Q12408	Phosphatidylglycerol/phosphatidylinositol transfer protein OS=Saccharomyces cerevisiae (strain ATCC 204508 / S288c) GN=NPC2 PE=1 SV=1 - [NPC2_YEAST]	0	6.94	1	1	1	1	4.46154e+06	173	19.0508	4.43701
	A2	Sequence	# PSMs	# Proteins	# Protein Groups	Protein Group Accessions	Modifications	ΔCn	Area	q-Value	PEP	XCorr	Charge	MH+ [Da]	ΔM [ppm]	RT [min]	# Missed Cleavages
	High	IVEIPGEVPPGK	1	1	1	Q12408		0	4.46154e+06	0.008	0.1134	1.42457	2	1234.71	3.08908	34.4617	0
P36139	Protein PET10 OS=Saccharomyces cerevisiae (strain ATCC 204508 / S288c) GN=PET10 PE=1 SV=3 - [PET10_YEAST]	0	9.54	1	2	2	2	5.24457e+06	283	31.2273	8.1626
	A2	Sequence	# PSMs	# Proteins	# Protein Groups	Protein Group Accessions	Modifications	ΔCn	Area	q-Value	PEP	XCorr	Charge	MH+ [Da]	ΔM [ppm]	RT [min]	# Missed Cleavages
	High	FTTVYENNLSK	1	1	1	P36139		0	6.44854e+06	0.001	0.02517	1.48088	2	1315.65	-2.69959	25.6522	0
	High	AIVSTGLDLGNATIEK	1	1	1	P36139		0	4.04059e+06	0.006	0.09544	1.18165	2	1601.87	-3.73528	51.7989	0
P00560	Phosphoglycerate kinase OS=Saccharomyces cerevisiae (strain ATCC 204508 / S288c) GN=PGK1 PE=1 SV=2 - [PGK_YEAST]	0	18.75	1	7	7	9	1.21654e+07	416	44.7108	7.60596
	A2	Sequence	# PSMs	# Proteins	# Protein Groups	Protein Group Accessions	Modifications	ΔCn	Area	q-Value	PEP	XCorr	Charge	MH+ [Da]	ΔM [ppm]	RT [min]	# Missed Cleavages
	High	VDFNVPLDGKK	2	1	1	P00560		0	1.67449e+06	0	0.0002062	1.4769	2	1231.66	-3.99922	30.401	1
	High	ASAPGSVILLENLR	2	1	1	P00560		0	1.99083e+07	0	8.954e-06	1.47054	2	1439.82	-4.4284	60.5246	0
	High	LSVQDLDLK	1	1	1	P00560		0	5.01906e+06	0	0.004668	1.40452	2	1030.57	-4.52322	43.0966	0
	High	ELPGVAFLSEK	1	1	1	P00560		0	4.32397e+06	0	0.003216	1.33588	2	1189.64	-3.36212	58.0578	0
	High	AAGFLLEK	1	1	1	P00560		0	6.75749e+06	0	0.00517	1.28227	2	848.479	-9.73929	28.4469	0
	High	ALENPTRPFLAILGGAK	1	1	1	P00560		0	770651	0	0.009952	1.12228	3	1768	-3.86049	71.22	0
	High	YSLAPVAK	1	1	1	P00560		0	9.83023e+06	0.001	0.02743	1.28588	2	848.483	-5.03993	19.4255	0
Q99216	Pre-rRNA-processing protein PNO1 OS=Saccharomyces cerevisiae (strain ATCC 204508 / S288c) GN=PNO1 PE=1 SV=1 - [PNO1_YEAST]	0	8.76	1	2	2	2	5.06736e+06	274	30.313	9.0708
	A2	Sequence	# PSMs	# Proteins	# Protein Groups	Protein Group Accessions	Modifications	ΔCn	Area	q-Value	PEP	XCorr	Charge	MH+ [Da]	ΔM [ppm]	RT [min]	# Missed Cleavages
	High	FTTDPGALQK	1	1	1	Q99216		0	8678165	0	0.00243	1.24325	2	1077.55	-3.74636	19.724	0
	High	ESVVSLILGSPPGK	1	1	1	Q99216		0	1.45656e+06	0	0.01081	1.2259	2	1382.78	-3.56244	70.6166	0
P38797	Protein phosphatase 2C homolog 7, mitochondrial OS=Saccharomyces cerevisiae (strain ATCC 204508 / S288c) GN=PTC7 PE=1 SV=2 - [PP2C7_YEAST]	0	2.92	1	1	1	1		343	37.7591	6.58057
	A2	Sequence	# PSMs	# Proteins	# Protein Groups	Protein Group Accessions	Modifications	ΔCn	Area	q-Value	PEP	XCorr	Charge	MH+ [Da]	ΔM [ppm]	RT [min]	# Missed Cleavages
	High	TAVAFQPKDR	1	1	1	P38797		0	0	0.009	0.1435	0.757905	3	1132.61	-4.6572	14.5545	1
P19735	Pre-mRNA-splicing factor 6 OS=Saccharomyces cerevisiae (strain ATCC 204508 / S288c) GN=PRP6 PE=1 SV=1 - [PRP6_YEAST]	0	1.56	1	1	1	1		899	104.164	8.01611
	A2	Sequence	# PSMs	# Proteins	# Protein Groups	Protein Group Accessions	Modifications	ΔCn	Area	q-Value	PEP	XCorr	Charge	MH+ [Da]	ΔM [ppm]	RT [min]	# Missed Cleavages
	High	LVPNcPLLWVSLSK	1	1	1	P19735	C5(Carbamidomethyl)	0	0	0.003	0.06162	1.11118	3	1625.88	-18.0283	54.281	0
P40327	26S protease regulatory subunit 4 homolog OS=Saccharomyces cerevisiae (strain ATCC 204508 / S288c) GN=RPT2 PE=1 SV=3 - [PRS4_YEAST]	0	2.75	1	1	1	1	3.6824e+06	437	48.7975	6.03662
	A2	Sequence	# PSMs	# Proteins	# Protein Groups	Protein Group Accessions	Modifications	ΔCn	Area	q-Value	PEP	XCorr	Charge	MH+ [Da]	ΔM [ppm]	RT [min]	# Missed Cleavages
	High	AVANQTSATFLR	1	1	1	P40327		0	3.6824e+06	0	0.002097	1.47721	2	1278.68	-3.2693	24.682	0
P50109	Protein PSP2 OS=Saccharomyces cerevisiae (strain ATCC 204508 / S288c) GN=PSP2 PE=1 SV=2 - [PSP2_YEAST]	0	3.37	1	1	1	1	3.09855e+06	593	65.5445	8.73389
	A2	Sequence	# PSMs	# Proteins	# Protein Groups	Protein Group Accessions	Modifications	ΔCn	Area	q-Value	PEP	XCorr	Charge	MH+ [Da]	ΔM [ppm]	RT [min]	# Missed Cleavages
	High	QNNEEGLTSDSSLDASGNKK	1	1	1	P50109		0	3.09855e+06	0	0.01464	1.39637	3	2093.95	-5.17179	14.1803	1
P07257	Cytochrome b-c1 complex subunit 2, mitochondrial OS=Saccharomyces cerevisiae (strain ATCC 204508 / S288c) GN=QCR2 PE=1 SV=1 - [QCR2_YEAST]	0	2.45	1	1	1	1	2.06132e+06	368	40.4534	7.95752
	A2	Sequence	# PSMs	# Proteins	# Protein Groups	Protein Group Accessions	Modifications	ΔCn	Area	q-Value	PEP	XCorr	Charge	MH+ [Da]	ΔM [ppm]	RT [min]	# Missed Cleavages
	High	FNFQNTNTR	1	1	1	P07257		0	2.06132e+06	0	0.001658	1.4476	2	1141.53	-4.09118	17.2177	0
P03872	Partitioning protein REP2 OS=Saccharomyces cerevisiae (strain ATCC 204508 / S288c) GN=REP2 PE=1 SV=1 - [REP2_YEAST]	0	5.41	1	1	1	1	2.00415e+06	296	33.1753	9.01221
	A2	Sequence	# PSMs	# Proteins	# Protein Groups	Protein Group Accessions	Modifications	ΔCn	Area	q-Value	PEP	XCorr	Charge	MH+ [Da]	ΔM [ppm]	RT [min]	# Missed Cleavages
	High	TEVNHANTNEEVPSRR	1	1	1	P03872		0	2.00415e+06	0.002	0.03076	1.06212	3	1852.88	-3.60063	12.2989	1
P40348	Replication factor C subunit 2 OS=Saccharomyces cerevisiae (strain ATCC 204508 / S288c) GN=RFC2 PE=1 SV=1 - [RFC2_YEAST]	0	2.83	1	1	1	1		353	39.7167	8.42627
	A2	Sequence	# PSMs	# Proteins	# Protein Groups	Protein Group Accessions	Modifications	ΔCn	Area	q-Value	PEP	XCorr	Charge	MH+ [Da]	ΔM [ppm]	RT [min]	# Missed Cleavages
	High	FcLIcNYVTR	1	1	1	P40348	C2(Carbamidomethyl); C5(Carbamidomethyl)	0	0	0.001	0.02119	0.796057	2	1345.64	-3.06319	50.5825	0
P38629	Replication factor C subunit 3 OS=Saccharomyces cerevisiae (strain ATCC 204508 / S288c) GN=RFC3 PE=1 SV=1 - [RFC3_YEAST]	0	2.35	1	1	1	1		340	38.1799	6.44287
	A2	Sequence	# PSMs	# Proteins	# Protein Groups	Protein Group Accessions	Modifications	ΔCn	Area	q-Value	PEP	XCorr	Charge	MH+ [Da]	ΔM [ppm]	RT [min]	# Missed Cleavages
	High	LTPALLSR	1	1	1	P38629		0	0	0.005	0.08293	1.56746	2	870.536	-4.99318	28.2611	0
P49723	Ribonucleoside-diphosphate reductase small chain 2 OS=Saccharomyces cerevisiae (strain ATCC 204508 / S288c) GN=RNR4 PE=1 SV=1 - [RIR4_YEAST]	0	2.61	1	1	1	1	2.28868e+06	345	40.0288	5.21143
	A2	Sequence	# PSMs	# Proteins	# Protein Groups	Protein Group Accessions	Modifications	ΔCn	Area	q-Value	PEP	XCorr	Charge	MH+ [Da]	ΔM [ppm]	RT [min]	# Missed Cleavages
	High	EIANLPEVK	1	1	1	P49723		0	2.28868e+06	0	0.003613	1.39081	2	1012.56	-7.07418	29.5411	0
P26785	60S ribosomal protein L16-B OS=Saccharomyces cerevisiae (strain ATCC 204508 / S288c) GN=RPL16B PE=1 SV=3 - [RL16B_YEAST]	0	9.6	1	1	2	2	8.00721e+06	198	22.2354	10.5503
	A2	Sequence	# PSMs	# Proteins	# Protein Groups	Protein Group Accessions	Modifications	ΔCn	Area	q-Value	PEP	XCorr	Charge	MH+ [Da]	ΔM [ppm]	RT [min]	# Missed Cleavages
	High	VVVPQALR	1	2	2	P26784;P26785		0	1.48009e+07	0.001	0.02469	1.22118	2	881.552	-5.41407	24.6064	0
	High	IFEGIPPPYDK	1	1	1	P26785		0	1.21352e+06	0.006	0.1045	1.37442	2	1275.65	-6.20934	44.2446	0
P0CX24	60S ribosomal protein L20-B OS=Saccharomyces cerevisiae (strain ATCC 204508 / S288c) GN=RPL20B PE=1 SV=1 - [RL20B_YEAST]	0	10.47	1	1	1	1	1.12278e+07	172	20.4239	10.3013
	A2	Sequence	# PSMs	# Proteins	# Protein Groups	Protein Group Accessions	Modifications	ΔCn	Area	q-Value	PEP	XCorr	Charge	MH+ [Da]	ΔM [ppm]	RT [min]	# Missed Cleavages
	High	ASGEIVSINQINEAHPTK	1	1	1	P0CX24		0	1.12278e+07	0	7.714e-06	1.93776	3	1907.98	-3.64649	30.3832	0
P05743	60S ribosomal protein L26-A OS=Saccharomyces cerevisiae (strain ATCC 204508 / S288c) GN=RPL26A PE=1 SV=3 - [RL26A_YEAST]	0	6.3	2	1	1	1	1.62453e+06	127	14.2251	10.5796
	A2	Sequence	# PSMs	# Proteins	# Protein Groups	Protein Group Accessions	Modifications	ΔCn	Area	q-Value	PEP	XCorr	Charge	MH+ [Da]	ΔM [ppm]	RT [min]	# Missed Cleavages
	High	DDEVLVVR	1	2	1	P05743		0	1.62453e+06	0	0.005958	1.50809	2	944.501	-4.31161	27.8537	0
P02406	60S ribosomal protein L28 OS=Saccharomyces cerevisiae (strain ATCC 204508 / S288c) GN=RPL28 PE=1 SV=3 - [RL28_YEAST]	0	6.04	1	1	1	1	2.16358e+06	149	16.7111	10.6235
	A2	Sequence	# PSMs	# Proteins	# Protein Groups	Protein Group Accessions	Modifications	ΔCn	Area	q-Value	PEP	XCorr	Charge	MH+ [Da]	ΔM [ppm]	RT [min]	# Missed Cleavages
	High	IPNVPVIVK	1	1	1	P02406		0	2.16358e+06	0.001	0.02062	1.40626	2	978.63	-5.29121	41.6482	0
P0CX25	60S ribosomal protein L43-A OS=Saccharomyces cerevisiae (strain ATCC 204508 / S288c) GN=RPL43A PE=1 SV=1 - [RL43A_YEAST]	0	9.78	1	1	1	1	2.63616e+06	92	10.0843	10.4185
	A2	Sequence	# PSMs	# Proteins	# Protein Groups	Protein Group Accessions	Modifications	ΔCn	Area	q-Value	PEP	XCorr	Charge	MH+ [Da]	ΔM [ppm]	RT [min]	# Missed Cleavages
	High	KLEIQQHAR	1	1	1	P0CX25		0	2.63616e+06	0.002	0.05077	0.861258	3	1122.63	-4.35813	17.3835	1
P51998	54S ribosomal protein YmL6, mitochondrial OS=Saccharomyces cerevisiae (strain ATCC 204508 / S288c) GN=YML6 PE=1 SV=1 - [RL4P_YEAST]	0	9.09	1	1	1	1	694927	286	31.95	9.61279
	A2	Sequence	# PSMs	# Proteins	# Protein Groups	Protein Group Accessions	Modifications	ΔCn	Area	q-Value	PEP	XCorr	Charge	MH+ [Da]	ΔM [ppm]	RT [min]	# Missed Cleavages
	High	VDLISPTPELDLNRLDLVNTNTVEGK	1	1	1	P51998		0	694927	0.003	0.06795	1.21052	3	2865.52	0.387119	81.3712	1
P05739	60S ribosomal protein L6-B OS=Saccharomyces cerevisiae (strain ATCC 204508 / S288c) GN=RPL6B PE=1 SV=4 - [RL6B_YEAST]	0	3.98	2	1	1	1	962810	176	19.9742	10.0815
	A2	Sequence	# PSMs	# Proteins	# Protein Groups	Protein Group Accessions	Modifications	ΔCn	Area	q-Value	PEP	XCorr	Charge	MH+ [Da]	ΔM [ppm]	RT [min]	# Missed Cleavages
	High	VNGVPLR	1	2	1	P05739		0	962810	0.009	0.1447	1.29737	2	754.453	-5.28962	14.3929	0
P12687	54S ribosomal protein L2, mitochondrial OS=Saccharomyces cerevisiae (strain ATCC 204508 / S288c) GN=MRP7 PE=1 SV=1 - [RM02_YEAST]	0	3.5	1	1	1	1	2.72085e+06	371	43.2	9.81787
	A2	Sequence	# PSMs	# Proteins	# Protein Groups	Protein Group Accessions	Modifications	ΔCn	Area	q-Value	PEP	XCorr	Charge	MH+ [Da]	ΔM [ppm]	RT [min]	# Missed Cleavages
	High	SVFPETDSTVETK	1	1	1	P12687		0	2.72085e+06	0.006	0.1022	1.40538	2	1439.68	-4.22575	28.1053	0
Q06678	54S ribosomal protein L35, mitochondrial OS=Saccharomyces cerevisiae (strain ATCC 204508 / S288c) GN=MRPL35 PE=1 SV=1 - [RM35_YEAST]	0	1.91	1	1	1	1		367	42.7984	9.51025
	A2	Sequence	# PSMs	# Proteins	# Protein Groups	Protein Group Accessions	Modifications	ΔCn	Area	q-Value	PEP	XCorr	Charge	MH+ [Da]	ΔM [ppm]	RT [min]	# Missed Cleavages
	High	FYELANK	1	1	1	Q06678		0	0	0	0.007386	1.36149	2	884.447	-5.02728	18.5599	0
P46669	DNA-directed RNA polymerase I subunit RPA43 OS=Saccharomyces cerevisiae (strain ATCC 204508 / S288c) GN=RPA43 PE=1 SV=2 - [RPA43_YEAST]	0	3.68	1	1	1	1	1.68869e+06	326	36.2018	4.91943
	A2	Sequence	# PSMs	# Proteins	# Protein Groups	Protein Group Accessions	Modifications	ΔCn	Area	q-Value	PEP	XCorr	Charge	MH+ [Da]	ΔM [ppm]	RT [min]	# Missed Cleavages
	High	VGGVVLGYEGLK	1	1	1	P46669		0	1.68869e+06	0.002	0.05411	1.38223	2	1190.67	-3.16574	43.9912	0
P38886	26S proteasome regulatory subunit RPN10 OS=Saccharomyces cerevisiae (strain ATCC 204508 / S288c) GN=RPN10 PE=1 SV=3 - [RPN10_YEAST]	0	13.81	1	2	2	3	7.11942e+06	268	29.7288	4.81787
	A2	Sequence	# PSMs	# Proteins	# Protein Groups	Protein Group Accessions	Modifications	ΔCn	Area	q-Value	PEP	XCorr	Charge	MH+ [Da]	ΔM [ppm]	RT [min]	# Missed Cleavages
	High	IVAFVcSPISDSRDELIR	2	1	1	P38886	C6(Carbamidomethyl)	0	6.76766e+06	0	6.918e-05	1.90215	3	2077.07	-3.76811	59.964	1
	High	NSNPENTVGLISGAGANPR	1	1	1	P38886		0	7.47118e+06	0.001	0.0296	1.40824	3	1867.91	-7.1977	35.6581	0
Q06511	Ribosomal RNA-processing protein 15 OS=Saccharomyces cerevisiae (strain ATCC 204508 / S288c) GN=RRP15 PE=1 SV=1 - [RRP15_YEAST]	0	5.2	1	1	1	1	783656	250	28.1955	5.75732
	A2	Sequence	# PSMs	# Proteins	# Protein Groups	Protein Group Accessions	Modifications	ΔCn	Area	q-Value	PEP	XCorr	Charge	MH+ [Da]	ΔM [ppm]	RT [min]	# Missed Cleavages
	High	KTDIIPIASGEDR	1	1	1	Q06511		0	783656	0	0.01282	1.60038	3	1414.75	-4.9504	27.3543	1
P25368	Ribosomal RNA-processing protein 7 OS=Saccharomyces cerevisiae (strain ATCC 204508 / S288c) GN=RRP7 PE=1 SV=1 - [RRP7_YEAST]	0	2.69	1	1	1	1	5.08805e+06	297	34.4487	8.86572
	A2	Sequence	# PSMs	# Proteins	# Protein Groups	Protein Group Accessions	Modifications	ΔCn	Area	q-Value	PEP	XCorr	Charge	MH+ [Da]	ΔM [ppm]	RT [min]	# Missed Cleavages
	High	FVGQLcGK	1	1	1	P25368	C6(Carbamidomethyl)	0	5.08805e+06	0	0.0001783	1.49747	2	908.463	-3.72533	15.935	0
P0CX51	40S ribosomal protein S16-A OS=Saccharomyces cerevisiae (strain ATCC 204508 / S288c) GN=RPS16A PE=1 SV=1 - [RS16A_YEAST]	0	10.49	1	1	1	1	2.4249e+06	143	15.8377	10.2573
	A2	Sequence	# PSMs	# Proteins	# Protein Groups	Protein Group Accessions	Modifications	ΔCn	Area	q-Value	PEP	XCorr	Charge	MH+ [Da]	ΔM [ppm]	RT [min]	# Missed Cleavages
	High	VNGSPITLVEPEILR	1	1	1	P0CX51		0	2.4249e+06	0	0.001001	1.14565	2	1636.92	-3.35812	69.8519	0
P0C0T4	40S ribosomal protein S25-B OS=Saccharomyces cerevisiae (strain ATCC 204508 / S288c) GN=RPS25B PE=1 SV=1 - [RS25B_YEAST]	0	8.33	2	1	1	1	1.60607e+06	108	12.0018	10.3159
	A2	Sequence	# PSMs	# Proteins	# Protein Groups	Protein Group Accessions	Modifications	ΔCn	Area	q-Value	PEP	XCorr	Charge	MH+ [Da]	ΔM [ppm]	RT [min]	# Missed Cleavages
	High	EGIIKPISK	1	2	1	P0C0T4		0	1.60607e+06	0.008	0.115	1.11649	2	984.605	-3.95516	14.7411	0
P26786	40S ribosomal protein S7-A OS=Saccharomyces cerevisiae (strain ATCC 204508 / S288c) GN=RPS7A PE=1 SV=4 - [RS7A_YEAST]	0	5.79	1	1	1	1	3.45569e+06	190	21.609	9.83252
	A2	Sequence	# PSMs	# Proteins	# Protein Groups	Protein Group Accessions	Modifications	ΔCn	Area	q-Value	PEP	XCorr	Charge	MH+ [Da]	ΔM [ppm]	RT [min]	# Missed Cleavages
	High	QIVFEIPSETH	1	1	1	P26786		0	3.45569e+06	0	0.002158	1.10492	2	1299.65	-3.65133	52.5091	0
P05755	40S ribosomal protein S9-B OS=Saccharomyces cerevisiae (strain ATCC 204508 / S288c) GN=RPS9B PE=1 SV=4 - [RS9B_YEAST]	0	8.72	2	2	2	2	6.16844e+06	195	22.2851	10.0962
	A2	Sequence	# PSMs	# Proteins	# Protein Groups	Protein Group Accessions	Modifications	ΔCn	Area	q-Value	PEP	XCorr	Charge	MH+ [Da]	ΔM [ppm]	RT [min]	# Missed Cleavages
	High	LFEGNALIR	1	2	1	P05755		0	8.34386e+06	0	0.001052	1.496	2	1032.58	-4.29998	40.0425	0
	High	LAGEFGLK	1	2	1	P05755		0	3.99301e+06	0.003	0.05781	1.17024	2	834.467	-5.77688	26.5442	0
P40075	Vesicle-associated membrane protein-associated protein SCS2 OS=Saccharomyces cerevisiae (strain ATCC 204508 / S288c) GN=SCS2 PE=1 SV=3 - [SCS2_YEAST]	0	3.69	1	1	1	1	2.56882e+06	244	26.909	4.89404
	A2	Sequence	# PSMs	# Proteins	# Protein Groups	Protein Group Accessions	Modifications	ΔCn	Area	q-Value	PEP	XCorr	Charge	MH+ [Da]	ΔM [ppm]	RT [min]	# Missed Cleavages
	High	EVPAVVNEK	1	1	1	P40075		0	2.56882e+06	0.003	0.06389	1.23086	2	984.532	-4.55905	14.8875	0
Q04491	Protein transport protein SEC13 OS=Saccharomyces cerevisiae (strain ATCC 204508 / S288c) GN=SEC13 PE=1 SV=1 - [SEC13_YEAST]	0	4.38	1	1	1	1	1.71426e+06	297	33.0226	5.73193
	A2	Sequence	# PSMs	# Proteins	# Protein Groups	Protein Group Accessions	Modifications	ΔCn	Area	q-Value	PEP	XCorr	Charge	MH+ [Da]	ΔM [ppm]	RT [min]	# Missed Cleavages
	High	FGTILAScSYDGK	1	1	1	Q04491	C8(Carbamidomethyl)	0	1.71426e+06	0.002	0.0433	1.25677	2	1418.66	-4.00071	37.946	0
Q12212	Protein SIA1 OS=Saccharomyces cerevisiae (strain ATCC 204508 / S288c) GN=SIA1 PE=2 SV=1 - [SIA1_YEAST]	0	2.09	1	1	1	1	3.70829e+07	622	71.8006	7.73779
	A2	Sequence	# PSMs	# Proteins	# Protein Groups	Protein Group Accessions	Modifications	ΔCn	Area	q-Value	PEP	XCorr	Charge	MH+ [Da]	ΔM [ppm]	RT [min]	# Missed Cleavages
	High	ITSPHIQFSRGQR	1	1	1	Q12212		0	3.70829e+07	0.003	0.0575	1.43032	2	1526.81	-4.66349	30.1915	1
P25294	Protein SIS1 OS=Saccharomyces cerevisiae (strain ATCC 204508 / S288c) GN=SIS1 PE=1 SV=1 - [SIS1_YEAST]	0	3.41	1	1	1	1	3.08263e+06	352	37.5667	9.02686
	A2	Sequence	# PSMs	# Proteins	# Protein Groups	Protein Group Accessions	Modifications	ΔCn	Area	q-Value	PEP	XCorr	Charge	MH+ [Da]	ΔM [ppm]	RT [min]	# Missed Cleavages
	High	EIYDQYGLEAAR	1	1	1	P25294		0	3.08263e+06	0	0.01347	1.1293	2	1427.68	-3.04863	38.6364	0
P38324	Structure-specific endonuclease subunit SLX1 OS=Saccharomyces cerevisiae (strain ATCC 204508 / S288c) GN=SLX1 PE=1 SV=1 - [SLX1_YEAST]	0	3.62	1	1	1	1		304	35.8333	8.93896
	A2	Sequence	# PSMs	# Proteins	# Protein Groups	Protein Group Accessions	Modifications	ΔCn	Area	q-Value	PEP	XCorr	Charge	MH+ [Da]	ΔM [ppm]	RT [min]	# Missed Cleavages
	High	mNLIVEVFNIK	1	1	1	P38324	M1(Oxidation)	0	0	0.009	0.1413	0.992129	2	1335.71	-17.6216	55.3809	0
P23179	Meiosis-specific protein SPO11 OS=Saccharomyces cerevisiae (strain ATCC 204508 / S288c) GN=SPO11 PE=1 SV=1 - [SPO11_YEAST]	0	3.02	1	1	1	1	2.43314e+07	398	45.3838	9.26123
	A2	Sequence	# PSMs	# Proteins	# Protein Groups	Protein Group Accessions	Modifications	ΔCn	Area	q-Value	PEP	XCorr	Charge	MH+ [Da]	ΔM [ppm]	RT [min]	# Missed Cleavages
	High	QANVVQWLDVIR	1	1	1	P23179		0	2.43314e+07	0.004	0.07898	1.3043	2	1440.79	-5.94276	33.2587	0
P10080	Single-stranded nucleic acid-binding protein OS=Saccharomyces cerevisiae (strain ATCC 204508 / S288c) GN=SBP1 PE=1 SV=2 - [SSBP1_YEAST]	0	8.84	1	2	2	4	1.77842e+07	294	32.9694	5.65576
	A2	Sequence	# PSMs	# Proteins	# Protein Groups	Protein Group Accessions	Modifications	ΔCn	Area	q-Value	PEP	XCorr	Charge	MH+ [Da]	ΔM [ppm]	RT [min]	# Missed Cleavages
	High	SKDTLYINNVPFK	3	1	1	P10080		0	2.03685e+07	0	0.0005446	1.72359	3	1538.81	-4.2356	40.6963	1
	High	IDFDNIKENYDTK	1	1	1	P10080		0	1.52e+07	0	5.465e-05	1.41628	2	1614.76	-3.75213	33.4049	1
P39078	T-complex protein 1 subunit delta OS=Saccharomyces cerevisiae (strain ATCC 204508 / S288c) GN=CCT4 PE=1 SV=2 - [TCPD_YEAST]	0	2.84	1	1	1	1	2.71531e+06	528	57.5677	7.92822
	A2	Sequence	# PSMs	# Proteins	# Protein Groups	Protein Group Accessions	Modifications	ΔCn	Area	q-Value	PEP	XCorr	Charge	MH+ [Da]	ΔM [ppm]	RT [min]	# Missed Cleavages
	High	GLIAGGGAPEIEISR	1	1	1	P39078		0	2.71531e+06	0.005	0.08942	0.894511	2	1439.78	-2.65288	48.5469	0
Q03774	tRNA (guanine-N(7)-)-methyltransferase non-catalytic subunit TRM82 OS=Saccharomyces cerevisiae (strain ATCC 204508 / S288c) GN=TRM82 PE=1 SV=1 - [TRM82_YEAST]	0	3.15	1	1	1	1	4.88229e+06	444	50.4567	6.7124
	A2	Sequence	# PSMs	# Proteins	# Protein Groups	Protein Group Accessions	Modifications	ΔCn	Area	q-Value	PEP	XCorr	Charge	MH+ [Da]	ΔM [ppm]	RT [min]	# Missed Cleavages
	High	mSVIHPLQNLLTSR	1	1	1	Q03774	M1(Oxidation)	0	4.88229e+06	0.003	0.06352	1.34074	3	1624.87	-7.36235	54.2962	0
P47108	Nucleolar pre-ribosomal-associated protein 2 OS=Saccharomyces cerevisiae (strain ATCC 204508 / S288c) GN=URB2 PE=1 SV=1 - [URB2_YEAST]	0	0.6	1	1	1	1	2.70026e+06	1174	135.032	6.37939
	A2	Sequence	# PSMs	# Proteins	# Protein Groups	Protein Group Accessions	Modifications	ΔCn	Area	q-Value	PEP	XCorr	Charge	MH+ [Da]	ΔM [ppm]	RT [min]	# Missed Cleavages
	High	FLKPDNK	1	1	1	P47108		0	2.70026e+06	0.002	0.04355	1.10174	2	861.479	-4.84628	13.14	0
P16140	V-type proton ATPase subunit B OS=Saccharomyces cerevisiae (strain ATCC 204508 / S288c) GN=VMA2 PE=1 SV=2 - [VATB_YEAST]	0	2.13	1	1	1	1	672790	517	57.7134	5.07178
	A2	Sequence	# PSMs	# Proteins	# Protein Groups	Protein Group Accessions	Modifications	ΔCn	Area	q-Value	PEP	XCorr	Charge	MH+ [Da]	ΔM [ppm]	RT [min]	# Missed Cleavages
	High	QDFEENGSLER	1	1	1	P16140		0	672790	0.002	0.0391	1.13544	2	1323.58	-2.84919	17.9983	0
Q8TGK4	Uncharacterized protein YBR298C-A OS=Saccharomyces cerevisiae (strain ATCC 204508 / S288c) GN=YBR298C-A PE=1 SV=1 - [YB298_YEAST]	0	10.96	1	1	1	1	1.30547e+06	73	8.40155	8.96826
	A2	Sequence	# PSMs	# Proteins	# Protein Groups	Protein Group Accessions	Modifications	ΔCn	Area	q-Value	PEP	XCorr	Charge	MH+ [Da]	ΔM [ppm]	RT [min]	# Missed Cleavages
	High	MMLKEELR	1	1	1	Q8TGK4		0	1.30547e+06	0.003	0.06464	0.659692	3	1049.53	-14.6734	14.6128	1
P34251	Uncharacterized oxidoreductase YKL107W OS=Saccharomyces cerevisiae (strain ATCC 204508 / S288c) GN=YKL107W PE=3 SV=1 - [YKK7_YEAST]	0	2.91	1	1	1	1	27382032	309	34.5026	6.58057

## Sheet: R3
Accession	Description	Score	Coverage	# Proteins	# Unique Peptides	# Peptides	# PSMs	Area	# AAs	MW [kDa]	calc. pI
P46990	60S ribosomal protein L17-B OS=Saccharomyces cerevisiae (strain ATCC 204508 / S288c) GN=RPL17B PE=1 SV=2 - [RL17B_YEAST]	1338.69	60.33	1	1	12	360	2.27445e+10	184	20.539	10.9165
	A2	Sequence	# PSMs	# Proteins	# Protein Groups	Protein Group Accessions	Modifications	ΔCn	Area	q-Value	PEP	XCorr	Charge	MH+ [Da]	ΔM [ppm]	RT [min]	# Missed Cleavages
	High	INKYESSPSHIELVVTEKEEAVAK	257	2	2	P05740;P46990		0	6.42316e+08	0	3.909e-22	8.95737	4	2700.4	-4.82241	48.8884	2
	High	INKYESSPSHIELVVTEK	9	2	2	P05740;P46990		0	5.86237e+08	0	7.696e-18	5.86812	3	2073.08	-4.20701	30.7354	1
	High	YESSPSHIELVVTEKEEAVAK	38	2	2	P05740;P46990		0	8.11525e+07	0	2.012e-17	5.33799	3	2345.18	-4.22614	41.0379	1
	High	GLDATKLYVSHIQVNQAPK	1	2	2	P05740;P46990		0	51597029	0	2.334e-15	4.84984	3	2082.13	-3.39071	39.9607	1
	High	LYVSHIQVNQAPK	15	2	2	P05740;P46990		0	24097722701	0	6.695e-09	4.48223	2	1496.82	-4.21553	21.0238	0
	High	SVKFVQGLLQNAAANAEAK	1	2	2	P05740;P46990		0	1.07766e+08	0	2.106e-11	4.37164	3	1959.06	-3.18306	59.6562	1
	High	FVQGLLQNAAANAEAK	18	2	2	P05740;P46990		0	26623973593	0	7.251e-11	4.28425	2	1644.86	-3.68044	47.3018	0
	High	YESSPSHIELVVTEK	4	2	2	P05740;P46990		0	2.65544e+08	0	5.952e-09	3.35034	3	1717.86	-4.48159	31.3634	0
	High	YLDQVLDHQR	10	1	1	P46990		0	4994848138	0	3.054e-06	3.30948	2	1286.64	-4.1434	20.6964	0
	High	ETAQAINGWELTK	5	2	2	P05740;P46990		0	17511752132	0	1.639e-07	2.66344	2	1460.73	-5.74332	39.3984	0
	High	YGATSTNPAKSASAR	1	2	2	P05740;P46990		0	1.80253e+06	0	0.0001792	2.17925	3	1481.73	-4.3067	11.4567	1
	High	TAQGKEFGVTK	1	2	2	P05740;P46990		0	2.58925e+06	0.009	0.1362	1.17582	2	1165.62	-3.00092	11.5454	1
P05740	60S ribosomal protein L17-A OS=Saccharomyces cerevisiae (strain ATCC 204508 / S288c) GN=RPL17A PE=1 SV=4 - [RL17A_YEAST]	1325.76	60.33	1	1	12	354	2.27445e+10	184	20.5371	10.9165
	A2	Sequence	# PSMs	# Proteins	# Protein Groups	Protein Group Accessions	Modifications	ΔCn	Area	q-Value	PEP	XCorr	Charge	MH+ [Da]	ΔM [ppm]	RT [min]	# Missed Cleavages
	High	INKYESSPSHIELVVTEKEEAVAK	257	2	2	P05740;P46990		0	6.42316e+08	0	3.909e-22	8.95737	4	2700.4	-4.82241	48.8884	2
	High	INKYESSPSHIELVVTEK	9	2	2	P05740;P46990		0	5.86237e+08	0	7.696e-18	5.86812	3	2073.08	-4.20701	30.7354	1
	High	YESSPSHIELVVTEKEEAVAK	38	2	2	P05740;P46990		0	8.11525e+07	0	2.012e-17	5.33799	3	2345.18	-4.22614	41.0379	1
	High	GLDATKLYVSHIQVNQAPK	1	2	2	P05740;P46990		0	51597029	0	2.334e-15	4.84984	3	2082.13	-3.39071	39.9607	1
	High	LYVSHIQVNQAPK	15	2	2	P05740;P46990		0	24097722701	0	6.695e-09	4.48223	2	1496.82	-4.21553	21.0238	0
	High	SVKFVQGLLQNAAANAEAK	1	2	2	P05740;P46990		0	1.07766e+08	0	2.106e-11	4.37164	3	1959.06	-3.18306	59.6562	1
	High	FVQGLLQNAAANAEAK	18	2	2	P05740;P46990		0	26623973593	0	7.251e-11	4.28425	2	1644.86	-3.68044	47.3018	0
	High	YLEQVLDHQR	4	1	1	P05740		0	9620919208	0	5.605e-08	3.72253	3	1300.66	-4.48026	23.2457	0
	High	YESSPSHIELVVTEK	4	2	2	P05740;P46990		0	2.65544e+08	0	5.952e-09	3.35034	3	1717.86	-4.48159	31.3634	0
	High	ETAQAINGWELTK	5	2	2	P05740;P46990		0	17511752132	0	1.639e-07	2.66344	2	1460.73	-5.74332	39.3984	0
	High	YGATSTNPAKSASAR	1	2	2	P05740;P46990		0	1.80253e+06	0	0.0001792	2.17925	3	1481.73	-4.3067	11.4567	1
	High	TAQGKEFGVTK	1	2	2	P05740;P46990		0	2.58925e+06	0.009	0.1362	1.17582	2	1165.62	-3.00092	11.5454	1
P0CX35	40S ribosomal protein S4-A OS=Saccharomyces cerevisiae (strain ATCC 204508 / S288c) GN=RPS4A PE=1 SV=1 - [RS4A_YEAST]	1040.19	68.2	1	28	28	411	1.63566e+10	261	29.392	10.0815
	A2	Sequence	# PSMs	# Proteins	# Protein Groups	Protein Group Accessions	Modifications	ΔCn	Area	q-Value	PEP	XCorr	Charge	MH+ [Da]	ΔM [ppm]	RT [min]	# Missed Cleavages
	High	HDGGFDLVHIKDSLDNTFVTR	133	1	1	P0CX35		0	410440350	0	9.782e-14	8.54174	4	2386.17	-3.72178	70.7071	1
	High	TIRYPDPNIKVNDTVK	6	1	1	P0CX35		0	1.14204e+09	0	3.228e-15	6.58801	3	1873.01	-3.91301	28.4623	2
	High	ERHDGGFDLVHIKDSLDNTFVTR	49	1	1	P0CX35		0	4.78446e+06	0	2.988e-15	6.32138	4	2671.31	-3.02081	99.5235	2
	High	ERHDGGFDLVHIK	15	1	1	P0CX35		0	1.34454e+08	0	2.828e-14	5.94008	3	1522.77	-3.83706	38.4604	1
	High	LNNVFVIGEQGKPYISLPK	13	1	1	P0CX35		0	2.75279e+10	0	1.632e-13	5.67926	2	2116.17	-3.67665	64.058	0
	High	LAAPHHWLLDK	19	1	1	P0CX35		0	5.30919e+08	0	1.366e-06	4.5305	3	1300.71	-5.06183	35.0309	0
	High	YPDPNIKVNDTVK	4	1	1	P0CX35		0	1006283648	0	8.485e-10	3.97178	2	1502.78	-3.67636	22.7361	1
	High	KGVPYVVTHDGR	3	1	1	P0CX35		0	8856166115	0	2.309e-09	3.8637	3	1327.71	-4.84701	13.5647	1
	High	LSGcYAPRPSAGPHK	3	1	1	P0CX35	C4(Carbamidomethyl)	0	214799100	0	3.356e-05	3.85335	4	1597.78	-4.89542	12.5952	0
	High	VNDTVKIDLASGK	2	1	1	P0CX35		0	340111106	0	3.035e-07	3.77843	3	1359.74	-4.46142	21.2474	1
[truncated: 1,849 more rows]

## Sheet: R4
Accession	Description	Score	Coverage	# Proteins	# Unique Peptides	# Peptides	# PSMs	Area	# AAs	MW [kDa]	calc. pI
[truncated: 355 more rows]

[truncated: 9 more sheets: P1, P2, P3, P4, P5, P6, P7, P8, P9]
